# Supplementary material for: Protein proximity networks and functional evaluation of the casein kinase 1 gamma family reveal unique roles for CK1γ3 in WNT signaling
Source: J Biol Chem. 2022 Apr 27;298(6):101986. doi: 10.1016/j.jbc.2022.101986 (PMC9157009; doi:10.1016/j.jbc.2022.101986)
Supplement: Table S1 Protein-protein interaction networks [file mmc1.xlsx]

## Sheet: Legend
	Supplementary Table 1: Protein-protein interaction network of CK1γ1, CK1γ2, and CK1γ3	This table contains LC-MS/MS data of the protein-protein interactions of CK1γ1, CK1γ2, CK1γ3. Analysis was done through a program comparing the consensus output of the interaction identifying softwares SAINT and CompPASS.
	Sheet	Description
		Protein-protein interactions of the CK1γ1, CK1γ2, and CK1γ3 from MS/MS data ran through the interaction's program SAINT and CompPASS.
		Column	Description
		Bait.Gene	Bait protein name
		Prey.Gene	Prey protein name
		Bait.Uniprot	Bait protein Uniprot accession code
		Bait.Entrez.Gene.ID	Bait protein Entrez Gene ID identifier
		Prey.Uniprot	Prey protein Uniprot accession code
		Prey.Entrez.Gene.ID	Prey protein Entrez Gene ID identifier
	A - All Interactions	Spec	Number of spectral counts observerd for each replicate
		ctrlCounts	Number of spectral counts in the prey across all controls
		AvgP	The average probablity score for a bait and prey pair
		FoldChange	Foldchange of the given bait pray pair
		BFDR	A Bayesian false discovery rate SAINT calculates from a combined probability score from independent scoring of each replicate
		Mean	The mean number of spectral counts across all replicates
		Little.N	The number of baits (including the control) that had at least 1 spectral count
		Little.P	The number of replicates for a particular bait that had at leas 1 spectral cound
		Z	Z-score for each bait and prey pair
		WD	WD-score for each bait and prey pair
		Plasma.Membrane	GO Annotation for prey protein
		Quantification Measurements	MS/MS counts and LFQ intensities
		Unique Peptides	Number of unique peptides
		Sequence Coverage (%)	Sequence coverage
		Protein-protein interactions of the CK1γ1, CK1γ2, and CK1γ3 from MS/MS data filtered for SAINT values with a thresehold of BFDR <= 0.05 and AvgP >= 0.7. This table contains the same columns as above (A), with the addition of comparison data from four different screens, from Madan et al. (2016), Lebensohn et al. (2016), Biechele et al, and AGGF.
		Column	Description
		Time	Describing what experiment the data came from, the 30 or 120 min Biotin-treated experiments (Methods)
		Cell.Line	Cell lines used in the screens created by Madan et al (2016)
		Hits	The regulation of the protiens, either up or down. 2/3 of the singles have to be a hit for it to be marked as hit and each hit has to be two fold (>50 or <200)
	B - Filtered SAINT	Negative	Negative regulation of the proteins, significant if the p-value < 0.01, as seen in the screens from Lebensohn et al (2016)
		Positive.High	Positive regulation of the high stringency proteins, significant if the p-value < 0.01, as seen in the screens from Lebensohn et al (2016)
		Positive.Low	Positive regulation of the low stringency proteins, significant if the p-value < 0.01, as seen in the screens from Lebensohn et al (2016)
		Attenuating	Attenuating regulation of the proteins, significant if the p-value < 0.01, as seen in the screens from Lebensohn et al (2016)
		Biechele.Fold	Hits if foldover change from controls >0.5 or <2 from the Bichele et al screens
		AGGF.Hits	Hits from the AGGF screens where 2/3 of the singles have to be a hit for it to be marked as hit and each hit has to be two fold (>50 or <200)
	C - Filtered CompPASS	Protein-protein interactions of the CK1γ1, CK1γ2, and CK1γ3 from MS/MS data filtered for SAINT(above), CompPASS values, hits in screens(above), and WNT related. CompPASS is filtered for the top 10% of scores for each bait, or top 10 if the number is less than 10. This table contains the same columns as above(B).
		Enrichment analysis for cellular locations for all CK1γ prey that passed SAINT.
		Column	Description
		term.ID	Annotation ID used in the enrichment analysis
		term.description	Annotation description used in the enrichment analysis
		GeneRatio	Ratio of genes fitting the description against all the significant genes
	E - Enrichment Analysis	BgRatio	Ratio of genes fitting the description against all the genes
		n.count	Number of genes fitting the description
		p.value	P-value calculated using Fisher's Exact test
		p.adjust	P-value adjusted using the Benjamini-Hochberg method
		q.value	Q-value of the enrichment analysis for the given CK1γ protein
		hit.genes	Gene names of host proteins that were significantly enriched

## Sheet: A - All Interactions
Bait & Prey Names		Bait & Prey Identifiers				SAINT Output					CompPASS Output					Annotations	Spectral Counts											Spectral Counts - Controls
Bait.Gene	Prey.Gene	Bait.Uniprot	Bait.Entrez.Gene.ID	Prey.Uniprot	Prey.Entrez.Gene.ID	Spec	ctrlCounts	AvgP	FoldChange	BFDR	Mean	Little.N	Little.P	Z	WD	Plasma.Membrane	CSNK1G1 30min rep 1	CSNK1G1 30min rep 2	CSNK1G1 30min rep 3	CSNK1G2 30min rep 1	CSNK1G2 30min rep 2	CSNK1G2 30min rep 3	CSNK1G3 30min rep 1	CSNK1G3 30min rep 2	CSNK1G3 30min rep 3	CSNK1G3 120min rep 1	CSNK1G3 120min rep 2	mT-NES 60min rep 1	mT-NES 60min rep 2	mT-NES 60min rep 3	mT-NLS 60min rep 1	mT-NLS 60min rep 2	mT-NLS 60min rep 3	mT-V5 60min rep 1	mT-V5 60min rep 2	mT-V5 60min rep 3	Parental 60min rep 1	Parental 60min rep 2	Parental 60min rep 3	mT-NES 120min rep 1	mT-NES 120min rep 2	mT-NES 120min 5FBS rep 1	mT-NES 120min 5FBS rep 2	mT-NLS 120min rep 1	mT-NLS 120min rep 2	mT-NLS 120min 5FBS rep 1	mT-NLS 120min 5FBS rep 2	mT-V5 120min rep 1	mT-V5 120min rep 2
CSNK1G2	CSNK1G2	P78368	1455	P78368	1455	27|20|46	0|0|0|0|0|0|0|0|0|0|0|0	1	310	0	0.0612245	4	3	72.5732	98.4655	TRUE	0	0	0	0	0	27	20	46	0	1	1	0	0	0	0	0	0	0	0	0	0	0	0	0	0	0	0	0	0	0	0	0	0
CSNK1G1	CSNK1G1	Q9HCP0	53944	Q9HCP0	53944	27|25|16	0|0|0|0|0|0|0|0|0|0|0|0	1	226.67	0	0.520408	4	3	5.74348	92.4201	TRUE	27	27	0	25	16	0	0	0	0	0	0	0	0	0	0	0	0	0	0	0	0	0	0	0	0	0	0	0	0	0	0	0	0
CSNK1G1	GNS	Q9HCP0	53944	P15586	2799	1|3|2	0|0|0|0|0|0|0|0|0|0|0|0	0.64	20	0.05	0.0510204	2	3	5.37681	72.9069		1	1	0	3	2	0	0	3	0	0	0	0	0	0	0	0	0	0	0	0	0	0	0	0	0	0	0	0	0	0	0	0	0
CSNK1G1	WDR13	Q9HCP0	53944	Q9H1Z4	64743	9|6|5	0|0|0|0|0|0|0|0|0|0|0|0	1	66.67	0	0.115646	3	3	8.70689	63.4944	TRUE	9	9	0	6	5	1	0	5	1	1	3	0	0	0	0	0	0	0	0	0	0	0	0	0	0	0	0	0	0	0	0	0	0
CSNK1G1	FAT1	Q9HCP0	53944	Q14517	2195	3|7|10	0|0|0|0|0|0|0|0|0|0|0|0	1	66.67	0	0.139456	3	3	7.20816	63.3087	TRUE	3	3	0	7	10	0	0	6	0	0	0	0	0	0	0	0	0	0	0	0	0	0	0	0	0	0	0	0	0	0	0	0	0
CSNK1G3	CSNK1G3	Q9Y6M4	1456	Q9Y6M4	1456	20|57|36	0|0|0|0|0|0|0|0|0|0|0|0	1	376.67	0	0.0918367	5	3	75.2817	53.5552	TRUE	1	1	0	1	0	0	0	2	20	57	36	0	0	0	0	0	0	0	0	0	0	0	0	0	0	0	0	0	0	0	0	0	0
CSNK1G1	TTC7B	Q9HCP0	53944	Q86TV6	145567	7|8|5	0|0|0|0|0|0|0|0|0|0|0|0	1	66.67	0	0.166667	3	3	6.80499	52.4951	TRUE	7	7	0	8	5	0	1	9	2	4	8	0	0	0	0	0	0	0	0	0	0	0	0	0	0	0	0	0	0	0	0	0	0
CSNK1G3	GOLGA7	Q9Y6M4	1456	Q7Z5G4	51125	1|7|8	0|0|0|0|0|0|0|0|0|0|0|0	0.67	53.33	0.04	0.122449	3	3	7.31689	48.0013		1	1	0	4	5	1	2	7	1	7	8	0	0	0	0	0	0	0	0	0	0	0	0	0	0	0	0	0	0	0	0	0	0
CSNK1G3	ADGRA3	Q9Y6M4	1456	Q8IWK6	166647	2|6|5	0|0|0|0|0|0|0|0|0|0|0|0	0.98	43.33	0	0.119048	3	3	6.00129	44.1935	TRUE	4	4	0	2	1	0	0	5	2	6	5	0	0	0	0	0	0	0	0	0	0	0	0	0	0	0	0	0	0	0	0	0	0
CSNK1G3	TTC7B	Q9Y6M4	1456	Q86TV6	145567	2|4|8	0|0|0|0|0|0|0|0|0|0|0|0	0.98	46.67	0	0.166667	3	3	4.71115	43.9206	TRUE	7	7	0	8	5	0	1	9	2	4	8	0	0	0	0	0	0	0	0	0	0	0	0	0	0	0	0	0	0	0	0	0	0
CSNK1G1	RNF19B	Q9HCP0	53944	Q6ZMZ0	127544	6|4|3	0|0|0|0|0|0|0|0|0|0|0|0	1	43.33	0	0.122449	3	3	6.03672	41.9417		6	6	0	4	3	1	1	8	2	4	7	0	0	0	0	0	0	0	0	0	0	0	0	0	0	0	0	0	0	0	0	0	0
CSNK1G3	RNF19B	Q9Y6M4	1456	Q6ZMZ0	127544	2|4|7	0|0|0|0|0|0|0|0|0|0|0|0	0.98	43.33	0	0.122449	3	3	6.03672	41.9417		6	6	0	4	3	1	1	8	2	4	7	0	0	0	0	0	0	0	0	0	0	0	0	0	0	0	0	0	0	0	0	0	0
CSNK1G3	RUNDC3B	Q9Y6M4	1456	Q96NL0	154661	6|12|10	0|0|0|0|0|0|0|0|0|0|0|0	1	93.33	0	0.193878	4	3	8.08398	41.4067		3	3	0	4	3	2	3	11	6	12	10	0	0	0	0	0	0	0	0	0	0	0	0	0	0	0	0	0	0	0	0	0	0
CSNK1G1	TRIOBP	Q9HCP0	53944	Q9H2D6	11078	6|14|8	0|1|0|0|0|0|0|0|0|0|0|0	1	18.67	0	0.231293	4	3	7.08012	38.5323		6	6	0	14	8	3	5	8	6	6	9	0	1	0	0	0	0	0	0	0	0	0	0	0	0	0	0	0	0	0	0	0	0
CSNK1G1	CLDND1	Q9HCP0	53944	Q9NY35	56650	4|5|1	0|0|0|0|0|0|0|0|0|0|0|0	0.67	33.33	0.04	0.0782313	3	3	7.09795	38.3995		4	4	0	5	1	1	1	3	4	2	2	0	0	0	0	0	0	0	0	0	0	0	0	0	0	0	0	0	0	0	0	0	0
CSNK1G1	GOLGA7	Q9HCP0	53944	Q7Z5G4	51125	1|4|5	0|0|0|0|0|0|0|0|0|0|0|0	0.67	33.33	0.04	0.122449	3	3	4.50858	37.9483		1	1	0	4	5	1	2	7	1	7	8	0	0	0	0	0	0	0	0	0	0	0	0	0	0	0	0	0	0	0	0	0	0
CSNK1G2	GOLGA7	P78368	1455	Q7Z5G4	51125	1|2|7	0|0|0|0|0|0|0|0|0|0|0|0	0.65	33.33	0.05	0.122449	3	3	4.50858	37.9483		1	1	0	4	5	1	2	7	1	7	8	0	0	0	0	0	0	0	0	0	0	0	0	0	0	0	0	0	0	0	0	0	0
CSNK1G1	CBY1	Q9HCP0	53944	Q9Y3M2	25776	1|5|3	0|0|0|0|0|0|0|0|0|0|0|0	0.66	30	0.05	0.0714286	3	3	6.91681	37.0414		1	1	0	5	3	3	1	4	2	1	1	0	0	0	0	0	0	0	0	0	0	0	0	0	0	0	0	0	0	0	0	0	0
CSNK1G2	RNF19B	P78368	1455	Q6ZMZ0	127544	1|1|8	0|0|0|0|0|0|0|0|0|0|0|0	0.33	33.33	0.24	0.122449	3	3	4.60312	36.7853		6	6	0	4	3	1	1	8	2	4	7	0	0	0	0	0	0	0	0	0	0	0	0	0	0	0	0	0	0	0	0	0	0
CSNK1G1	CC2D2A	Q9HCP0	53944	Q9P2K1	57545	2|4|2	0|0|0|0|0|0|0|0|0|0|0|0	0.96	26.67	0.01	0.0680272	3	3	6.27084	36.3831		2	2	0	4	2	0	0	3	0	1	0	0	0	0	0	0	0	0	0	0	0	0	0	0	0	0	0	0	0	0	0	0	0
CSNK1G2	CBY1	P78368	1455	Q9Y3M2	25776	3|1|4	0|0|0|0|0|0|0|0|0|0|0|0	0.66	26.67	0.05	0.0714286	3	3	6.12953	34.9229		1	1	0	5	3	3	1	4	2	1	1	0	0	0	0	0	0	0	0	0	0	0	0	0	0	0	0	0	0	0	0	0	0
CSNK1G1	PRR5	Q9HCP0	53944	P85299	55615	2|4|2	0|0|0|0|0|0|0|0|0|0|0|0	0.96	26.67	0.01	0.0731293	3	3	6.04808	34.3613		2	2	0	4	2	0	0	3	1	2	0	0	0	0	0	0	0	0	0	0	0	0	0	0	0	0	0	0	0	0	0	0	0
CSNK1G1	SNTB1	Q9HCP0	53944	Q13884	6641	2|3|3	0|0|0|0|0|0|0|0|0|0|0|0	0.97	26.67	0	0.0646259	3	3	6.8678	34.3502	TRUE	2	2	0	3	3	1	1	2	2	3	2	0	0	0	0	0	0	0	0	0	0	0	0	0	0	0	0	0	0	0	0	0	0
CSNK1G3	CLDND1	Q9Y6M4	1456	Q9NY35	56650	4|2|2	0|0|0|0|0|0|0|0|0|0|0|0	0.96	26.67	0.01	0.0782313	3	3	5.64424	34.3455		4	4	0	5	1	1	1	3	4	2	2	0	0	0	0	0	0	0	0	0	0	0	0	0	0	0	0	0	0	0	0	0	0
CSNK1G1	FAM126B	Q9HCP0	53944	Q8IXS8	285172	3|2|1	0|0|0|0|0|0|0|0|0|0|0|0	0.64	20	0.05	0.0714286	3	3	4.19512	34.2179	TRUE	3	3	0	2	1	0	0	4	0	0	1	0	0	0	0	0	0	0	0	0	0	0	0	0	0	0	0	0	0	0	0	0	0
CSNK1G3	TRIOBP	Q9Y6M4	1456	Q9H2D6	11078	6|6|9	0|1|0|0|0|0|0|0|0|0|0|0	1	14	0	0.231293	4	3	5.26511	33.3699		6	6	0	14	8	3	5	8	6	6	9	0	1	0	0	0	0	0	0	0	0	0	0	0	0	0	0	0	0	0	0	0	0
CSNK1G3	ITGA5	Q9Y6M4	1456	P08648	3678	1|2|5	0|0|0|0|0|0|0|0|0|0|0|0	0.65	26.67	0.05	0.0680272	3	3	6.68499	33.055	TRUE	1	1	0	2	3	0	1	3	1	2	5	0	0	0	0	0	0	0	0	0	0	0	0	0	0	0	0	0	0	0	0	0	0
CSNK1G1	ADGRA3	Q9HCP0	53944	Q8IWK6	166647	4|2|1	0|0|0|0|0|0|0|0|0|0|0|0	0.65	23.33	0.05	0.119048	3	3	3.15322	32.4292	TRUE	4	4	0	2	1	0	0	5	2	6	5	0	0	0	0	0	0	0	0	0	0	0	0	0	0	0	0	0	0	0	0	0	0
CSNK1G3	SNTB1	Q9Y6M4	1456	Q13884	6641	2|3|2	0|0|0|0|0|0|0|0|0|0|0|0	0.96	23.33	0.01	0.0646259	3	3	5.988	32.1317	TRUE	2	2	0	3	3	1	1	2	2	3	2	0	0	0	0	0	0	0	0	0	0	0	0	0	0	0	0	0	0	0	0	0	0
CSNK1G3	WDR13	Q9Y6M4	1456	Q9H1Z4	64743	1|1|3	0|0|0|0|0|0|0|0|0|0|0|0	0.33	16.67	0.24	0.115646	3	3	2.06144	31.7472	TRUE	9	9	0	6	5	1	0	5	1	1	3	0	0	0	0	0	0	0	0	0	0	0	0	0	0	0	0	0	0	0	0	0	0
CSNK1G3	XPR1	Q9Y6M4	1456	Q9UBH6	9213	8|7|5	0|0|0|0|0|0|0|0|0|0|0|0	1	66.67	0	0.166667	4	3	7.14499	31.692	TRUE	8	8	0	2	3	1	3	9	8	7	5	0	0	0	0	0	0	0	0	0	0	0	0	0	0	0	0	0	0	0	0	0	0
CSNK1G2	RUNDC3B	P78368	1455	Q96NL0	154661	2|3|11	0|0|0|0|0|0|0|0|0|0|0|0	0.98	53.33	0	0.193878	4	3	4.54592	31.3005		3	3	0	4	3	2	3	11	6	12	10	0	0	0	0	0	0	0	0	0	0	0	0	0	0	0	0	0	0	0	0	0	0
CSNK1G1	GFOD2	Q9HCP0	53944	Q3B7J2	81577	2|3|2	0|0|0|0|0|0|0|0|0|0|0|0	0.96	23.33	0.01	0.0697279	3	3	5.71489	30.6462		2	2	0	3	2	0	1	3	1	0	4	0	0	0	0	0	0	0	0	0	0	0	0	0	0	0	0	0	0	0	0	0	0
CSNK1G1	CABLES2	Q9HCP0	53944	Q9BTV7	81928	1|2|1	0|0|0|0|0|0|0|0|0|0|0|0	0.31	13.33	0.25	0.0952381	3	3	1.90694	30.457		1	1	0	2	1	0	0	6	0	1	3	0	0	0	0	0	0	0	0	0	0	0	0	0	0	0	0	0	0	0	0	0	0
CSNK1G2	TRIOBP	P78368	1455	Q9H2D6	11078	3|5|8	0|1|0|0|0|0|0|0|0|0|0|0	0.91	10.67	0.01	0.231293	4	3	3.96867	29.1277		6	6	0	14	8	3	5	8	6	6	9	0	1	0	0	0	0	0	0	0	0	0	0	0	0	0	0	0	0	0	0	0	0
CSNK1G1	ITGA5	Q9HCP0	53944	P08648	3678	1|2|3	0|0|0|0|0|0|0|0|0|0|0|0	0.64	20	0.05	0.0680272	3	3	4.96999	28.6265	TRUE	1	1	0	2	3	0	1	3	1	2	5	0	0	0	0	0	0	0	0	0	0	0	0	0	0	0	0	0	0	0	0	0	0
CSNK1G1	SEPTIN8	Q9HCP0	53944	Q92599	23176	4|5|6	0|0|0|0|0|0|0|0|0|0|0|0	1	50	0	0.112245	4	3	7.83337	28.2083		4	4	0	5	6	0	0	3	0	3	1	0	0	0	0	0	0	0	0	0	0	0	0	0	0	0	0	0	0	0	0	0	0
CSNK1G1	PARD6B	Q9HCP0	53944	Q9BYG5	84612	1|2|2	0|0|0|0|0|0|0|0|0|0|0|0	0.63	16.67	0.05	0.0629252	3	3	4.27678	27.8306	TRUE	1	1	0	2	2	0	0	3	0	1	2	0	0	0	0	0	0	0	0	0	0	0	0	0	0	0	0	0	0	0	0	0	0
CSNK1G1	KIAA1109	Q9HCP0	53944	Q2LD37	84162	14|12|6	0|0|0|0|0|0|0|0|0|0|0|0	1	106.67	0	0.306122	5	3	6.36733	27.5642		14	14	0	12	6	1	6	19	3	10	13	0	0	0	0	0	0	0	0	0	0	0	0	0	0	0	0	0	0	0	0	0	0
CSNK1G1	TMEM231	Q9HCP0	53944	Q9H6L2	79583	2|1|1	0|0|0|0|0|0|0|0|0|0|0|0	0.31	13.33	0.25	0.0629252	3	3	3.18656	27.2881	TRUE	2	2	0	1	1	0	3	4	1	2	1	0	0	0	0	0	0	0	0	0	0	0	0	0	0	0	0	0	0	0	0	0	0
CSNK1G3	TMEM231	Q9Y6M4	1456	Q9H6L2	79583	1|2|1	0|0|0|0|0|0|0|0|0|0|0|0	0.31	13.33	0.25	0.0629252	3	3	3.18656	27.2881	TRUE	2	2	0	1	1	0	3	4	1	2	1	0	0	0	0	0	0	0	0	0	0	0	0	0	0	0	0	0	0	0	0	0	0
CSNK1G2	CLDND1	P78368	1455	Q9NY35	56650	1|1|3	0|0|0|0|0|0|0|0|0|0|0|0	0.33	16.67	0.24	0.0782313	3	3	3.46368	27.1525		4	4	0	5	1	1	1	3	4	2	2	0	0	0	0	0	0	0	0	0	0	0	0	0	0	0	0	0	0	0	0	0	0
CSNK1G1	GKAP1	Q9HCP0	53944	Q5VSY0	80318	1|3|1	0|0|0|0|0|0|0|0|0|0|0|0	0.33	16.67	0.24	0.037415	3	3	7.44882	27.0406		1	1	0	3	1	0	0	1	0	0	0	0	0	0	0	0	0	0	0	0	0	0	0	0	0	0	0	0	0	0	0	0	0
CSNK1G1	PIK3R3	Q9HCP0	53944	Q92569	8503	4|5|5	0|0|0|0|0|0|0|0|0|0|0|0	1	46.67	0	0.163265	4	3	5.12342	25.9737		4	4	0	5	5	0	2	10	2	5	6	0	0	0	0	0	0	0	0	0	0	0	0	0	0	0	0	0	0	0	0	0	0
CSNK1G1	XPR1	Q9HCP0	53944	Q9UBH6	9213	8|2|3	0|0|0|0|0|0|0|0|0|0|0|0	0.98	43.33	0	0.166667	4	3	4.58012	25.5509	TRUE	8	8	0	2	3	1	3	9	8	7	5	0	0	0	0	0	0	0	0	0	0	0	0	0	0	0	0	0	0	0	0	0	0
CSNK1G2	XPR1	P78368	1455	Q9UBH6	9213	1|3|9	0|0|0|0|0|0|0|0|0|0|0|0	0.66	43.33	0.05	0.166667	4	3	4.58012	25.5509	TRUE	8	8	0	2	3	1	3	9	8	7	5	0	0	0	0	0	0	0	0	0	0	0	0	0	0	0	0	0	0	0	0	0	0
CSNK1G3	PIK3R3	Q9Y6M4	1456	Q92569	8503	2|5|6	0|0|0|0|0|0|0|0|0|0|0|0	0.98	43.33	0	0.163265	4	3	4.7442	25.0289		4	4	0	5	5	0	2	10	2	5	6	0	0	0	0	0	0	0	0	0	0	0	0	0	0	0	0	0	0	0	0	0	0
CSNK1G3	KIAA1109	Q9Y6M4	1456	Q2LD37	84162	3|10|13	0|0|0|0|0|0|0|0|0|0|0|0	1	86.67	0	0.306122	5	3	5.13818	24.8461		14	14	0	12	6	1	6	19	3	10	13	0	0	0	0	0	0	0	0	0	0	0	0	0	0	0	0	0	0	0	0	0	0
CSNK1G2	KIAA1109	P78368	1455	Q2LD37	84162	1|6|19	0|0|0|0|0|0|0|0|0|0|0|0	0.67	86.67	0.04	0.306122	5	3	5.13818	24.8461		14	14	0	12	6	1	6	19	3	10	13	0	0	0	0	0	0	0	0	0	0	0	0	0	0	0	0	0	0	0	0	0	0
CSNK1G1	RUNDC3B	Q9HCP0	53944	Q96NL0	154661	3|4|3	0|0|0|0|0|0|0|0|0|0|0|0	0.99	33.33	0	0.193878	4	3	2.77689	24.7452		3	3	0	4	3	2	3	11	6	12	10	0	0	0	0	0	0	0	0	0	0	0	0	0	0	0	0	0	0	0	0	0	0
CSNK1G3	CBY1	Q9Y6M4	1456	Q9Y3M2	25776	2|1|1	0|0|0|0|0|0|0|0|0|0|0|0	0.31	13.33	0.25	0.0714286	3	3	2.98041	24.6942		1	1	0	5	3	3	1	4	2	1	1	0	0	0	0	0	0	0	0	0	0	0	0	0	0	0	0	0	0	0	0	0	0
CSNK1G1	CEP89	Q9HCP0	53944	Q96ST8	84902	1|2|1	0|0|0|0|0|0|0|0|0|0|0|0	0.31	13.33	0.25	0.0442177	3	3	4.94722	24.4782	TRUE	1	1	0	2	1	0	0	1	0	2	2	0	0	0	0	0	0	0	0	0	0	0	0	0	0	0	0	0	0	0	0	0	0
CSNK1G2	SNTB1	P78368	1455	Q13884	6641	1|1|2	0|0|0|0|0|0|0|0|0|0|0|0	0.31	13.33	0.25	0.0646259	3	3	3.34861	24.2892	TRUE	2	2	0	3	3	1	1	2	2	3	2	0	0	0	0	0	0	0	0	0	0	0	0	0	0	0	0	0	0	0	0	0	0
CSNK1G1	H2AC6	Q9HCP0	53944	Q93077	8334	5|1|6	0|0|0|0|0|0|0|0|0|0|0|1	0.66	8	0.05	0.105442	4	3	6.88672	23.9099		5	5	0	1	6	2	2	2	3	2	5	0	0	0	0	0	0	0	0	0	0	0	1	0	0	0	0	0	0	0	0	0	0
CSNK1G1	GFOD1	Q9HCP0	53944	Q9NXC2	54438	9|6|9	0|0|0|0|0|0|0|0|0|0|0|0	1	80	0	0.204082	5	3	7.25776	23.5219		9	9	0	6	9	0	1	9	4	6	5	0	0	0	0	0	0	0	0	0	0	0	0	0	0	0	0	0	0	0	0	0	0
CSNK1G1	PRICKLE1	Q9HCP0	53944	Q96MT3	144165	2|6|3	0|0|0|0|0|0|0|0|0|0|0|0	0.98	36.67	0	0.132653	4	3	4.98088	22.7984		2	2	0	6	3	0	0	5	3	3	4	0	0	0	0	0	0	0	0	0	0	0	0	0	0	0	0	0	0	0	0	0	0
CSNK1G1	VIPAS39	Q9HCP0	53944	Q9H9C1	63894	3|3|3	0|0|0|0|0|0|0|0|0|0|0|0	0.99	30	0	0.0918367	4	3	5.59853	22.4261		3	3	0	6	1	0	0	0	0	1	1	0	0	0	0	0	0	0	0	0	0	0	0	0	0	0	0	0	0	0	0	0	0
CSNK1G1	RANBP10	Q9HCP0	53944	Q6VN20	57610	2|6|1	0|0|0|0|0|0|1|0|0|0|0|0	0.48	6	0.15	0.0612245	4	3	8.48619	22.4261		2	2	0	3	3	0	0	4	0	0	0	0	0	0	0	0	0	1	0	0	0	0	0	0	0	0	0	0	0	0	0	0	0
CSNK1G3	H2AC6	Q9Y6M4	1456	Q93077	8334	3|2|5	0|0|0|0|0|0|0|0|0|0|0|1	0.72	6.67	0.03	0.105442	4	3	5.70786	21.8267		5	5	0	1	6	2	2	2	3	2	5	0	0	0	0	0	0	0	0	0	0	0	1	0	0	0	0	0	0	0	0	0	0
CSNK1G3	PRICKLE1	Q9Y6M4	1456	Q96MT3	144165	3|3|4	0|0|0|0|0|0|0|0|0|0|0|0	0.99	33.33	0	0.132653	4	3	4.51108	21.7374		2	2	0	6	3	0	0	5	3	3	4	0	0	0	0	0	0	0	0	0	0	0	0	0	0	0	0	0	0	0	0	0	0
CSNK1G1	SBF1	Q9HCP0	53944	O95248	6305	17|20|16	1|0|0|0|0|0|0|0|0|0|0|0	1	35.33	0	0.462585	7	3	7.02403	21.2913		17	17	0	20	16	0	2	18	7	19	15	1	0	0	0	0	0	0	0	0	0	0	0	0	0	0	0	0	0	0	0	0	0
CSNK1G3	CELSR1	Q9Y6M4	1456	Q9NYQ6	9620	1|4|5	0|0|0|0|0|0|0|0|0|0|0|0	0.67	33.33	0.04	0.0986395	4	3	6.29625	20.8877	TRUE	1	1	0	4	2	0	0	3	1	4	5	0	0	0	0	0	0	0	0	0	0	0	0	0	0	0	0	0	0	0	0	0	0
CSNK1G1	NBEAL2	Q9HCP0	53944	Q6ZNJ1	23218	7|6|1	0|0|0|0|0|0|0|1|0|0|0|0	0.66	9.33	0.04	0.17517	5	3	4.49102	20.2964	TRUE	7	7	0	6	1	0	1	16	0	0	0	0	0	0	0	0	0	0	1	0	0	0	0	0	0	0	0	0	0	0	0	0	0
CSNK1G1	TTC21B	Q9HCP0	53944	Q7Z4L5	79809	1|1|1	0|0|0|0|0|0|1|0|0|0|0|0	0	2	0.68	0.0306122	3	3	5.59853	19.9343		1	1	0	1	1	0	0	0	0	1	1	0	0	0	0	0	0	1	0	0	0	0	0	0	0	0	0	0	0	0	0	0	0
CSNK1G1	YPEL5	Q9HCP0	53944	P62699	51646	1|1|1	0|0|0|0|1|0|0|0|0|0|0|0	0	2	0.68	0.0306122	3	3	5.59853	19.9343		1	1	0	1	1	0	0	0	0	0	0	0	0	0	0	1	0	0	0	0	0	0	0	0	0	0	0	0	0	0	0	0	0
CSNK1G1	FIG4	Q9HCP0	53944	Q92562	9896	2|4|2	0|0|0|0|0|0|0|0|0|0|0|0	0.96	26.67	0.01	0.0629252	4	3	7.7414	19.423		2	2	0	4	2	0	0	1	0	1	2	0	0	0	0	0	0	0	0	0	0	0	0	0	0	0	0	0	0	0	0	0	0
CSNK1G1	SPTBN2	Q9HCP0	53944	O15020	6712	71|88|52	0|1|6|1|1|1|6|2|6|2|1|3	1	11.72	0	1.7602	12	3	7.35261	18.9463	TRUE	71	71	0	88	52	14	40	77	23	53	53	0	1	6	1	1	1	6	2	6	2	1	3	0	0	0	0	0	0	0	0	0	0
CSNK1G3	SBF1	Q9Y6M4	1456	O95248	6305	7|19|15	1|0|0|0|0|0|0|0|0|0|0|0	1	27.33	0	0.462585	7	3	5.39092	18.7265		17	17	0	20	16	0	2	18	7	19	15	1	0	0	0	0	0	0	0	0	0	0	0	0	0	0	0	0	0	0	0	0	0
CSNK1G3	GFOD1	Q9Y6M4	1456	Q9NXC2	54438	4|6|5	0|0|0|0|0|0|0|0|0|0|0|0	1	50	0	0.204082	5	3	4.46485	18.5957		9	9	0	6	9	0	1	9	4	6	5	0	0	0	0	0	0	0	0	0	0	0	0	0	0	0	0	0	0	0	0	0	0
CSNK1G1	ZDHHC14	Q9HCP0	53944	Q8IZN3	79683	3|2|2	0|0|0|0|0|0|0|0|0|0|0|0	0.96	23.33	0.01	0.0544218	4	3	7.86	18.0795		3	3	0	2	2	0	0	0	0	1	0	0	0	0	0	0	0	0	0	0	0	0	0	0	0	0	0	0	0	0	0	0	0
CSNK1G1	WASHC3	Q9HCP0	53944	Q9Y3C0	51019	5|7|6	2|3|0|0|0|0|2|1|0|0|0|0	0.2	2.4	0.3	0.180272	5	3	6.7506	17.6425		5	5	0	7	6	0	1	5	3	7	4	2	3	0	0	0	0	2	1	0	0	0	0	0	0	0	0	0	0	0	0	0	0
CSNK1G3	MPP7	Q9Y6M4	1456	Q5T2T1	143098	2|8|5	1|1|1|0|0|0|1|0|0|0|0|0	0.66	5	0.05	0.168367	5	3	5.66855	17.5415	TRUE	5	5	0	4	3	0	1	10	2	8	5	1	1	1	0	0	0	1	0	0	0	0	0	0	0	0	0	0	0	0	0	0	0
CSNK1G3	CABLES1	Q9Y6M4	1456	Q8TDN4	91768	1|3|3	0|0|0|0|0|0|0|0|0|0|0|0	0.66	23.33	0.05	0.0646259	4	3	6.72629	17.5301		2	2	0	2	0	0	0	1	1	3	3	0	0	0	0	0	0	0	0	0	0	0	0	0	0	0	0	0	0	0	0	0	0
CSNK1G1	CELSR1	Q9HCP0	53944	Q9NYQ6	9620	1|4|2	0|0|0|0|0|0|0|0|0|0|0|0	0.65	23.33	0.05	0.0986395	4	3	4.34977	17.4759	TRUE	1	1	0	4	2	0	0	3	1	4	5	0	0	0	0	0	0	0	0	0	0	0	0	0	0	0	0	0	0	0	0	0	0
CSNK1G2	H2AC6	P78368	1455	Q93077	8334	2|2|2	0|0|0|0|0|0|0|0|0|0|0|1	0.43	4	0.21	0.105442	4	3	3.35013	16.9069		5	5	0	1	6	2	2	2	3	2	5	0	0	0	0	0	0	0	0	0	0	0	1	0	0	0	0	0	0	0	0	0	0
CSNK1G1	STX7	Q9HCP0	53944	O15400	8417	2|3|2	0|0|0|0|0|0|0|0|0|0|0|0	0.96	23.33	0.01	0.0952381	4	3	4.74772	16.1906	TRUE	2	2	0	3	2	0	0	3	1	2	3	0	0	0	0	0	0	0	0	0	0	0	0	0	0	0	0	0	0	0	0	0	0
CSNK1G1	MPP7	Q9HCP0	53944	Q5T2T1	143098	5|4|3	1|1|1|0|0|0|1|0|0|0|0|0	0.61	4	0.06	0.168367	5	3	4.49533	15.6896	TRUE	5	5	0	4	3	0	1	10	2	8	5	1	1	1	0	0	0	1	0	0	0	0	0	0	0	0	0	0	0	0	0	0	0
CSNK1G3	WASHC3	Q9Y6M4	1456	Q9Y3C0	51019	3|7|4	2|3|0|0|0|0|2|1|0|0|0|0	0.14	1.87	0.32	0.180272	5	3	5.204	15.5592		5	5	0	7	6	0	1	5	3	7	4	2	3	0	0	0	0	2	1	0	0	0	0	0	0	0	0	0	0	0	0	0	0
CSNK1G1	HECTD4	Q9HCP0	53944	Q9Y4D8		21|23|9	0|0|0|0|0|1|0|0|0|0|0|0	1	35.33	0	0.394558	9	3	7.98496	15.3868		21	21	0	23	9	0	0	12	2	1	3	0	0	0	0	0	1	0	0	0	0	0	0	0	0	0	0	0	0	0	0	0	0
CSNK1G1	SPTBN1	Q9HCP0	53944	Q01082	6711	149|166|151	10|8|6|0|3|0|21|17|8|7|9|37	1	5.36	0	4.31122	17	3	7.04532	15.1795	TRUE	149	149	0	166	151	51	88	153	70	141	118	10	8	6	0	3	0	21	17	8	7	9	37	0	0	0	0	0	0	0	0	0	0
CSNK1G3	STX7	Q9Y6M4	1456	O15400	8417	1|2|3	0|0|0|0|0|0|0|0|0|0|0|0	0.64	20	0.05	0.0952381	4	3	4.04061	14.9896	TRUE	2	2	0	3	2	0	0	3	1	2	3	0	0	0	0	0	0	0	0	0	0	0	0	0	0	0	0	0	0	0	0	0	0
CSNK1G1	ADGRL3	Q9HCP0	53944	Q9HAR2	23284	6|5|1	0|0|0|0|0|0|0|0|0|0|0|0	0.67	40	0.04	0.122449	5	3	6.45237	14.9758	TRUE	6	6	0	5	1	1	0	4	0	3	4	0	0	0	0	0	0	0	0	0	0	0	0	0	0	0	0	0	0	0	0	0	0
CSNK1G2	SPTBN2	P78368	1455	O15020	6712	14|40|77	0|1|6|1|1|1|6|2|6|2|1|3	0.69	7.28	0.04	1.7602	12	3	4.49333	14.9286	TRUE	71	71	0	88	52	14	40	77	23	53	53	0	1	6	1	1	1	6	2	6	2	1	3	0	0	0	0	0	0	0	0	0	0
CSNK1G3	KCNQ5	Q9Y6M4	1456	Q9NR82	56479	1|6|5	0|0|0|0|0|0|0|0|0|0|0|0	0.67	40	0.04	0.127551	5	3	6.21522	14.8708	TRUE	2	2	0	4	0	0	2	5	1	6	5	0	0	0	0	0	0	0	0	0	0	0	0	0	0	0	0	0	0	0	0	0	0
CSNK1G3	KIAA1217	Q9Y6M4	1456	Q5T5P2	56243	2|2|1	0|0|0|0|0|0|0|0|0|0|0|0	0.63	16.67	0.05	0.0833333	4	3	3.6406	14.8148		3	3	0	3	0	0	1	4	2	2	1	0	0	0	0	0	0	0	0	0	0	0	0	0	0	0	0	0	0	0	0	0	0
CSNK1G3	SPTBN2	Q9Y6M4	1456	O15020	6712	23|53|53	0|1|6|1|1|1|6|2|6|2|1|3	1	7.17	0	1.7602	12	3	4.42185	14.8142	TRUE	71	71	0	88	52	14	40	77	23	53	53	0	1	6	1	1	1	6	2	6	2	1	3	0	0	0	0	0	0	0	0	0	0
CSNK1G1	FRMD4B	Q9HCP0	53944	Q9Y2L6	23150	2|1|1	0|0|0|0|0|0|0|0|0|0|0|0	0.31	13.33	0.25	0.085034	4	3	2.61705	14.7653		2	2	0	1	1	0	0	2	0	0	4	0	0	0	0	0	0	0	0	0	0	0	0	0	0	0	0	0	0	0	0	0	0
CSNK1G1	DAB2IP	Q9HCP0	53944	Q5VWQ8	153090	2|1|1	0|0|0|0|0|0|0|0|0|0|0|0	0.31	13.33	0.25	0.0952381	4	3	2.35155	14.4463	TRUE	2	2	0	1	1	0	0	4	1	1	1	0	0	0	0	0	0	0	0	0	0	0	0	0	0	0	0	0	0	0	0	0	0
CSNK1G1	USP46	Q9HCP0	53944	P62068	64854	1|1|3	0|0|0|0|0|0|0|0|1|0|0|0	0.25	3.33	0.27	0.0578231	4	3	5.4509	14.3298		1	1	0	1	3	0	0	1	0	2	0	0	0	0	0	0	0	0	0	1	0	0	0	0	0	0	0	0	0	0	0	0	0
CSNK1G1	CCDC88C	Q9HCP0	53944	Q9P219	440193	2|8|4	0|0|0|0|0|0|0|0|0|0|0|0	0.98	46.67	0	0.37415	6	3	2.12431	14.205		2	2	0	8	4	0	0	16	0	3	3	0	0	0	0	0	0	0	0	0	0	0	0	0	0	0	0	0	0	0	0	0	0
CSNK1G1	KCNB2	Q9HCP0	53944	Q92953	9312	1|4|1	0|0|0|0|0|0|0|0|0|0|0|0	0.33	20	0.24	0.129252	5	3	2.45902	13.9083	TRUE	1	1	0	4	1	0	0	7	1	1	3	0	0	0	0	0	0	0	0	0	0	0	0	0	0	0	0	0	0	0	0	0	0
CSNK1G1	TRAF7	Q9HCP0	53944	Q6Q0C0	84231	4|5|5	1|0|0|1|0|0|1|0|0|0|0|0	0.78	4.67	0.03	0.187075	6	3	4.58827	13.4936	TRUE	4	4	0	5	5	0	0	8	1	3	4	1	0	0	1	0	0	1	0	0	0	0	0	0	0	0	0	0	0	0	0	0	0
CSNK1G1	RALA	Q9HCP0	53944	P11233	5898	1|2|1	0|0|0|0|0|0|0|0|0|0|0|0	0.31	13.33	0.25	0.0544218	4	3	4.60317	12.82	TRUE	1	1	0	2	1	0	0	1	0	0	0	0	0	0	0	0	0	0	0	0	0	0	0	0	0	0	0	0	0	0	0	0	0
CSNK1G1	RBMX2	Q9HCP0	53944	Q9Y388	51634	3|2|5	0|0|0|3|0|2|2|1|0|0|0|0	0.02	1.33	0.41	0.110544	5	3	6.20539	12.8046		3	3	0	2	5	0	0	1	2	0	0	0	0	0	3	0	2	2	1	0	0	0	0	0	0	0	0	0	0	0	0	0	0
CSNK1G3	SPTBN1	Q9Y6M4	1456	Q01082	6711	70|141|118	10|8|6|0|3|0|21|17|8|7|9|37	0.67	3.78	0.04	4.31122	17	3	4.91493	12.7545	TRUE	149	149	0	166	151	51	88	153	70	141	118	10	8	6	0	3	0	21	17	8	7	9	37	0	0	0	0	0	0	0	0	0	0
CSNK1G3	KCNB2	Q9Y6M4	1456	Q92953	9312	1|1|3	0|0|0|0|0|0|0|0|0|0|0|0	0.33	16.67	0.24	0.129252	5	3	2.02087	12.6965	TRUE	1	1	0	4	1	0	0	7	1	1	3	0	0	0	0	0	0	0	0	0	0	0	0	0	0	0	0	0	0	0	0	0	0
CSNK1G3	DAB2IP	Q9Y6M4	1456	Q5VWQ8	153090	1|1|1	0|0|0|0|0|0|0|0|0|0|0|0	0	10	0.68	0.0952381	4	3	1.71844	12.5108	TRUE	2	2	0	1	1	0	0	4	1	1	1	0	0	0	0	0	0	0	0	0	0	0	0	0	0	0	0	0	0	0	0	0	0
CSNK1G3	RALGAPA2	Q9Y6M4	1456	Q2PPJ7	57186	3|6|5	0|0|0|0|0|0|0|0|0|0|0|0	1	46.67	0	0.188776	6	3	4.86099	12.2004	TRUE	5	5	0	6	2	0	3	10	3	6	5	0	0	0	0	0	0	0	0	0	0	0	0	0	0	0	0	0	0	0	0	0	0
CSNK1G1	TMEM94	Q9HCP0	53944	Q12767	9772	2|1|1	0|0|0|0|0|0|0|0|0|0|0|0	0.31	13.33	0.25	0.047619	4	3	5.48316	12.1442		2	2	0	1	1	0	0	0	1	2	1	0	0	0	0	0	0	0	0	0	0	0	0	0	0	0	0	0	0	0	0	0	0
CSNK1G3	TMEM94	Q9Y6M4	1456	Q12767	9772	1|2|1	0|0|0|0|0|0|0|0|0|0|0|0	0.31	13.33	0.25	0.047619	4	3	5.48316	12.1442		2	2	0	1	1	0	0	0	1	2	1	0	0	0	0	0	0	0	0	0	0	0	0	0	0	0	0	0	0	0	0	0	0
CSNK1G2	SPTBN1	P78368	1455	Q01082	6711	51|88|153	10|8|6|0|3|0|21|17|8|7|9|37	0.34	3.36	0.24	4.31122	17	3	4.33957	12.0159	TRUE	149	149	0	166	151	51	88	153	70	141	118	10	8	6	0	3	0	21	17	8	7	9	37	0	0	0	0	0	0	0	0	0	0
CSNK1G1	RALGAPA2	Q9HCP0	53944	Q2PPJ7	57186	5|6|2	0|0|0|0|0|0|0|0|0|0|0|0	0.98	43.33	0	0.188776	6	3	4.49914	11.7566	TRUE	5	5	0	6	2	0	3	10	3	6	5	0	0	0	0	0	0	0	0	0	0	0	0	0	0	0	0	0	0	0	0	0	0
CSNK1G1	CUL7	Q9HCP0	53944	Q14999	9820	2|3|3	0|0|0|0|0|0|0|0|0|0|0|0	0.97	26.67	0	0.0782313	5	3	6.93544	11.7191		2	2	0	3	3	0	0	2	0	1	1	0	0	0	0	0	0	0	0	0	0	0	0	0	0	0	0	0	0	0	0	0	0
CSNK1G3	PDZD11	Q9Y6M4	1456	Q5EBL8	51248	1|2|5	0|1|0|0|0|0|1|0|0|0|0|0	0.32	2.67	0.25	0.0867347	5	3	6.27409	11.6096	TRUE	1	1	0	2	1	0	2	3	1	2	5	0	1	0	0	0	0	1	0	0	0	0	0	0	0	0	0	0	0	0	0	0	0
CSNK1G1	SEPTIN11	Q9HCP0	53944	Q9NVA2	55752	14|16|9	0|4|2|0|0|0|1|4|7|0|0|0	0.34	2.36	0.24	0.416667	8	3	6.75084	11.6092		14	14	0	16	9	4	3	11	6	13	12	0	4	2	0	0	0	1	4	7	0	0	0	0	0	0	0	0	0	0	0	0	0
CSNK1G3	SBF2	Q9Y6M4	1456	Q86WG5	81846	4|10|5	0|0|0|1|0|0|0|0|0|0|0|0	0.97	12.67	0	0.181973	7	3	6.81122	11.5683		6	6	0	7	5	0	1	2	4	10	5	0	0	0	1	0	0	0	0	0	0	0	0	0	0	0	0	0	0	0	0	0	0
CSNK1G3	PIK3R2	Q9Y6M4	1456	O00459	5296	9|17|22	2|0|0|0|0|0|0|1|4|0|0|0	0.87	5.33	0.01	0.530612	9	3	6.26993	11.4377		15	15	0	19	10	7	7	20	9	17	22	2	0	0	0	0	0	0	1	4	0	0	0	0	0	0	0	0	0	0	0	0	0
CSNK1G1	PIK3R1	Q9HCP0	53944	P27986	5295	10|11|10	1|2|0|0|0|0|1|0|1|0|0|0	1	6.89	0	0.318027	8	3	6.64014	11.2982	TRUE	10	10	0	11	10	2	7	14	7	9	7	1	2	0	0	0	0	1	0	1	0	0	0	0	0	0	0	0	0	0	0	0	0
CSNK1G1	SBF2	Q9HCP0	53944	Q86WG5	81846	6|7|5	0|0|0|1|0|0|0|0|0|0|0|0	0.99	12	0	0.181973	7	3	6.44213	11.2598		6	6	0	7	5	0	1	2	4	10	5	0	0	0	1	0	0	0	0	0	0	0	0	0	0	0	0	0	0	0	0	0	0
CSNK1G1	PIK3R2	Q9HCP0	53944	O00459	5296	15|19|10	2|0|0|0|0|0|0|1|4|0|0|0	0.95	4.89	0.01	0.530612	9	3	5.72951	10.9507		15	15	0	19	10	7	7	20	9	17	22	2	0	0	0	0	0	0	1	4	0	0	0	0	0	0	0	0	0	0	0	0	0
CSNK1G3	ADGRL1	Q9Y6M4	1456	O94910	22859	1|5|2	0|0|0|0|0|0|0|0|0|0|0|0	0.65	26.67	0.05	0.102041	5	3	5.57392	10.7685	TRUE	2	2	0	3	2	0	2	2	1	5	2	0	0	0	0	0	0	0	0	0	0	0	0	0	0	0	0	0	0	0	0	0	0
CSNK1G1	MACROH2A1	Q9HCP0	53944	O75367	9555	9|11|18	4|8|7|6|13|13|16|13|8|11|10|15	0	0.82	0.66	0.804422	7	3	3.96634	10.6075		9	9	0	11	18	9	7	13	12	12	8	4	8	7	6	13	13	16	13	8	11	10	15	0	0	0	0	0	0	0	0	0	0
CSNK1G1	SEPTIN5	Q9HCP0	53944	Q99719	5413	1|3|1	0|0|0|0|0|0|0|0|0|0|0|0	0.33	16.67	0.24	0.119048	5	3	2.49275	10.5891	TRUE	1	1	0	3	1	0	0	3	0	5	0	0	0	0	0	0	0	0	0	0	0	0	0	0	0	0	0	0	0	0	0	0	0
CSNK1G1	PLOD2	Q9HCP0	53944	O00469	5352	3|2|1	1|0|0|0|0|0|0|0|1|0|0|0	0.16	2	0.31	0.0816327	5	3	4.82288	10.4759		3	3	0	2	1	0	0	3	0	1	0	1	0	0	0	0	0	0	0	1	0	0	0	0	0	0	0	0	0	0	0	0	0
CSNK1G3	LGR4	Q9Y6M4	1456	Q9BXB1	55366	2|2|3	0|0|0|0|0|0|0|0|0|0|0|0	0.96	23.33	0.01	0.10034	5	3	4.83289	10.3952	TRUE	0	0	0	1	2	0	1	5	2	2	3	0	0	0	0	0	0	0	0	0	0	0	0	0	0	0	0	0	0	0	0	0	0
CSNK1G1	EEPD1	Q9HCP0	53944	Q7L9B9	80820	4|4|3	0|0|0|0|0|0|0|0|0|0|0|0	1	36.67	0	0.113946	6	3	6.56325	10.3876	TRUE	4	4	0	4	3	0	2	5	0	1	0	0	0	0	0	0	0	0	0	0	0	0	0	0	0	0	0	0	0	0	0	0	0
CSNK1G1	H2AC14	Q9HCP0	53944	Q99878	8331	10|10|4	0|2|0|0|0|1|0|0|2|0|8|9	0	0.94	0.62	0.338435	7	3	5.30739	10.3593		10	10	0	10	4	3	6	9	4	3	10	0	2	0	0	0	1	0	0	2	0	8	9	0	0	0	0	0	0	0	0	0	0
CSNK1G3	STOX2	Q9Y6M4	1456	Q9P2F5	56977	1|1|1	0|0|0|0|0|0|0|0|0|0|0|0	0	10	0.68	0.0408163	4	3	4.82288	10.3524		1	1	0	1	0	0	1	1	1	1	1	0	0	0	0	0	0	0	0	0	0	0	0	0	0	0	0	0	0	0	0	0	0
CSNK1G3	SEPTIN11	Q9Y6M4	1456	Q9NVA2	55752	6|13|12	0|4|2|0|0|0|1|4|7|0|0|0	0.03	1.88	0.4	0.416667	8	3	5.3202	10.3502		14	14	0	16	9	4	3	11	6	13	12	0	4	2	0	0	0	1	4	7	0	0	0	0	0	0	0	0	0	0	0	0	0
CSNK1G3	TRAF7	Q9Y6M4	1456	Q6Q0C0	84231	1|3|4	1|0|0|1|0|0|1|0|0|0|0|0	0.33	2.67	0.24	0.187075	6	3	2.53975	10.2002	TRUE	4	4	0	5	5	0	0	8	1	3	4	1	0	0	1	0	0	1	0	0	0	0	0	0	0	0	0	0	0	0	0	0	0
CSNK1G1	RASA3	Q9HCP0	53944	Q14644	22821	4|1|1	0|1|0|0|0|0|0|0|0|0|0|0	0.31	4	0.26	0.102041	5	3	3.89943	10.1465	TRUE	4	4	0	1	1	0	0	3	0	3	0	0	1	0	0	0	0	0	0	0	0	0	0	0	0	0	0	0	0	0	0	0	0
CSNK1G1	CELSR2	Q9HCP0	53944	Q9HCU4	1952	10|31|7	0|0|0|0|0|0|0|0|0|0|0|0	1	160	0	0.47449	10	3	6.88846	10.0832	TRUE	10	10	0	31	7	5	4	19	5	20	13	0	0	0	0	0	0	0	0	0	0	0	0	0	0	0	0	0	0	0	0	0	0
CSNK1G1	ADGRL1	Q9HCP0	53944	O94910	22859	2|3|2	0|0|0|0|0|0|0|0|0|0|0|0	0.96	23.33	0.01	0.102041	5	3	4.84946	10.073	TRUE	2	2	0	3	2	0	2	2	1	5	2	0	0	0	0	0	0	0	0	0	0	0	0	0	0	0	0	0	0	0	0	0	0
CSNK1G1	AMER1	Q9HCP0	53944	Q5JTC6	139285	5|5|3	0|0|0|0|1|1|0|1|0|0|0|0	0.68	4.33	0.04	0.341837	8	3	2.02729	9.79194	TRUE	5	5	0	5	3	1	0	5	2	5	4	0	0	0	0	1	1	0	1	0	0	0	0	0	0	0	0	0	0	0	0	0	0
CSNK1G3	RAB27A	Q9Y6M4	1456	P51159	5873	3|12|5	1|0|2|2|3|0|2|1|1|0|0|0	0.35	2.67	0.23	0.253401	7	3	5.81434	9.74884	TRUE	4	4	0	8	6	5	7	5	3	12	5	1	0	2	2	3	0	2	1	1	0	0	0	0	0	0	0	0	0	0	0	0	0
CSNK1G3	MACROH2A1	Q9Y6M4	1456	O75367	9555	12|12|8	4|8|7|6|13|13|16|13|8|11|10|15	0	0.69	0.67	0.804422	7	3	3.29761	9.73415		9	9	0	11	18	9	7	13	12	12	8	4	8	7	6	13	13	16	13	8	11	10	15	0	0	0	0	0	0	0	0	0	0
CSNK1G3	PIK3R1	Q9Y6M4	1456	P27986	5295	7|9|7	1|2|0|0|0|0|1|0|1|0|0|0	0.95	5.11	0.01	0.318027	8	3	4.87214	9.73181	TRUE	10	10	0	11	10	2	7	14	7	9	7	1	2	0	0	0	0	1	0	1	0	0	0	0	0	0	0	0	0	0	0	0	0
CSNK1G2	PIK3R1	P78368	1455	P27986	5295	2|7|14	1|2|0|0|0|0|1|0|1|0|0|0	0.65	5.11	0.05	0.318027	8	3	4.87214	9.73181	TRUE	10	10	0	11	10	2	7	14	7	9	7	1	2	0	0	0	0	1	0	1	0	0	0	0	0	0	0	0	0	0	0	0	0
CSNK1G1	MACROH2A2	Q9HCP0	53944	Q9P0M6	55506	2|3|21	0|0|3|5|4|5|5|5|2|5|9|14	0	0.75	0.58	0.426871	7	3	4.87546	9.6422		2	2	0	3	21	0	4	2	12	2	11	0	0	3	5	4	5	5	5	2	5	9	14	0	0	0	0	0	0	0	0	0	0
CSNK1G1	ABRAXAS2	Q9HCP0	53944	Q15018	23172	8|7|4	10|5|4|0|0|0|7|5|0|0|0|0	0	0.75	0.63	0.261905	7	3	5.27503	9.63926		8	8	0	7	4	0	0	4	0	1	0	10	5	4	0	0	0	7	5	0	0	0	0	0	0	0	0	0	0	0	0	0	0
CSNK1G2	PIK3R2	P78368	1455	O00459	5296	7|7|20	2|0|0|0|0|0|0|1|4|0|0|0	0.41	3.78	0.22	0.530612	9	3	4.37847	9.62623		15	15	0	19	10	7	7	20	9	17	22	2	0	0	0	0	0	0	1	4	0	0	0	0	0	0	0	0	0	0	0	0	0
CSNK1G1	UACA	Q9HCP0	53944	Q9BZF9	55075	14|20|16	0|0|0|0|0|0|0|0|0|0|0|0	1	166.67	0	0.367347	11	3	8.91376	9.56917		14	14	0	20	16	1	2	12	5	4	4	0	0	0	0	0	0	0	0	0	0	0	0	0	0	0	0	0	0	0	0	0	0
CSNK1G3	MACROH2A2	Q9Y6M4	1456	Q9P0M6	55506	12|2|11	0|0|3|5|4|5|5|5|2|5|9|14	0	0.72	0.65	0.426871	7	3	4.67823	9.45495		2	2	0	3	21	0	4	2	12	2	11	0	0	3	5	4	5	5	5	2	5	9	14	0	0	0	0	0	0	0	0	0	0
CSNK1G1	ELMO2	Q9HCP0	53944	Q96JJ3	63916	7|9|1	0|0|0|0|0|0|1|0|0|0|0|0	0.67	11.33	0.04	0.180272	7	3	6.78482	9.40239		7	7	0	9	1	0	2	4	0	6	3	0	0	0	0	0	0	1	0	0	0	0	0	0	0	0	0	0	0	0	0	0	0
CSNK1G1	HLA-B	Q9HCP0	53944	P01889	3106	1|3|2	1|0|0|1|1|2|0|0|0|0|0|0	0.04	1.33	0.39	0.0765306	5	3	5.54401	9.40136	TRUE	1	1	0	3	2	0	0	0	0	2	0	1	0	0	1	1	2	0	0	0	0	0	0	0	0	0	0	0	0	0	0	0	0
CSNK1G1	OBSL1	Q9HCP0	53944	O75147	23363	9|12|5	0|0|0|1|1|1|3|2|0|0|0|1	0.64	3.47	0.05	0.25	8	3	7.5773	9.38233		9	9	0	12	5	1	3	12	1	3	5	0	0	0	1	1	1	3	2	0	0	0	1	0	0	0	0	0	0	0	0	0	0
CSNK1G1	MAEA	Q9HCP0	53944	Q7L5Y9	10296	2|1|2	0|0|0|0|1|1|1|1|0|0|0|0	0.08	1.67	0.34	0.0816327	5	3	4.04385	9.3547	TRUE	2	2	0	1	2	0	0	3	1	1	2	0	0	0	0	1	1	1	1	0	0	0	0	0	0	0	0	0	0	0	0	0	0
CSNK1G1	PCNX1	Q9HCP0	53944	Q96RV3	22990	5|6|1	0|0|0|0|0|0|0|0|0|0|0|0	0.67	40	0.04	0.209184	7	3	3.62697	9.28678		5	5	0	6	1	0	0	9	0	2	3	0	0	0	0	0	0	0	0	0	0	0	0	0	0	0	0	0	0	0	0	0	0
CSNK1G2	MACROH2A1	P78368	1455	O75367	9555	9|7|13	4|8|7|6|13|13|16|13|8|11|10|15	0	0.62	0.67	0.804422	7	3	2.96324	9.26664		9	9	0	11	18	9	7	13	12	12	8	4	8	7	6	13	13	16	13	8	11	10	15	0	0	0	0	0	0	0	0	0	0
CSNK1G1	DAAM1	Q9HCP0	53944	Q9Y4D1	23002	7|6|5	0|0|0|0|0|0|0|0|0|0|0|0	1	60	0	0.227891	7	3	5.81661	9.25392	TRUE	7	7	0	6	5	1	0	8	1	5	4	0	0	0	0	0	0	0	0	0	0	0	0	0	0	0	0	0	0	0	0	0	0
CSNK1G1	RAB27A	Q9HCP0	53944	P51159	5873	4|8|6	1|0|2|2|3|0|2|1|1|0|0|0	0.29	2.4	0.26	0.253401	7	3	5.20993	9.24856	TRUE	4	4	0	8	6	5	7	5	3	12	5	1	0	2	2	3	0	2	1	1	0	0	0	0	0	0	0	0	0	0	0	0	0
CSNK1G3	AMER1	Q9Y6M4	1456	Q5JTC6	139285	2|5|4	0|0|0|0|1|1|0|1|0|0|0|0	0.54	3.67	0.08	0.341837	8	3	1.68869	9.00728	TRUE	5	5	0	5	3	1	0	5	2	5	4	0	0	0	0	1	1	0	1	0	0	0	0	0	0	0	0	0	0	0	0	0	0
CSNK1G2	RAB27A	P78368	1455	P51159	5873	5|7|5	1|0|2|2|3|0|2|1|1|0|0|0	0.17	2.27	0.31	0.253401	7	3	4.90773	8.98798	TRUE	4	4	0	8	6	5	7	5	3	12	5	1	0	2	2	3	0	2	1	1	0	0	0	0	0	0	0	0	0	0	0	0	0
CSNK1G3	CELSR2	Q9Y6M4	1456	Q9HCU4	1952	5|20|13	0|0|0|0|0|0|0|0|0|0|0|0	1	126.67	0	0.47449	10	3	5.4095	8.97155	TRUE	10	10	0	31	7	5	4	19	5	20	13	0	0	0	0	0	0	0	0	0	0	0	0	0	0	0	0	0	0	0	0	0	0
CSNK1G2	H2AC14	P78368	1455	Q99878	8331	3|6|9	0|2|0|0|0|1|0|0|2|0|8|9	0	0.71	0.63	0.338435	7	3	3.92193	8.9714		10	10	0	10	4	3	6	9	4	3	10	0	2	0	0	0	1	0	0	2	0	8	9	0	0	0	0	0	0	0	0	0	0
CSNK1G3	MOB4	Q9Y6M4	1456	Q9Y3A3	25843	3|5|3	1|3|0|0|0|0|6|2|0|0|0|0	0	0.81	0.56	0.170068	6	3	4.79363	8.91122		2	2	0	1	3	0	0	4	3	5	3	1	3	0	0	0	0	6	2	0	0	0	0	0	0	0	0	0	0	0	0	0	0
CSNK1G3	PACSIN3	Q9Y6M4	1456	Q9UKS6	29763	1|2|1	0|0|0|0|0|0|0|0|1|0|0|0	0.14	2.67	0.32	0.0748299	5	3	3.40782	8.71885	TRUE	0	0	0	0	0	0	0	3	1	2	1	0	0	0	0	0	0	0	0	1	0	0	0	0	0	0	0	0	0	0	0	0	0
CSNK1G3	H2AC14	Q9Y6M4	1456	Q99878	8331	4|3|10	0|2|0|0|0|1|0|0|2|0|8|9	0	0.67	0.62	0.338435	7	3	3.69102	8.71864		10	10	0	10	4	3	6	9	4	3	10	0	2	0	0	0	1	0	0	2	0	8	9	0	0	0	0	0	0	0	0	0	0
CSNK1G3	ARHGAP22	Q9Y6M4	1456	Q7Z5H3	58504	3|5|7	0|0|0|0|0|0|0|0|0|0|0|0	1	50	0	0.137755	7	3	7.93834	8.71621		3	3	0	2	1	0	1	2	3	5	7	0	0	0	0	0	0	0	0	0	0	0	0	0	0	0	0	0	0	0	0	0	0
CSNK1G1	SDK1	Q9HCP0	53944	Q7Z5N4	221935	10|11|4	0|0|0|0|0|0|0|0|0|0|0|0	1	83.33	0	0.277211	8	3	6.7885	8.70118	TRUE	10	10	0	11	4	0	1	10	4	6	6	0	0	0	0	0	0	0	0	0	0	0	0	0	0	0	0	0	0	0	0	0	0
CSNK1G1	SPATA2L	Q9HCP0	53944	Q8IUW3	124044	1|3|2	1|0|0|0|0|0|1|1|0|0|0|0	0.16	2	0.31	0.112245	6	3	3.29879	8.52933		1	1	0	3	2	0	0	5	0	1	1	1	0	0	0	0	0	1	1	0	0	0	0	0	0	0	0	0	0	0	0	0	0
CSNK1G1	CSNK1D	Q9HCP0	53944	P48730	1453	1|1|3	1|0|0|0|0|0|0|0|0|0|0|0	0.25	3.33	0.27	0.0629252	5	3	5.71454	8.3744	TRUE	1	1	0	1	3	0	0	1	0	1	2	1	0	0	0	0	0	0	0	0	0	0	0	0	0	0	0	0	0	0	0	0	0
CSNK1G3	MAEA	Q9Y6M4	1456	Q7L5Y9	10296	1|1|2	0|0|0|0|1|1|1|1|0|0|0|0	0.04	1.33	0.39	0.0816327	5	3	3.19343	8.3671	TRUE	2	2	0	1	2	0	0	3	1	1	2	0	0	0	0	1	1	1	1	0	0	0	0	0	0	0	0	0	0	0	0	0	0
CSNK1G3	PLEKHG1	Q9Y6M4	1456	Q9ULL1	57480	1|1|3	0|0|0|0|0|0|0|0|0|0|0|0	0.33	16.67	0.24	0.0833333	5	3	4.26838	8.35019		0	0	0	0	1	1	0	2	1	1	3	0	0	0	0	0	0	0	0	0	0	0	0	0	0	0	0	0	0	0	0	0	0
CSNK1G3	CPVL	Q9Y6M4	1456	Q9H3G5	54504	3|5|4	1|2|5|1|4|3|2|3|3|0|0|0	0	0.89	0.56	0.212585	6	3	4.47839	8.31432		4	4	0	4	3	0	1	7	3	5	4	1	2	5	1	4	3	2	3	3	0	0	0	0	0	0	0	0	0	0	0	0	0
CSNK1G1	PDZD11	Q9HCP0	53944	Q5EBL8	51248	1|2|1	0|1|0|0|0|0|1|0|0|0|0|0	0.04	1.33	0.39	0.0867347	5	3	3.03158	8.20924	TRUE	1	1	0	2	1	0	2	3	1	2	5	0	1	0	0	0	0	1	0	0	0	0	0	0	0	0	0	0	0	0	0	0	0
CSNK1G1	CPVL	Q9HCP0	53944	Q9H3G5	54504	4|4|3	1|2|5|1|4|3|2|3|3|0|0|0	0	0.81	0.57	0.212585	6	3	4.08424	7.96035		4	4	0	4	3	0	1	7	3	5	4	1	2	5	1	4	3	2	3	3	0	0	0	0	0	0	0	0	0	0	0	0	0
CSNK1G3	SCARF2	Q9Y6M4	1456	Q96GP6	91179	1|3|5	0|0|0|0|0|0|0|0|0|0|0|0	0.66	30	0.05	0.130952	6	3	5.15778	7.94452		3	3	0	3	1	0	2	3	1	3	5	0	0	0	0	0	0	0	0	0	0	0	0	0	0	0	0	0	0	0	0	0	0
CSNK1G3	RBM28	Q9Y6M4	1456	Q9NW13	55131	9|4|5	2|3|4|9|4|4|6|4|4|2|1|5	0	0.8	0.61	0.287415	7	3	5.05616	7.9373		1	1	0	3	4	2	4	1	9	4	5	2	3	4	9	4	4	6	4	4	2	1	5	0	0	0	0	0	0	0	0	0	0
CSNK1G2	SEPTIN11	P78368	1455	Q9NVA2	55752	4|3|11	0|4|2|0|0|0|1|4|7|0|0|0	0	1.09	0.48	0.416667	8	3	2.9954	7.88689		14	14	0	16	9	4	3	11	6	13	12	0	4	2	0	0	0	1	4	7	0	0	0	0	0	0	0	0	0	0	0	0	0
CSNK1G3	VANGL2	Q9Y6M4	1456	Q9ULK5	57216	10|15|8	0|0|0|0|0|0|0|0|0|0|0|0	1	110	0	0.389456	9	3	6.62923	7.8804	TRUE	10	10	0	9	7	0	1	9	10	15	8	0	0	0	0	0	0	0	0	0	0	0	0	0	0	0	0	0	0	0	0	0	0
CSNK1G1	FAM92A	Q9HCP0	53944	A1XBS5	137392	2|4|3	0|0|0|0|0|0|0|0|0|0|0|0	0.98	30	0	0.19898	6	3	3.33634	7.86469		2	2	0	4	3	0	1	10	0	3	1	0	0	0	0	0	0	0	0	0	0	0	0	0	0	0	0	0	0	0	0	0	0
CSNK1G1	MRPL21	Q9HCP0	53944	Q7Z2W9	219927	1|2|1	1|1|1|0|0|0|1|1|0|0|0|0	0.04	1.33	0.39	0.0748299	5	3	3.69887	7.71028		1	1	0	2	1	0	0	0	0	2	0	1	1	1	0	0	0	1	1	0	0	0	0	0	0	0	0	0	0	0	0	0	0
CSNK1G1	NETO2	Q9HCP0	53944	Q8NC67	81831	1|1|2	0|0|0|0|0|0|0|0|0|0|0|0	0.31	13.33	0.25	0.0646259	5	3	4.31941	7.70552		1	1	0	1	2	0	0	2	0	1	0	0	0	0	0	0	0	0	0	0	0	0	0	0	0	0	0	0	0	0	0	0	0
CSNK1G2	CELSR2	P78368	1455	Q9HCU4	1952	5|4|19	0|0|0|0|0|0|0|0|0|0|0|0	1	93.33	0	0.47449	10	3	3.93055	7.70114	TRUE	10	10	0	31	7	5	4	19	5	20	13	0	0	0	0	0	0	0	0	0	0	0	0	0	0	0	0	0	0	0	0	0	0
CSNK1G1	LIN7C	Q9HCP0	53944	Q9NUP9	55327	11|10|6	2|1|0|0|0|1|0|1|3|1|1|2	0.7	3.6	0.04	0.290816	9	3	6.95057	7.65166	TRUE	11	11	0	10	6	3	5	8	6	7	6	2	1	0	0	0	1	0	1	3	1	1	2	0	0	0	0	0	0	0	0	0	0
CSNK1G1	MRPS33	Q9HCP0	53944	Q9Y291	51650	2|2|4	3|4|4|2|2|2|2|3|4|0|0|0	0	0.67	0.56	0.146259	6	3	4.02901	7.5679		2	2	0	2	4	0	1	2	0	0	1	3	4	4	2	2	2	2	3	4	0	0	0	0	0	0	0	0	0	0	0	0	0
CSNK1G1	RALY	Q9HCP0	53944	Q9UKM9	22913	6|8|13	1|3|3|4|6|2|5|7|6|4|3|7	0	1.29	0.53	0.409864	8	3	5.58519	7.42096		6	6	0	8	13	4	3	8	8	4	8	1	3	3	4	6	2	5	7	6	4	3	7	0	0	0	0	0	0	0	0	0	0
CSNK1G1	SGF29	Q9HCP0	53944	Q96ES7	112869	1|1|1	0|0|1|2|4|1|2|0|0|1|0|0	0	0.33	0.68	0.0816327	5	3	2.30883	7.4076		1	1	0	1	1	0	0	0	0	0	0	0	0	1	2	4	1	2	0	0	1	0	0	0	0	0	0	0	0	0	0	0	0
CSNK1G1	LSM3	Q9HCP0	53944	P62310	27258	2|6|5	1|1|2|4|4|4|1|3|0|1|1|1	0	1.08	0.51	0.164966	7	3	6.04393	7.39832		2	2	0	6	5	1	1	1	0	3	2	1	1	2	4	4	4	1	3	0	1	1	1	0	0	0	0	0	0	0	0	0	0
CSNK1G2	OBSL1	P78368	1455	O75147	23363	1|3|12	0|0|0|1|1|1|3|2|0|0|0|1	0.33	2.13	0.24	0.25	8	3	4.57639	7.36011		9	9	0	12	5	1	3	12	1	3	5	0	0	0	1	1	1	3	2	0	0	0	1	0	0	0	0	0	0	0	0	0	0
CSNK1G1	MYH10	Q9HCP0	53944	P35580	4628	77|57|129	42|30|10|59|41|18|51|53|6|30|73|108	0	0.97	0.68	5.04082	15	3	5.01349	7.33642	TRUE	77	77	0	57	129	32	31	64	79	52	53	42	30	10	59	41	18	51	53	6	30	73	108	0	0	0	0	0	0	0	0	0	0
CSNK1G1	ARAP2	Q9HCP0	53944	Q8WZ64	116984	2|1|1	0|0|0|0|0|0|0|0|0|0|0|0	0.31	13.33	0.25	0.085034	5	3	3.33755	7.33588		2	2	0	1	1	0	0	2	0	0	0	0	0	0	0	0	0	0	0	0	0	0	0	0	0	0	0	0	0	0	0	0	0
CSNK1G1	SRSF1	Q9HCP0	53944	Q07955	6426	6|10|14	8|7|14|20|11|12|15|12|14|6|10|11	0	0.57	0.67	0.795918	8	3	3.21686	7.33457		6	6	0	10	14	6	12	8	12	7	7	8	7	14	20	11	12	15	12	14	6	10	11	0	0	0	0	0	0	0	0	0	0
CSNK1G1	USP6NL	Q9HCP0	53944	Q92738	9712	10|2|4	0|0|0|0|0|0|0|0|0|0|0|0	0.98	53.33	0	0.238095	8	3	4.85382	7.27528	TRUE	10	10	0	2	4	0	0	8	0	0	3	0	0	0	0	0	0	0	0	0	0	0	0	0	0	0	0	0	0	0	0	0	0
CSNK1G1	ZKSCAN1	Q9HCP0	53944	P17029	7586	1|2|1	0|1|0|0|0|0|0|0|0|0|0|0	0.14	2.67	0.32	0.0544218	5	3	5.37697	7.26608		1	1	0	2	1	0	0	0	0	1	0	0	1	0	0	0	0	0	0	0	0	0	0	0	0	0	0	0	0	0	0	0	0
CSNK1G1	H2BC3	Q9HCP0	53944	P33778	3018	6|8|14	5|4|8|6|7|8|7|7|2|3|9|6	0	1.1	0.58	0.488095	8	3	5.00271	7.16761		6	6	0	8	14	3	3	9	7	6	6	5	4	8	6	7	8	7	7	2	3	9	6	0	0	0	0	0	0	0	0	0	0
CSNK1G1	SNTB2	Q9HCP0	53944	Q13425	6645	10|11|4	0|0|0|0|0|1|0|0|0|0|0|0	0.97	16.67	0	0.27551	9	3	6.93066	7.13666	TRUE	10	10	0	11	4	2	5	10	2	6	7	0	0	0	0	0	1	0	0	0	0	0	0	0	0	0	0	0	0	0	0	0	0
CSNK1G1	RBM15B	Q9HCP0	53944	Q8NDT2	29890	1|3|2	2|2|0|2|5|1|1|0|1|0|1|1	0	0.57	0.55	0.142857	6	3	2.87411	7.12752		1	1	0	3	2	0	0	0	0	0	0	2	2	0	2	5	1	1	0	1	0	1	1	0	0	0	0	0	0	0	0	0	0
CSNK1G1	ERLIN1	Q9HCP0	53944	O75477	10613	2|2|2	2|2|3|0|1|4|1|2|3|0|0|0	0	0.57	0.56	0.171769	6	3	2.37864	7.01322		2	2	0	2	2	0	0	6	0	2	1	2	2	3	0	1	4	1	2	3	0	0	0	0	0	0	0	0	0	0	0	0	0
CSNK1G1	SCARF2	Q9HCP0	53944	Q96GP6	91179	3|3|1	0|0|0|0|0|0|0|0|0|0|0|0	0.66	23.33	0.05	0.130952	6	3	3.95929	7.00641		3	3	0	3	1	0	2	3	1	3	5	0	0	0	0	0	0	0	0	0	0	0	0	0	0	0	0	0	0	0	0	0	0
CSNK1G1	VANGL2	Q9HCP0	53944	Q9ULK5	57216	10|9|7	0|0|0|0|0|0|0|0|0|0|0|0	1	86.67	0	0.389456	9	3	5.17142	6.99484	TRUE	10	10	0	9	7	0	1	9	10	15	8	0	0	0	0	0	0	0	0	0	0	0	0	0	0	0	0	0	0	0	0	0	0
CSNK1G3	SDK1	Q9Y6M4	1456	Q7Z5N4	221935	4|6|6	0|0|0|0|0|0|0|0|0|0|0|0	1	53.33	0	0.277211	8	3	4.26055	6.96095	TRUE	10	10	0	11	4	0	1	10	4	6	6	0	0	0	0	0	0	0	0	0	0	0	0	0	0	0	0	0	0	0	0	0	0
CSNK1G1	PPAN	Q9HCP0	53944	Q9NQ55	56342	4|4|3	0|0|0|6|6|3|4|3|2|1|2|1	0	0.61	0.62	0.19898	7	3	4.12372	6.91662		4	4	0	4	3	0	1	3	2	2	2	0	0	0	6	6	3	4	3	2	1	2	1	0	0	0	0	0	0	0	0	0	0
CSNK1G3	DAAM1	Q9Y6M4	1456	Q9Y4D1	23002	1|5|4	0|0|0|0|0|0|0|0|0|0|0|0	0.67	33.33	0.04	0.227891	7	3	3.12938	6.89746	TRUE	7	7	0	6	5	1	0	8	1	5	4	0	0	0	0	0	0	0	0	0	0	0	0	0	0	0	0	0	0	0	0	0	0
CSNK1G2	SRSF1	P78368	1455	Q07955	6426	6|12|8	8|7|14|20|11|12|15|12|14|6|10|11	0	0.5	0.67	0.795918	8	3	2.75086	6.82811		6	6	0	10	14	6	12	8	12	7	7	8	7	14	20	11	12	15	12	14	6	10	11	0	0	0	0	0	0	0	0	0	0
CSNK1G3	SRSF1	Q9Y6M4	1456	Q07955	6426	12|7|7	8|7|14|20|11|12|15|12|14|6|10|11	0	0.5	0.67	0.795918	8	3	2.75086	6.82811		6	6	0	10	14	6	12	8	12	7	7	8	7	14	20	11	12	15	12	14	6	10	11	0	0	0	0	0	0	0	0	0	0
CSNK1G1	DYNLL2	Q9HCP0	53944	Q96FJ2	140735	1|1|1	1|0|0|0|0|2|0|1|0|0|0|0	0	0.67	0.68	0.0612245	5	3	3.34665	6.75423	TRUE	1	1	0	1	1	0	1	0	0	0	0	1	0	0	0	0	2	0	1	0	0	0	0	0	0	0	0	0	0	0	0	0	0
CSNK1G1	TOP1	Q9HCP0	53944	P11387	7150	6|5|14	11|6|6|21|23|19|18|7|8|12|6|18	0	0.38	0.68	0.748299	9	3	2.49204	6.75349		6	6	0	5	14	0	3	6	7	4	2	11	6	6	21	23	19	18	7	8	12	6	18	0	0	0	0	0	0	0	0	0	0
CSNK1G1	IMP4	Q9HCP0	53944	Q96G21	92856	1|1|4	0|0|0|1|3|4|1|1|0|1|0|3	0	0.57	0.53	0.112245	6	3	3.85458	6.75277		1	1	0	1	4	0	0	0	2	0	1	0	0	0	1	3	4	1	1	0	1	0	3	0	0	0	0	0	0	0	0	0	0
CSNK1G3	UTP6	Q9Y6M4	1456	Q9NYH9	55813	3|4|4	3|3|3|7|8|7|11|8|2|4|5|9	0	0.37	0.68	0.35034	7	3	2.28789	6.70004		2	2	0	2	3	2	1	4	3	4	4	3	3	3	7	8	7	11	8	2	4	5	9	0	0	0	0	0	0	0	0	0	0
CSNK1G1	TMEM51	Q9HCP0	53944	Q9NW97	55092	1|1|1	0|0|0|0|0|0|0|0|0|0|0|0	0	10	0.68	0.0663265	5	3	3.09652	6.67554		1	1	0	1	1	0	1	2	1	0	1	0	0	0	0	0	0	0	0	0	0	0	0	0	0	0	0	0	0	0	0	0	0
CSNK1G1	FAT4	Q9HCP0	53944	Q6V0I7	79633	2|2|2	0|0|0|0|0|0|1|0|0|0|0|0	0.43	4	0.21	0.132653	7	3	2.79569	6.64333	TRUE	2	2	0	2	2	0	0	6	0	1	1	0	0	0	0	0	0	1	0	0	0	0	0	0	0	0	0	0	0	0	0	0	0
CSNK1G1	H3-2	Q9HCP0	53944	Q5TEC6		5|4|4	3|2|9|2|1|2|3|2|3|2|0|4	0	0.67	0.62	0.22449	7	3	4.73257	6.58255		5	5	0	4	4	1	4	1	6	2	4	3	2	9	2	1	2	3	2	3	2	0	4	0	0	0	0	0	0	0	0	0	0
CSNK1G1	MOB4	Q9HCP0	53944	Q9Y3A3	25843	2|1|3	1|3|0|0|0|0|6|2|0|0|0|0	0	0.44	0.6	0.170068	6	3	2.50873	6.58137		2	2	0	1	3	0	0	4	3	5	3	1	3	0	0	0	0	6	2	0	0	0	0	0	0	0	0	0	0	0	0	0	0
CSNK1G1	TMEM237	Q9HCP0	53944	Q96Q45	65062	3|2|1	0|0|0|0|0|0|0|0|0|0|0|0	0.64	20	0.05	0.136054	7	3	2.76867	6.4719		3	3	0	2	1	0	0	6	1	2	1	0	0	0	0	0	0	0	0	0	0	0	0	0	0	0	0	0	0	0	0	0	0
CSNK1G3	LIN7C	Q9Y6M4	1456	Q9NUP9	55327	6|7|6	2|1|0|0|0|1|0|1|3|1|1|2	0.24	2.53	0.27	0.290816	9	3	4.82237	6.41875	TRUE	11	11	0	10	6	3	5	8	6	7	6	2	1	0	0	0	1	0	1	3	1	1	2	0	0	0	0	0	0	0	0	0	0
CSNK1G3	UTP4	Q9Y6M4	1456	Q969X6	84916	5|3|3	2|2|2|5|4|6|9|7|2|7|5|9	0	0.41	0.68	0.323129	7	3	2.5776	6.40325		2	2	0	2	5	1	3	5	5	3	3	2	2	2	5	4	6	9	7	2	7	5	9	0	0	0	0	0	0	0	0	0	0
CSNK1G3	RALY	Q9Y6M4	1456	Q9UKM9	22913	8|4|8	1|3|3|4|6|2|5|7|6|4|3|7	0	0.95	0.6	0.409864	8	3	4.06809	6.38695		6	6	0	8	13	4	3	8	8	4	8	1	3	3	4	6	2	5	7	6	4	3	7	0	0	0	0	0	0	0	0	0	0
CSNK1G3	ARL10	Q9Y6M4	1456	Q8N8L6	285598	1|1|1	0|1|0|0|1|0|0|0|0|0|0|0	0	1	0.68	0.0561224	5	3	3.81382	6.37771		0	0	0	2	1	0	0	1	1	1	1	0	1	0	0	1	0	0	0	0	0	0	0	0	0	0	0	0	0	0	0	0	0
CSNK1G1	MRPS5	Q9HCP0	53944	P82675	64969	1|7|4	4|11|12|4|1|3|26|20|24|0|0|0	0	0.16	0.68	0.520408	9	3	1.33908	6.36389		1	1	0	7	4	0	0	4	0	1	0	4	11	12	4	1	3	26	20	24	0	0	0	0	0	0	0	0	0	0	0	0	0
CSNK1G1	CBX5	Q9HCP0	53944	P45973	23468	3|2|6	1|3|2|4|8|5|8|11|7|8|5|13	0	0.31	0.68	0.406463	7	3	2.01031	6.34485		3	3	0	2	6	0	4	4	10	0	1	1	3	2	4	8	5	8	11	7	8	5	13	0	0	0	0	0	0	0	0	0	0
CSNK1G1	EB1BP2	Q9HCP0	53944	Q99848	10969	5|3|4	2|3|2|6|4|7|7|7|2|6|6|7	0	0.57	0.63	0.32483	7	3	2.9208	6.33949		5	5	0	3	4	4	5	3	4	2	2	2	3	2	6	4	7	7	7	2	6	6	7	0	0	0	0	0	0	0	0	0	0
CSNK1G2	EB1BP2	P78368	1455	Q99848	10969	4|5|3	2|3|2|6|4|7|7|7|2|6|6|7	0	0.57	0.63	0.32483	7	3	2.9208	6.33949		5	5	0	3	4	4	5	3	4	2	2	2	3	2	6	4	7	7	7	2	6	6	7	0	0	0	0	0	0	0	0	0	0
CSNK1G3	H3-2	Q9Y6M4	1456	Q5TEC6		6|2|4	3|2|9|2|1|2|3|2|3|2|0|4	0	0.62	0.61	0.22449	7	3	4.34864	6.32431		5	5	0	4	4	1	4	1	6	2	4	3	2	9	2	1	2	3	2	3	2	0	4	0	0	0	0	0	0	0	0	0	0
CSNK1G1	RRS1	Q9HCP0	53944	Q15050	23212	3|9|8	3|1|4|10|6|4|8|5|0|8|9|5	0	0.7	0.64	0.416667	8	3	4.03154	6.3058		3	3	0	9	8	6	3	4	8	3	2	3	1	4	10	6	4	8	5	0	8	9	5	0	0	0	0	0	0	0	0	0	0
CSNK1G3	HMGA2	Q9Y6M4	1456	P52926	8091	3|5|2	1|1|1|1|0|0|0|0|2|0|1|2	0.08	1.67	0.34	0.130952	7	3	5.99476	6.25411		2	2	0	0	4	1	1	1	3	5	2	1	1	1	1	0	0	0	0	2	0	1	2	0	0	0	0	0	0	0	0	0	0
CSNK1G1	FRS2	Q9HCP0	53944	Q8WU20	10818	2|2|2	0|0|0|0|0|0|0|0|0|0|0|1	0.43	4	0.21	0.0867347	6	3	5.32702	6.24347	TRUE	2	2	0	2	2	0	0	2	0	2	1	0	0	0	0	0	0	0	0	0	0	0	1	0	0	0	0	0	0	0	0	0	0
CSNK1G1	ELAVL2	Q9HCP0	53944	Q12926	1993	1|1|1	0|0|1|0|0|0|0|0|0|0|1|0	0	1	0.68	0.0510204	5	3	4.29071	6.21601		1	1	0	1	1	1	1	1	1	1	1	0	0	1	0	0	0	0	0	0	0	1	0	0	0	0	0	0	0	0	0	0	0
CSNK1G2	ELAVL2	P78368	1455	Q12926	1993	1|1|1	0|0|1|0|0|0|0|0|0|0|1|0	0	1	0.68	0.0510204	5	3	4.29071	6.21601		1	1	0	1	1	1	1	1	1	1	1	0	0	1	0	0	0	0	0	0	0	1	0	0	0	0	0	0	0	0	0	0	0
CSNK1G3	ELAVL2	Q9Y6M4	1456	Q12926	1993	1|1|1	0|0|1|0|0|0|0|0|0|0|1|0	0	1	0.68	0.0510204	5	3	4.29071	6.21601		1	1	0	1	1	1	1	1	1	1	1	0	0	1	0	0	0	0	0	0	0	1	0	0	0	0	0	0	0	0	0	0	0
CSNK1G1	GEMIN7	Q9HCP0	53944	Q9H840	79760	1|1|1	1|0|1|0|0|0|0|0|0|0|1|0	0	1	0.68	0.0510204	5	3	4.29071	6.21601		1	1	0	1	1	0	0	1	1	1	1	1	0	1	0	0	0	0	0	0	0	1	0	0	0	0	0	0	0	0	0	0	0
CSNK1G3	GEMIN7	Q9Y6M4	1456	Q9H840	79760	1|1|1	1|0|1|0|0|0|0|0|0|0|1|0	0	1	0.68	0.0510204	5	3	4.29071	6.21601		1	1	0	1	1	0	0	1	1	1	1	1	0	1	0	0	0	0	0	0	0	1	0	0	0	0	0	0	0	0	0	0	0
CSNK1G1	VPS4A	Q9HCP0	53944	Q9UN37	27183	2|1|2	2|2|1|3|5|5|5|3|1|3|1|2	0	0.33	0.68	0.166667	6	3	2.05198	6.21289	TRUE	2	2	0	1	2	0	0	0	0	2	0	2	2	1	3	5	5	5	3	1	3	1	2	0	0	0	0	0	0	0	0	0	0
CSNK1G3	RAB8A	Q9Y6M4	1456	P61006	4218	5|9|7	0|1|0|2|0|3|2|1|1|0|0|0	0.44	2.8	0.21	0.270408	9	3	6.11079	6.20131	TRUE	5	5	0	5	7	4	6	6	5	9	7	0	1	0	2	0	3	2	1	1	0	0	0	0	0	0	0	0	0	0	0	0	0
CSNK1G3	RBM8A	Q9Y6M4	1456	Q9Y5S9	9939	4|6|7	1|4|4|6|9|9|4|6|6|8|5|10	0	0.6	0.65	0.387755	8	3	3.51112	6.18489		0	0	0	1	5	1	5	2	4	6	7	1	4	4	6	9	9	4	6	6	8	5	10	0	0	0	0	0	0	0	0	0	0
CSNK1G3	MYH10	Q9Y6M4	1456	P35580	4628	79|52|53	42|30|10|59|41|18|51|53|6|30|73|108	0	0.68	0.68	5.04082	15	3	3.41566	6.13642	TRUE	77	77	0	57	129	32	31	64	79	52	53	42	30	10	59	41	18	51	53	6	30	73	108	0	0	0	0	0	0	0	0	0	0
CSNK1G1	PODXL	Q9HCP0	53944	O00592	5420	2|2|1	0|0|0|0|0|0|0|0|0|0|0|0	0.63	16.67	0.05	0.0986395	6	3	3.65792	6.12763	TRUE	2	2	0	2	1	0	0	1	1	1	1	0	0	0	0	0	0	0	0	0	0	0	0	0	0	0	0	0	0	0	0	0	0
CSNK1G1	SEMA6A	Q9HCP0	53944	Q9H2E6	57556	4|7|8	0|0|0|0|0|0|0|0|0|0|0|0	1	63.33	0	0.229592	9	3	6.37313	6.11468	TRUE	4	4	0	7	8	0	0	6	1	2	2	0	0	0	0	0	0	0	0	0	0	0	0	0	0	0	0	0	0	0	0	0	0
CSNK1G1	GULP1	Q9HCP0	53944	Q9UBP9	51454	2|4|2	0|0|0|0|0|0|0|0|0|1|0|0	0.6	5.33	0.06	0.129252	7	3	4.60318	5.97962		2	2	0	4	2	0	0	4	0	2	2	0	0	0	0	0	0	0	0	0	1	0	0	0	0	0	0	0	0	0	0	0	0
CSNK1G3	SMC3	Q9Y6M4	1456	Q9UQE7	9126	24|17|22	28|28|11|25|33|32|32|24|34|25|26|28	0	0.63	0.68	1.68878	12	3	3.11677	5.96524		23	23	0	17	17	4	9	18	24	17	22	28	28	11	25	33	32	32	24	34	25	26	28	0	0	0	0	0	0	0	0	0	0
CSNK1G1	WDR61	Q9HCP0	53944	Q9GZS3	80349	4|3|2	2|2|1|6|5|6|6|4|3|0|0|0	0	0.5	0.62	0.212585	7	3	3.20486	5.9593		4	4	0	3	2	0	0	2	2	1	2	2	2	1	6	5	6	6	4	3	0	0	0	0	0	0	0	0	0	0	0	0	0
CSNK1G1	SNRNP40	Q9HCP0	53944	Q96DI7	9410	3|4|6	0|8|3|5|16|20|6|12|5|4|3|10	0	0.24	0.68	0.55102	8	3	1.66488	5.9303		3	3	0	4	6	0	3	4	3	8	1	0	8	3	5	16	20	6	12	5	4	3	10	0	0	0	0	0	0	0	0	0	0
CSNK1G1	RRP9	Q9HCP0	53944	O43818	9136	1|2|7	1|2|1|4|7|3|4|6|4|2|4|7	0	0.48	0.62	0.25	7	3	3.13563	5.92131		1	1	0	2	7	1	5	3	2	1	3	1	2	1	4	7	3	4	6	4	2	4	7	0	0	0	0	0	0	0	0	0	0
CSNK1G3	H2BC3	Q9Y6M4	1456	P33778	3018	7|6|6	5|4|8|6|7|8|7|7|2|3|9|6	0	0.75	0.64	0.488095	8	3	3.30596	5.90435		6	6	0	8	14	3	3	9	7	6	6	5	4	8	6	7	8	7	7	2	3	9	6	0	0	0	0	0	0	0	0	0	0
CSNK1G2	LIN7C	P78368	1455	Q9NUP9	55327	3|5|8	2|1|0|0|0|1|0|1|3|1|1|2	0.25	2.13	0.27	0.290816	9	3	4.0243	5.89025	TRUE	11	11	0	10	6	3	5	8	6	7	6	2	1	0	0	0	1	0	1	3	1	1	2	0	0	0	0	0	0	0	0	0	0
CSNK1G2	SNTB2	P78368	1455	Q13425	6645	2|5|10	0|0|0|0|0|1|0|0|0|0|0|0	0.8	11.33	0.02	0.27551	9	3	4.63702	5.88504	TRUE	10	10	0	11	4	2	5	10	2	6	7	0	0	0	0	0	1	0	0	0	0	0	0	0	0	0	0	0	0	0	0	0	0
CSNK1G1	MRPL44	Q9HCP0	53944	Q9H9J2	65080	1|3|2	0|0|0|0|1|0|3|0|1|0|0|0	0.01	1	0.45	0.265306	8	3	1.24076	5.82175	TRUE	1	1	0	3	2	0	0	2	0	1	4	0	0	0	0	1	0	3	0	1	0	0	0	0	0	0	0	0	0	0	0	0	0
CSNK1G3	C1orf43	Q9Y6M4	1456	Q9BWL3	25912	2|2|2	0|0|0|0|0|0|0|0|0|0|0|0	0.94	20	0.01	0.147959	7	3	2.71598	5.81745		0	0	0	1	0	0	0	3	2	2	2	0	0	0	0	0	0	0	0	0	0	0	0	0	0	0	0	0	0	0	0	0	0
CSNK1G1	UTP4	Q9HCP0	53944	Q969X6	84916	2|2|5	2|2|2|5|4|6|9|7|2|7|5|9	0	0.33	0.68	0.323129	7	3	2.06366	5.79196		2	2	0	2	5	1	3	5	5	3	3	2	2	2	5	4	6	9	7	2	7	5	9	0	0	0	0	0	0	0	0	0	0
CSNK1G2	UTP4	P78368	1455	Q969X6	84916	1|3|5	2|2|2|5|4|6|9|7|2|7|5|9	0	0.33	0.68	0.323129	7	3	2.06366	5.79196		2	2	0	2	5	1	3	5	5	3	3	2	2	2	5	4	6	9	7	2	7	5	9	0	0	0	0	0	0	0	0	0	0
CSNK1G3	TOP2B	Q9Y6M4	1456	Q02880	7155	13|10|7	4|7|10|9|12|19|15|22|9|12|12|26	0	0.42	0.68	0.85034	10	3	2.819	5.74205		1	1	0	6	11	7	9	4	13	10	7	4	7	10	9	12	19	15	22	9	12	12	26	0	0	0	0	0	0	0	0	0	0
CSNK1G1	MRPS9	Q9HCP0	53944	P82933	64965	4|6|10	9|21|10|1|4|4|20|25|16|0|0|0	0	0.29	0.68	0.761905	10	3	1.77404	5.74056		4	4	0	6	10	1	1	3	0	4	5	9	21	10	1	4	4	20	25	16	0	0	0	0	0	0	0	0	0	0	0	0	0
CSNK1G3	SNRNP40	Q9Y6M4	1456	Q96DI7	9410	3|8|1	0|8|3|5|16|20|6|12|5|4|3|10	0	0.22	0.67	0.55102	8	3	1.51816	5.69765		3	3	0	4	6	0	3	4	3	8	1	0	8	3	5	16	20	6	12	5	4	3	10	0	0	0	0	0	0	0	0	0	0
CSNK1G1	WDR74	Q9HCP0	53944	Q6RFH5	54663	1|1|8	1|0|0|3|2|1|5|2|1|1|3|5	0	0.67	0.53	0.176871	7	3	4.65785	5.69275		1	1	0	1	8	0	1	3	3	1	0	1	0	0	3	2	1	5	2	1	1	3	5	0	0	0	0	0	0	0	0	0	0
CSNK1G1	SMC3	Q9HCP0	53944	Q9UQE7	9126	23|17|17	28|28|11|25|33|32|32|24|34|25|26|28	0	0.57	0.68	1.68878	12	3	2.79398	5.67408		23	23	0	17	17	4	9	18	24	17	22	28	28	11	25	33	32	32	24	34	25	26	28	0	0	0	0	0	0	0	0	0	0
CSNK1G1	HSPA12A	Q9HCP0	53944	O43301	259217	2|3|2	1|1|0|0|0|0|1|0|1|0|0|0	0.2	2.33	0.3	0.122449	7	3	4.20985	5.6409		2	2	0	3	2	0	0	4	2	1	2	1	1	0	0	0	0	1	0	1	0	0	0	0	0	0	0	0	0	0	0	0	0
CSNK1G2	RRP9	P78368	1455	O43818	9136	1|5|3	1|2|1|4|7|3|4|6|4|2|4|7	0	0.43	0.63	0.25	7	3	2.79664	5.61745		1	1	0	2	7	1	5	3	2	1	3	1	2	1	4	7	3	4	6	4	2	4	7	0	0	0	0	0	0	0	0	0	0
CSNK1G2	TIMM8B	P78368	1455	Q9Y5J9	26521	1|2|3	8|5|1|6|4|2|0|0|0|1|0|0	0	0.29	0.64	0.164966	7	3	2.47411	5.60538		0	0	0	0	0	1	2	3	0	0	1	8	5	1	6	4	2	0	0	0	1	0	0	0	0	0	0	0	0	0	0	0	0
CSNK1G1	RAB8A	Q9HCP0	53944	P61006	4218	5|5|7	0|1|0|2|0|3|2|1|1|0|0|0	0.17	2.27	0.31	0.270408	9	3	4.90006	5.57954	TRUE	5	5	0	5	7	4	6	6	5	9	7	0	1	0	2	0	3	2	1	1	0	0	0	0	0	0	0	0	0	0	0	0	0
CSNK1G1	RALBP1	Q9HCP0	53944	Q15311	10928	2|2|1	0|0|0|0|0|0|0|0|0|0|0|0	0.63	16.67	0.05	0.0901361	6	3	4.30487	5.53928		2	2	0	2	1	0	0	2	1	1	3	0	0	0	0	0	0	0	0	0	0	0	0	0	0	0	0	0	0	0	0	0	0
CSNK1G3	RALBP1	Q9Y6M4	1456	Q15311	10928	1|1|3	0|0|0|0|0|0|0|0|0|0|0|0	0.33	16.67	0.24	0.0901361	6	3	4.30487	5.53928		2	2	0	2	1	0	0	2	1	1	3	0	0	0	0	0	0	0	0	0	0	0	0	0	0	0	0	0	0	0	0	0	0
CSNK1G2	RALY	P78368	1455	Q9UKM9	22913	4|3|8	1|3|3|4|6|2|5|7|6|4|3|7	0	0.71	0.61	0.409864	8	3	2.98445	5.53126		6	6	0	8	13	4	3	8	8	4	8	1	3	3	4	6	2	5	7	6	4	3	7	0	0	0	0	0	0	0	0	0	0
CSNK1G3	SNTB2	Q9Y6M4	1456	Q13425	6645	2|6|7	0|0|0|0|0|1|0|0|0|0|0|0	0.81	10	0.02	0.27551	9	3	4.06361	5.52803	TRUE	10	10	0	11	4	2	5	10	2	6	7	0	0	0	0	0	1	0	0	0	0	0	0	0	0	0	0	0	0	0	0	0	0
CSNK1G3	OBSL1	Q9Y6M4	1456	O75147	23363	1|3|5	0|0|0|1|1|1|3|2|0|0|0|1	0.02	1.2	0.41	0.25	8	3	2.47575	5.52008		9	9	0	12	5	1	3	12	1	3	5	0	0	0	1	1	1	3	2	0	0	0	1	0	0	0	0	0	0	0	0	0	0
CSNK1G1	ARHGAP22	Q9HCP0	53944	Q7Z5H3	58504	3|2|1	0|0|0|0|0|0|0|0|0|0|0|0	0.64	20	0.05	0.137755	7	3	3.04039	5.51262		3	3	0	2	1	0	1	2	3	5	7	0	0	0	0	0	0	0	0	0	0	0	0	0	0	0	0	0	0	0	0	0	0
CSNK1G1	TRA2A	Q9HCP0	53944	Q13595	29896	3|4|3	1|2|2|1|2|2|4|1|2|2|1|3	0	0.95	0.53	0.181973	7	3	4.62652	5.49717		3	3	0	4	3	1	5	4	6	1	2	1	2	2	1	2	2	4	1	2	2	1	3	0	0	0	0	0	0	0	0	0	0
CSNK1G2	TRA2A	P78368	1455	Q13595	29896	1|5|4	1|2|2|1|2|2|4|1|2|2|1|3	0	0.95	0.5	0.181973	7	3	4.62652	5.49717		3	3	0	4	3	1	5	4	6	1	2	1	2	2	1	2	2	4	1	2	2	1	3	0	0	0	0	0	0	0	0	0	0
CSNK1G1	LRCH4	Q9HCP0	53944	O75427	4034	6|3|2	0|1|0|0|0|0|1|0|0|0|0|0	0.47	3.67	0.15	0.195578	8	3	4.30892	5.447		6	6	0	3	2	0	1	4	0	2	2	0	1	0	0	0	0	1	0	0	0	0	0	0	0	0	0	0	0	0	0	0	0
CSNK1G1	LZTS3	Q9HCP0	53944	O60299	9762	5|7|3	0|0|0|0|0|0|0|0|0|0|0|0	1	50	0	0.464286	12	3	1.75537	5.43801		5	5	0	7	3	0	1	1	1	0	3	0	0	0	0	0	0	0	0	0	0	0	0	0	0	0	0	0	0	0	0	0	0
CSNK1G2	RAB8A	P78368	1455	P61006	4218	4|6|6	0|1|0|2|0|3|2|1|1|0|0|0	0.11	2.13	0.33	0.270408	9	3	4.59738	5.41294	TRUE	5	5	0	5	7	4	6	6	5	9	7	0	1	0	2	0	3	2	1	1	0	0	0	0	0	0	0	0	0	0	0	0	0
CSNK1G1	NHP2	Q9HCP0	53944	Q9NX24	55651	5|4|6	2|3|1|5|6|2|2|2|4|2|0|4	0	0.91	0.59	0.260204	8	3	4.93123	5.40226		5	5	0	4	6	2	3	4	4	2	3	2	3	1	5	6	2	2	2	4	2	0	4	0	0	0	0	0	0	0	0	0	0
CSNK1G1	UTP6	Q9HCP0	53944	Q9NYH9	55813	2|2|3	3|3|3|7|8|7|11|8|2|4|5|9	0	0.23	0.68	0.35034	7	3	1.36804	5.34478		2	2	0	2	3	2	1	4	3	4	4	3	3	3	7	8	7	11	8	2	4	5	9	0	0	0	0	0	0	0	0	0	0
CSNK1G2	UTP6	P78368	1455	Q9NYH9	55813	2|1|4	3|3|3|7|8|7|11|8|2|4|5|9	0	0.23	0.68	0.35034	7	3	1.36804	5.34478		2	2	0	2	3	2	1	4	3	4	4	3	3	3	7	8	7	11	8	2	4	5	9	0	0	0	0	0	0	0	0	0	0
CSNK1G1	CENPV	Q9HCP0	53944	Q7Z7K6	201161	2|2|11	1|2|3|3|3|4|1|3|3|3|4|6	0.01	1	0.44	0.263605	8	3	4.90516	5.3346		2	2	0	2	11	1	2	4	6	3	5	1	2	3	3	3	4	1	3	3	3	4	6	0	0	0	0	0	0	0	0	0	0
CSNK1G1	RBM28	Q9HCP0	53944	Q9NW13	55131	1|3|4	2|3|4|9|4|4|6|4|4|2|1|5	0	0.36	0.68	0.287415	7	3	2.10586	5.29153		1	1	0	3	4	2	4	1	9	4	5	2	3	4	9	4	4	6	4	4	2	1	5	0	0	0	0	0	0	0	0	0	0
CSNK1G3	TMEM237	Q9Y6M4	1456	Q96Q45	65062	1|2|1	0|0|0|0|0|0|0|0|0|0|0|0	0.31	13.33	0.25	0.136054	7	3	1.77842	5.28429		3	3	0	2	1	0	0	6	1	2	1	0	0	0	0	0	0	0	0	0	0	0	0	0	0	0	0	0	0	0	0	0	0
CSNK1G1	AP2M1	Q9HCP0	53944	Q96CW1	1173	5|6|2	0|2|0|0|3|2|3|3|0|0|0|1	0.01	1.44	0.42	0.171769	8	3	6.35194	5.27687	TRUE	5	5	0	6	2	1	0	2	0	2	1	0	2	0	0	3	2	3	3	0	0	0	1	0	0	0	0	0	0	0	0	0	0
CSNK1G2	H2BC3	P78368	1455	P33778	3018	3|3|9	5|4|8|6|7|8|7|7|2|3|9|6	0	0.59	0.63	0.488095	8	3	2.55185	5.24615		6	6	0	8	14	3	3	9	7	6	6	5	4	8	6	7	8	7	7	2	3	9	6	0	0	0	0	0	0	0	0	0	0
CSNK1G2	UACA	P78368	1455	Q9BZF9	55075	1|2|12	0|0|0|0|0|0|0|0|0|0|0|0	0.65	50	0.05	0.367347	11	3	2.5335	5.24125		14	14	0	20	16	1	2	12	5	4	4	0	0	0	0	0	0	0	0	0	0	0	0	0	0	0	0	0	0	0	0	0	0
CSNK1G3	H1-0	Q9Y6M4	1456	P07305	3005	3|2|4	1|1|3|2|1|4|1|2|2|3|4|2	0	0.75	0.56	0.195578	7	3	3.82001	5.23711		0	0	0	2	6	0	4	2	3	2	4	1	1	3	2	1	4	1	2	2	3	4	2	0	0	0	0	0	0	0	0	0	0
CSNK1G1	RPL22L1	Q9HCP0	53944	Q6P5R6	200916	2|4|2	2|2|1|2|5|2|1|1|1|1|3|1	0	0.67	0.56	0.142857	7	3	4.52563	5.23651		2	2	0	4	2	0	0	2	1	0	2	2	2	1	2	5	2	1	1	1	1	3	1	0	0	0	0	0	0	0	0	0	0
CSNK1G1	CORO1B	Q9HCP0	53944	Q9BR76	57175	1|1|1	2|0|1|0|0|0|1|0|0|0|0|0	0	0.67	0.68	0.285714	9	3	0.360173	5.2152	TRUE	1	1	0	1	1	0	1	1	0	1	0	2	0	1	0	0	0	1	0	0	0	0	0	0	0	0	0	0	0	0	0	0	0
CSNK1G3	TRA2A	Q9Y6M4	1456	Q13595	29896	6|1|2	1|2|2|1|2|2|4|1|2|2|1|3	0	0.86	0.47	0.181973	7	3	4.13715	5.21507		3	3	0	4	3	1	5	4	6	1	2	1	2	2	1	2	2	4	1	2	2	1	3	0	0	0	0	0	0	0	0	0	0
CSNK1G1	GJA1	Q9HCP0	53944	P17302	2697	2|1|1	0|0|0|0|0|0|0|0|0|0|0|0	0.31	13.33	0.25	0.110544	6	3	2.6387	5.19243	TRUE	2	2	0	1	1	0	0	3	0	0	0	0	0	0	0	0	0	0	0	0	0	0	0	0	0	0	0	0	0	0	0	0	0
CSNK1G3	PHIP	Q9Y6M4	1456	Q8WWQ0	55023	4|2|2	0|0|1|5|2|2|5|2|1|3|5|5	0	0.53	0.6	0.19898	7	3	3.19792	5.18502		0	0	0	1	4	0	3	1	4	2	2	0	0	1	5	2	2	5	2	1	3	5	5	0	0	0	0	0	0	0	0	0	0
CSNK1G3	HECTD4	Q9Y6M4	1456	Q9Y4D8		2|1|3	0|0|0|0|0|1|0|0|0|0|0|0	0.39	4	0.22	0.394558	9	3	0.742202	5.17708		21	21	0	23	9	0	0	12	2	1	3	0	0	0	0	0	1	0	0	0	0	0	0	0	0	0	0	0	0	0	0	0	0
CSNK1G1	KIAA1522	Q9HCP0	53944	Q9P206	57648	7|11|5	0|1|0|0|0|0|0|0|0|0|0|0	0.99	15.33	0	0.258503	10	3	7.36376	5.17621		7	7	0	11	5	1	2	8	3	2	0	0	1	0	0	0	0	0	0	0	0	0	0	0	0	0	0	0	0	0	0	0	0
CSNK1G3	EB1BP2	Q9Y6M4	1456	Q99848	10969	4|2|2	2|3|2|6|4|7|7|7|2|6|6|7	0	0.38	0.68	0.32483	7	3	1.86115	5.17617		5	5	0	3	4	4	5	3	4	2	2	2	3	2	6	4	7	7	7	2	6	6	7	0	0	0	0	0	0	0	0	0	0
CSNK1G3	CENPV	Q9Y6M4	1456	Q7Z7K6	201161	6|3|5	1|2|3|3|3|4|1|3|3|3|4|6	0	0.93	0.56	0.263605	8	3	4.55995	5.15371		2	2	0	2	11	1	2	4	6	3	5	1	2	3	3	3	4	1	3	3	3	4	6	0	0	0	0	0	0	0	0	0	0
CSNK1G1	AQR	Q9HCP0	53944	O60306	9716	19|20|13	7|5|4|34|52|54|43|32|23|1|2|1	0	0.33	0.68	1.43367	16	3	2.34573	5.14923		19	19	0	20	13	0	1	9	7	11	6	7	5	4	34	52	54	43	32	23	1	2	1	0	0	0	0	0	0	0	0	0	0
CSNK1G3	WDR46	Q9Y6M4	1456	O15213	9277	8|2|1	0|0|0|8|5|2|7|8|1|2|0|8	0	0.46	0.63	0.333333	8	3	2.53243	5.1131		0	0	0	0	6	1	0	3	8	2	1	0	0	0	8	5	2	7	8	1	2	0	8	0	0	0	0	0	0	0	0	0	0
CSNK1G3	PPAN	Q9Y6M4	1456	Q9NQ55	56342	2|2|2	0|0|0|6|6|3|4|3|2|1|2|1	0	0.33	0.68	0.19898	7	3	2.14174	5.10826		4	4	0	4	3	0	1	3	2	2	2	0	0	0	6	6	3	4	3	2	1	2	1	0	0	0	0	0	0	0	0	0	0
CSNK1G2	MYH10	P78368	1455	P35580	4628	32|31|64	42|30|10|59|41|18|51|53|6|30|73|108	0	0.47	0.68	5.04082	15	3	2.2628	5.0981	TRUE	77	77	0	57	129	32	31	64	79	52	53	42	30	10	59	41	18	51	53	6	30	73	108	0	0	0	0	0	0	0	0	0	0
CSNK1G1	LSM8	Q9HCP0	53944	O95777	51691	3|4|3	0|0|0|5|5|4|2|2|1|1|1|3	0	0.67	0.6	0.168367	8	3	4.62822	5.08558		3	3	0	4	3	1	1	1	1	0	2	0	0	0	5	5	4	2	2	1	1	1	3	0	0	0	0	0	0	0	0	0	0
CSNK1G2	RRS1	P78368	1455	Q15050	23212	6|3|4	3|1|4|10|6|4|8|5|0|8|9|5	0	0.46	0.65	0.416667	8	3	2.52643	5.0839		3	3	0	9	8	6	3	4	8	3	2	3	1	4	10	6	4	8	5	0	8	9	5	0	0	0	0	0	0	0	0	0	0
CSNK1G3	RRS1	Q9Y6M4	1456	Q15050	23212	8|3|2	3|1|4|10|6|4|8|5|0|8|9|5	0	0.46	0.65	0.416667	8	3	2.52643	5.0839		3	3	0	9	8	6	3	4	8	3	2	3	1	4	10	6	4	8	5	0	8	9	5	0	0	0	0	0	0	0	0	0	0
CSNK1G1	RRP1	Q9HCP0	53944	P56182	8568	2|2|6	1|1|1|2|0|0|1|0|1|0|1|1	0.29	2.22	0.26	0.146259	8	3	5.38201	5.06157		2	2	0	2	6	0	1	1	6	0	2	1	1	1	2	0	0	1	0	1	0	1	1	0	0	0	0	0	0	0	0	0	0
CSNK1G3	OPA1	Q9Y6M4	1456	O60313	4976	7|17|10	15|21|16|11|10|22|8|9|26|10|9|11	0	0.47	0.68	0.903061	11	3	3.14044	5.01144		3	3	0	7	3	0	1	9	7	17	10	15	21	16	11	10	22	8	9	26	10	9	11	0	0	0	0	0	0	0	0	0	0
CSNK1G2	RBM28	P78368	1455	Q9NW13	55131	2|4|1	2|3|4|9|4|4|6|4|4|2|1|5	0	0.31	0.68	0.287415	7	3	1.81083	4.94978		1	1	0	3	4	2	4	1	9	4	5	2	3	4	9	4	4	6	4	4	2	1	5	0	0	0	0	0	0	0	0	0	0
CSNK1G1	MRPS18B	Q9HCP0	53944	Q9Y676	28973	4|4|3	7|13|9|4|5|5|19|14|11|2|2|0	0	0.22	0.68	0.477891	9	3	1.54024	4.92403		4	4	0	4	3	0	0	3	2	2	2	7	13	9	4	5	5	19	14	11	2	2	0	0	0	0	0	0	0	0	0	0	0
CSNK1G1	JAK1	Q9HCP0	53944	P23458	3716	5|6|4	2|0|0|2|1|1|1|1|0|0|0|0	0.25	2.5	0.27	0.197279	9	3	6.25806	4.89286		5	5	0	6	4	0	1	8	1	2	4	2	0	0	2	1	1	1	1	0	0	0	0	0	0	0	0	0	0	0	0	0	0
CSNK1G3	SRCIN1	Q9Y6M4	1456	Q9C0H9	80725	1|4|1	0|0|0|0|0|0|0|0|0|0|0|0	0.33	20	0.24	0.132653	7	3	3.42846	4.89183		0	0	0	5	1	0	0	1	1	4	1	0	0	0	0	0	0	0	0	0	0	0	0	0	0	0	0	0	0	0	0	0	0
CSNK1G3	MIS12	Q9Y6M4	1456	Q9H081	79003	1|1|1	2|0|2|0|0|1|5|3|3|0|0|0	0	0.25	0.68	0.122449	6	3	1.61809	4.88355		0	0	0	0	0	0	0	0	1	1	1	2	0	2	0	0	1	5	3	3	0	0	0	0	0	0	0	0	0	0	0	0	0
CSNK1G3	UACA	Q9Y6M4	1456	Q9BZF9	55075	5|4|4	0|0|0|0|0|0|0|0|0|0|0|0	1	43.33	0	0.367347	11	3	2.16892	4.87934		14	14	0	20	16	1	2	12	5	4	4	0	0	0	0	0	0	0	0	0	0	0	0	0	0	0	0	0	0	0	0	0	0
CSNK1G3	TOP1	Q9Y6M4	1456	P11387	7150	7|4|2	11|6|6|21|23|19|18|7|8|12|6|18	0	0.2	0.68	0.748299	9	3	1.17785	4.87001		6	6	0	5	14	0	3	6	7	4	2	11	6	6	21	23	19	18	7	8	12	6	18	0	0	0	0	0	0	0	0	0	0
CSNK1G1	ZCCHC9	Q9HCP0	53944	Q8N567	84240	1|2|1	0|0|1|0|0|0|0|1|0|0|0|1	0.04	1.33	0.39	0.0697279	6	3	4.52883	4.84241		1	1	0	2	1	0	2	1	1	0	1	0	0	1	0	0	0	0	1	0	0	0	1	0	0	0	0	0	0	0	0	0	0
CSNK1G1	YBX3	Q9HCP0	53944	P16989	8531	5|2|5	4|2|3|5|7|4|5|7|0|6|2|3	0	0.57	0.63	0.29932	8	3	3.34429	4.83782		5	5	0	2	5	0	0	3	3	3	2	4	2	3	5	7	4	5	7	0	6	2	3	0	0	0	0	0	0	0	0	0	0
CSNK1G1	TPGS1	Q9HCP0	53944	Q6ZTW0	91978	1|1|1	0|3|0|0|0|0|4|2|0|0|0|0	0	0.29	0.68	0.158163	6	3	1.21199	4.8217		1	1	0	1	1	0	0	1	0	0	0	0	3	0	0	0	0	4	2	0	0	0	0	0	0	0	0	0	0	0	0	0	0
CSNK1G3	MRPL23	Q9Y6M4	1456	Q16540	6150	1|4|2	0|0|1|0|1|0|1|2|0|1|1|0	0.1	1.56	0.34	0.0935374	7	3	6.2109	4.80768		1	1	0	1	2	0	1	1	1	4	2	0	0	1	0	1	0	1	2	0	1	1	0	0	0	0	0	0	0	0	0	0	0
CSNK1G1	MRPS10	Q9HCP0	53944	P82664	55173	1|1|3	7|7|4|0|1|0|11|15|5|0|0|1	0	0.13	0.68	0.326531	8	3	0.832925	4.80518		1	1	0	1	3	0	0	7	1	2	1	7	7	4	0	1	0	11	15	5	0	0	1	0	0	0	0	0	0	0	0	0	0
CSNK1G3	SAP18	Q9Y6M4	1456	O00422	10284	3|1|1	0|0|0|0|1|1|0|0|2|1|1|1	0.03	1.11	0.4	0.119048	7	3	3.02502	4.7818		1	1	0	0	1	0	0	0	3	1	1	0	0	0	0	1	1	0	0	2	1	1	1	0	0	0	0	0	0	0	0	0	0
CSNK1G3	ZCCHC10	Q9Y6M4	1456	Q8TBK6	54819	2|1|1	0|0|0|0|1|0|1|1|0|0|1|1	0.04	1.33	0.39	0.0646259	6	3	4.95142	4.77609		0	0	0	1	1	0	1	1	2	1	1	0	0	0	0	1	0	1	1	0	0	1	1	0	0	0	0	0	0	0	0	0	0
CSNK1G1	CFAP410	Q9HCP0	53944	O43822	755	1|2|2	2|2|2|0|0|0|5|4|0|0|0|0	0	0.37	0.6	0.134354	7	3	2.65711	4.7731	TRUE	1	1	0	2	2	0	0	2	0	0	0	2	2	2	0	0	0	5	4	0	0	0	0	0	0	0	0	0	0	0	0	0	0
CSNK1G1	TRA2B	Q9HCP0	53944	P62995	6434	1|3|2	1|2|1|3|2|3|5|3|1|3|0|7	0	0.33	0.63	0.188776	7	3	2.37713	4.76781		1	1	0	3	2	0	2	2	1	3	1	1	2	1	3	2	3	5	3	1	3	0	7	0	0	0	0	0	0	0	0	0	0
CSNK1G3	HSPA12A	Q9Y6M4	1456	O43301	259217	2|1|2	1|1|0|0|0|0|1|0|1|0|0|0	0.08	1.67	0.34	0.122449	7	3	2.94042	4.76743		2	2	0	3	2	0	0	4	2	1	2	1	1	0	0	0	0	1	0	1	0	0	0	0	0	0	0	0	0	0	0	0	0
CSNK1G1	TRPM7	Q9HCP0	53944	Q96QT4	54822	5|6|6	0|0|0|0|0|0|0|0|0|0|0|0	1	56.67	0	0.307823	10	3	4.27984	4.75519	TRUE	5	5	0	6	6	0	0	7	2	5	2	0	0	0	0	0	0	0	0	0	0	0	0	0	0	0	0	0	0	0	0	0	0
CSNK1G3	PODXL	Q9Y6M4	1456	O00592	5420	1|1|1	0|0|0|0|0|0|0|0|0|0|0|0	0	10	0.68	0.0986395	6	3	2.10271	4.74644	TRUE	2	2	0	2	1	0	0	1	1	1	1	0	0	0	0	0	0	0	0	0	0	0	0	0	0	0	0	0	0	0	0	0	0
CSNK1G1	ABI2	Q9HCP0	53944	Q9NYB9	10152	2|3|2	1|0|2|0|0|2|0|0|0|0|0|0	0.01	1.17	0.44	0.12585	7	3	4.59445	4.73746		2	2	0	3	2	0	1	4	1	1	4	1	0	2	0	0	2	0	0	0	0	0	0	0	0	0	0	0	0	0	0	0	0
CSNK1G2	TOP2B	P78368	1455	Q02880	7155	7|9|4	4|7|10|9|12|19|15|22|9|12|12|26	0	0.28	0.68	0.85034	10	3	1.792	4.68836		1	1	0	6	11	7	9	4	13	10	7	4	7	10	9	12	19	15	22	9	12	12	26	0	0	0	0	0	0	0	0	0	0
CSNK1G1	MAPKAP1	Q9HCP0	53944	Q9BPZ7	79109	1|4|2	0|0|0|0|1|1|0|0|0|0|0|0	0.26	2.33	0.27	0.115646	7	3	5.05983	4.68578	TRUE	1	1	0	4	2	0	0	2	2	3	1	0	0	0	0	1	1	0	0	0	0	0	0	0	0	0	0	0	0	0	0	0	0
CSNK1G1	MRPS14	Q9HCP0	53944	O60783	63931	4|5|5	5|7|7|1|3|1|8|5|5|0|1|1	0	0.62	0.63	0.284014	9	3	3.99033	4.68506		4	4	0	5	5	1	1	7	2	1	1	5	7	7	1	3	1	8	5	5	0	1	1	0	0	0	0	0	0	0	0	0	0
CSNK1G1	HIRA	Q9HCP0	53944	P54198	7290	1|2|3	0|0|0|1|2|0|1|0|0|0|0|0	0.04	1.33	0.39	0.760204	11	3	0.261215	4.65638		1	1	0	2	3	0	0	1	0	0	1	0	0	0	1	2	0	1	0	0	0	0	0	0	0	0	0	0	0	0	0	0	0
CSNK1G1	TENM3	Q9HCP0	53944	Q9P273	55714	29|26|14	0|0|0|0|0|0|0|0|0|0|0|0	1	230	0	0.886054	14	3	7.12493	4.62169	TRUE	29	29	0	26	14	0	2	15	9	4	6	0	0	0	0	0	0	0	0	0	0	0	0	0	0	0	0	0	0	0	0	0	0
CSNK1G1	DERL2	Q9HCP0	53944	Q9GZP9	51009	1|1|1	3|0|1|0|0|1|0|0|0|0|2|1	0	0.4	0.68	0.112245	6	3	1.85295	4.62016		1	1	0	1	1	0	1	5	0	1	4	3	0	1	0	0	1	0	0	0	0	2	1	0	0	0	0	0	0	0	0	0	0
CSNK1G1	SF3B4	Q9HCP0	53944	Q15427	10262	2|2|1	1|1|3|4|7|3|3|1|4|1|1|4	0	0.3	0.68	0.168367	7	3	2.12318	4.60573		2	2	0	2	1	2	1	2	2	1	0	1	1	3	4	7	3	3	1	4	1	1	4	0	0	0	0	0	0	0	0	0	0
CSNK1G2	SF3B4	P78368	1455	Q15427	10262	2|1|2	1|1|3|4|7|3|3|1|4|1|1|4	0	0.3	0.68	0.168367	7	3	2.12318	4.60573		2	2	0	2	1	2	1	2	2	1	0	1	1	3	4	7	3	3	1	4	1	1	4	0	0	0	0	0	0	0	0	0	0
CSNK1G3	WDR12	Q9Y6M4	1456	Q9GZL7	55759	8|4|4	0|3|0|4|12|10|6|11|4|6|3|10	0	0.46	0.66	0.511905	9	3	2.57859	4.59763		2	2	0	1	12	2	0	0	8	4	4	0	3	0	4	12	10	6	11	4	6	3	10	0	0	0	0	0	0	0	0	0	0
CSNK1G3	RRP9	Q9Y6M4	1456	O43818	9136	2|1|3	1|2|1|4|7|3|4|6|4|2|4|7	0	0.29	0.68	0.25	7	3	1.77968	4.58663		1	1	0	2	7	1	5	3	2	1	3	1	2	1	4	7	3	4	6	4	2	4	7	0	0	0	0	0	0	0	0	0	0
CSNK1G1	RSL24D1	Q9HCP0	53944	Q9UHA3	51187	1|1|1	1|2|1|1|2|1|3|3|1|1|1|3	0	0.33	0.68	0.112245	6	3	1.87173	4.55082		1	1	0	1	1	0	0	0	3	0	2	1	2	1	1	2	1	3	3	1	1	1	3	0	0	0	0	0	0	0	0	0	0
CSNK1G1	MAK16	Q9HCP0	53944	Q9BXY0	84549	2|1|4	0|2|1|2|1|2|2|1|0|1|0|3	0	0.93	0.46	0.120748	7	3	4.96472	4.50317		2	2	0	1	4	0	1	2	0	1	2	0	2	1	2	1	2	2	1	0	1	0	3	0	0	0	0	0	0	0	0	0	0
CSNK1G1	SRSF6	Q9HCP0	53944	Q13247	6431	2|4|5	0|3|4|2|3|2|1|2|3|7|4|5	0	0.61	0.61	0.251701	8	3	3.74188	4.49894		2	2	0	4	5	0	2	5	4	3	1	0	3	4	2	3	2	1	2	3	7	4	5	0	0	0	0	0	0	0	0	0	0
CSNK1G1	TRIM32	Q9HCP0	53944	Q13049	22954	1|1|1	0|0|0|0|1|0|0|0|0|1|0|1	0	1	0.68	0.0816327	6	3	2.68512	4.49312		1	1	0	1	1	0	0	2	1	1	1	0	0	0	0	1	0	0	0	0	1	0	1	0	0	0	0	0	0	0	0	0	0
CSNK1G3	TRIM32	Q9Y6M4	1456	Q13049	22954	1|1|1	0|0|0|0|1|0|0|0|0|1|0|1	0	1	0.68	0.0816327	6	3	2.68512	4.49312		1	1	0	1	1	0	0	2	1	1	1	0	0	0	0	1	0	0	0	0	1	0	1	0	0	0	0	0	0	0	0	0	0
CSNK1G3	TOP2A	Q9Y6M4	1456	P11388	7153	22|13|18	7|13|10|19|20|12|37|32|25|25|22|39	0	0.46	0.68	1.47959	14	3	2.91605	4.48977		8	8	0	13	27	12	12	11	22	13	18	7	13	10	19	20	12	37	32	25	25	22	39	0	0	0	0	0	0	0	0	0	0
CSNK1G3	HMGA1	Q9Y6M4	1456	P17096	3159	1|4|1	2|1|2|1|4|2|3|2|3|1|5|4	0	0.44	0.58	0.153061	7	3	3.11534	4.48209		2	2	0	1	0	0	1	1	1	4	1	2	1	2	1	4	2	3	2	3	1	5	4	0	0	0	0	0	0	0	0	0	0
CSNK1G1	DDX23	Q9HCP0	53944	Q9BUQ8	9416	15|12|15	9|10|5|19|16|24|14|11|11|6|6|7	0	0.65	0.67	0.892857	12	3	4.23415	4.47428		15	15	0	12	15	2	7	14	8	7	9	9	10	5	19	16	24	14	11	11	6	6	7	0	0	0	0	0	0	0	0	0	0
CSNK1G1	PRPF38A	Q9HCP0	53944	Q8NAV1	84950	3|1|1	0|1|1|2|0|1|0|4|0|1|3|2	0	0.48	0.56	0.132653	7	3	2.81374	4.47208		3	3	0	1	1	0	1	1	2	1	1	0	1	1	2	0	1	0	4	0	1	3	2	0	0	0	0	0	0	0	0	0	0
CSNK1G2	H3-2	P78368	1455	Q5TEC6		1|4|1	3|2|9|2|1|2|3|2|3|2|0|4	0	0.31	0.63	0.22449	7	3	2.04503	4.47196		5	5	0	4	4	1	4	1	6	2	4	3	2	9	2	1	2	3	2	3	2	0	4	0	0	0	0	0	0	0	0	0	0
CSNK1G1	WDR12	Q9HCP0	53944	Q9GZL7	55759	2|1|12	0|3|0|4|12|10|6|11|4|6|3|10	0	0.43	0.65	0.511905	9	3	2.40031	4.45163		2	2	0	1	12	2	0	0	8	4	4	0	3	0	4	12	10	6	11	4	6	3	10	0	0	0	0	0	0	0	0	0	0
CSNK1G1	TOP2B	Q9HCP0	53944	Q02880	7155	1|6|11	4|7|10|9|12|19|15|22|9|12|12|26	0	0.25	0.68	0.85034	10	3	1.5866	4.44777		1	1	0	6	11	7	9	4	13	10	7	4	7	10	9	12	19	15	22	9	12	12	26	0	0	0	0	0	0	0	0	0	0
CSNK1G3	WDR61	Q9Y6M4	1456	Q9GZS3	80349	2|1|2	2|2|1|6|5|6|6|4|3|0|0|0	0	0.28	0.68	0.212585	7	3	1.67184	4.4418		4	4	0	3	2	0	0	2	2	1	2	2	2	1	6	5	6	6	4	3	0	0	0	0	0	0	0	0	0	0	0	0	0
CSNK1G3	VPS28	Q9Y6M4	1456	Q9UK41	51160	1|1|1	1|0|1|0|0|2|1|1|1|0|0|0	0	0.67	0.68	0.0714286	6	3	3.13684	4.4202	TRUE	0	0	0	1	1	0	0	1	1	1	1	1	0	1	0	0	2	1	1	1	0	0	0	0	0	0	0	0	0	0	0	0	0
CSNK1G1	ITSN2	Q9HCP0	53944	Q9NZM3	50618	5|4|3	0|1|0|0|0|0|0|0|0|0|0|0	0.88	8	0.01	0.260204	10	3	3.31283	4.40072	TRUE	5	5	0	4	3	0	1	5	0	4	2	0	1	0	0	0	0	0	0	0	0	0	0	0	0	0	0	0	0	0	0	0	0
CSNK1G1	CCDC120	Q9HCP0	53944	Q96HB5	90060	3|2|1	0|0|0|0|0|0|0|0|0|0|0|0	0.64	20	0.05	0.0969388	7	3	5.13379	4.39677		3	3	0	2	1	0	1	3	0	0	1	0	0	0	0	0	0	0	0	0	0	0	0	0	0	0	0	0	0	0	0	0	0
CSNK1G3	ABI2	Q9Y6M4	1456	Q9NYB9	10152	1|1|4	1|0|2|0|0|2|0|0|0|0|0|0	0.02	1	0.41	0.12585	7	3	3.90068	4.38604		2	2	0	3	2	0	1	4	1	1	4	1	0	2	0	0	2	0	0	0	0	0	0	0	0	0	0	0	0	0	0	0	0
CSNK1G1	EXOSC7	Q9HCP0	53944	Q15024	23016	2|3|4	0|1|0|2|8|6|5|7|1|1|1|0	0	0.4	0.64	0.234694	9	3	2.75676	4.36466		2	2	0	3	4	0	0	2	1	0	1	0	1	0	2	8	6	5	7	1	1	1	0	0	0	0	0	0	0	0	0	0	0
CSNK1G3	TRA2B	Q9Y6M4	1456	P62995	6434	1|3|1	1|2|1|3|2|3|5|3|1|3|0|7	0	0.28	0.63	0.188776	7	3	1.93965	4.3524		1	1	0	3	2	0	2	2	1	3	1	1	2	1	3	2	3	5	3	1	3	0	7	0	0	0	0	0	0	0	0	0	0
CSNK1G1	H1-3	Q9HCP0	53944	P16402	3007	2|5|3	0|0|1|0|1|2|1|2|0|1|3|3	0	1.11	0.46	0.161565	8	3	5.3685	4.34459		2	2	0	5	3	3	2	3	0	2	3	0	0	1	0	1	2	1	2	0	1	3	3	0	0	0	0	0	0	0	0	0	0
CSNK1G3	MAPKAP1	Q9Y6M4	1456	Q9BPZ7	79109	2|3|1	0|0|0|0|1|1|0|0|0|0|0|0	0.16	2	0.31	0.115646	7	3	4.2993	4.33819	TRUE	1	1	0	4	2	0	0	2	2	3	1	0	0	0	0	1	1	0	0	0	0	0	0	0	0	0	0	0	0	0	0	0	0
CSNK1G2	KRT18	P78368	1455	P05783	3875	2|1|2	1|0|0|5|4|0|1|0|2|2|2|2	0	0.37	0.6	0.159864	7	3	2.35313	4.30286		1	1	0	0	4	2	1	2	2	0	0	1	0	0	5	4	0	1	0	2	2	2	2	0	0	0	0	0	0	0	0	0	0
CSNK1G3	MRPS10	Q9Y6M4	1456	P82664	55173	1|2|1	7|7|4|0|1|0|11|15|5|0|0|1	0	0.1	0.68	0.326531	8	3	0.62575	4.29788		1	1	0	1	3	0	0	7	1	2	1	7	7	4	0	1	0	11	15	5	0	0	1	0	0	0	0	0	0	0	0	0	0
CSNK1G1	TOP2A	Q9HCP0	53944	P11388	7153	8|13|27	7|13|10|19|20|12|37|32|25|25|22|39	0	0.42	0.68	1.47959	14	3	2.6158	4.27275		8	8	0	13	27	12	12	11	22	13	18	7	13	10	19	20	12	37	32	25	25	22	39	0	0	0	0	0	0	0	0	0	0
CSNK1G3	SRPK1	Q9Y6M4	1456	Q96SB4	6732	1|2|1	0|1|2|2|6|4|3|4|1|0|1|1	0	0.27	0.68	0.171769	7	3	1.57684	4.26366	TRUE	0	0	0	1	6	0	0	0	1	2	1	0	1	2	2	6	4	3	4	1	0	1	1	0	0	0	0	0	0	0	0	0	0
CSNK1G1	ITGA6	Q9HCP0	53944	P23229	3655	8|10|4	0|0|0|0|0|0|0|0|0|0|0|0	1	73.33	0	0.794218	10	3	2.37277	4.26213	TRUE	8	8	0	10	4	0	2	15	2	10	9	0	0	0	0	0	0	0	0	0	0	0	0	0	0	0	0	0	0	0	0	0	0
CSNK1G2	LSM2	P78368	1455	Q9Y333	57819	3|3|3	5|2|4|3|8|6|4|3|1|0|2|0	0	0.43	0.68	0.270408	8	3	2.70225	4.25545		2	2	0	2	3	3	3	3	2	5	2	5	2	4	3	8	6	4	3	1	0	2	0	0	0	0	0	0	0	0	0	0	0
CSNK1G3	LSM2	Q9Y6M4	1456	Q9Y333	57819	2|5|2	5|2|4|3|8|6|4|3|1|0|2|0	0	0.43	0.63	0.270408	8	3	2.70225	4.25545		2	2	0	2	3	3	3	3	2	5	2	5	2	4	3	8	6	4	3	1	0	2	0	0	0	0	0	0	0	0	0	0	0
CSNK1G1	PSD3	Q9HCP0	53944	Q9NYI0	23362	3|3|1	0|0|0|0|0|0|0|0|0|0|0|0	0.66	23.33	0.05	0.164966	8	3	3.23902	4.24943	TRUE	3	3	0	3	1	0	0	5	1	4	2	0	0	0	0	0	0	0	0	0	0	0	0	0	0	0	0	0	0	0	0	0	0
CSNK1G3	PSD3	Q9Y6M4	1456	Q9NYI0	23362	1|4|2	0|0|0|0|0|0|0|0|0|0|0|0	0.65	23.33	0.05	0.164966	8	3	3.23902	4.24943	TRUE	3	3	0	3	1	0	0	5	1	4	2	0	0	0	0	0	0	0	0	0	0	0	0	0	0	0	0	0	0	0	0	0	0
CSNK1G2	RBM8A	P78368	1455	Q9Y5S9	9939	1|5|2	1|4|4|6|9|9|4|6|6|8|5|10	0	0.28	0.68	0.387755	8	3	1.51575	4.2428		0	0	0	1	5	1	5	2	4	6	7	1	4	4	6	9	9	4	6	6	8	5	10	0	0	0	0	0	0	0	0	0	0
CSNK1G3	DYRK1A	Q9Y6M4	1456	Q13627	1859	2|2|1	1|2|0|3|0|2|2|0|0|0|1|0	0	0.67	0.51	0.113946	7	3	3.44062	4.23065		0	0	0	0	0	0	0	0	2	2	1	1	2	0	3	0	2	2	0	0	0	1	0	0	0	0	0	0	0	0	0	0	0
CSNK1G3	CMAS	Q9Y6M4	1456	Q8NFW8	55907	2|1|2	1|2|7|2|2|6|1|3|5|0|5|1	0	0.26	0.68	0.190476	7	3	1.96239	4.21252		1	1	0	1	2	1	2	1	2	1	2	1	2	7	2	2	6	1	3	5	0	5	1	0	0	0	0	0	0	0	0	0	0
CSNK1G3	SUPT16H	Q9Y6M4	1456	Q9Y5B9	11198	21|16|11	10|14|14|27|19|17|27|24|14|20|20|44	0	0.45	0.68	1.35204	14	3	2.92397	4.19353		12	12	0	6	22	4	3	14	21	16	11	10	14	14	27	19	17	27	24	14	20	20	44	0	0	0	0	0	0	0	0	0	0
CSNK1G1	CDH2	Q9HCP0	53944	P19022	1000	19|12|9	1|0|0|0|0|0|0|0|0|0|0|0	1	26.67	0	0.467687	14	3	6.99137	4.18928	TRUE	19	19	0	12	9	2	4	17	6	8	14	1	0	0	0	0	0	0	0	0	0	0	0	0	0	0	0	0	0	0	0	0	0
CSNK1G2	NHP2	P78368	1455	Q9NX24	55651	2|3|4	2|3|1|5|6|2|2|2|4|2|0|4	0	0.55	0.61	0.260204	8	3	2.85046	4.18458		5	5	0	4	6	2	3	4	4	2	3	2	3	1	5	6	2	2	2	4	2	0	4	0	0	0	0	0	0	0	0	0	0
CSNK1G3	NHP2	Q9Y6M4	1456	Q9NX24	55651	4|2|3	2|3|1|5|6|2|2|2|4|2|0|4	0	0.55	0.61	0.260204	8	3	2.85046	4.18458		5	5	0	4	6	2	3	4	4	2	3	2	3	1	5	6	2	2	2	4	2	0	4	0	0	0	0	0	0	0	0	0	0
CSNK1G2	SMC3	P78368	1455	Q9UQE7	9126	4|9|18	28|28|11|25|33|32|32|24|34|25|26|28	0	0.31	0.68	1.68878	12	3	1.3952	4.18445		23	23	0	17	17	4	9	18	24	17	22	28	28	11	25	33	32	32	24	34	25	26	28	0	0	0	0	0	0	0	0	0	0
CSNK1G3	ITGA6	Q9Y6M4	1456	P23229	3655	2|10|9	0|0|0|0|0|0|0|0|0|0|0|0	0.98	70	0	0.794218	10	3	2.25182	4.16413	TRUE	8	8	0	10	4	0	2	15	2	10	9	0	0	0	0	0	0	0	0	0	0	0	0	0	0	0	0	0	0	0	0	0	0
CSNK1G1	SDK2	Q9HCP0	53944	Q58EX2	54549	7|12|6	0|0|0|0|0|0|0|0|0|0|0|0	1	83.33	0	0.409864	11	3	5.38068	4.14924	TRUE	7	7	0	12	6	0	0	7	2	6	11	0	0	0	0	0	0	0	0	0	0	0	0	0	0	0	0	0	0	0	0	0	0
CSNK1G3	GSTM2	Q9Y6M4	1456	P28161	2946	1|1|2	3|4|5|3|3|5|2|3|2|1|0|2	0	0.27	0.68	0.156463	7	3	1.79109	4.13155		0	0	0	0	1	0	0	0	1	1	2	3	4	5	3	3	5	2	3	2	1	0	2	0	0	0	0	0	0	0	0	0	0
CSNK1G3	BANF1	Q9Y6M4	1456	O75531	8815	5|10|5	9|6|8|13|6|9|10|8|6|18|9|19	0	0.36	0.68	0.586735	11	3	2.69109	4.11766		1	1	0	1	2	0	4	3	5	10	5	9	6	8	13	6	9	10	8	6	18	9	19	0	0	0	0	0	0	0	0	0	0
CSNK1G1	PPFIBP2	Q9HCP0	53944	Q8ND30	8495	3|1|1	0|0|0|0|0|0|0|0|0|0|0|0	0.33	16.67	0.24	0.151361	7	3	2.57616	4.11188		3	3	0	1	1	0	0	3	1	1	3	0	0	0	0	0	0	0	0	0	0	0	0	0	0	0	0	0	0	0	0	0	0
CSNK1G3	PPFIBP2	Q9Y6M4	1456	Q8ND30	8495	1|1|3	0|0|0|0|0|0|0|0|0|0|0|0	0.33	16.67	0.24	0.151361	7	3	2.57616	4.11188		3	3	0	1	1	0	0	3	1	1	3	0	0	0	0	0	0	0	0	0	0	0	0	0	0	0	0	0	0	0	0	0	0
CSNK1G3	PBDC1	Q9Y6M4	1456	Q9BVG4	51260	2|3|3	6|3|2|4|5|4|5|4|2|6|7|5	0	0.41	0.68	0.265306	8	3	2.38987	4.09586		1	1	0	3	1	0	1	3	2	3	3	6	3	2	4	5	4	5	4	2	6	7	5	0	0	0	0	0	0	0	0	0	0
CSNK1G3	NOP2	Q9Y6M4	1456	P46087	4839	21|12|12	5|9|6|14|8|10|12|9|11|6|10|15	0	1.03	0.64	0.80102	13	3	5.12833	4.08864		11	11	0	11	14	6	5	10	21	12	12	5	9	6	14	8	10	12	9	11	6	10	15	0	0	0	0	0	0	0	0	0	0
CSNK1G3	HAX1	Q9Y6M4	1456	O00165	10456	4|4|5	5|9|2|2|8|12|7|4|6|9|11|5	0	0.38	0.68	0.457483	9	3	2.35152	4.05979	TRUE	3	3	0	5	2	0	0	4	4	4	5	5	9	2	2	8	12	7	4	6	9	11	5	0	0	0	0	0	0	0	0	0	0
CSNK1G1	MRPS34	Q9HCP0	53944	P82930	65993	4|2|1	8|10|10|0|0|1|16|19|10|0|1|0	0	0.13	0.68	0.445578	10	3	0.869139	4.00293		4	4	0	2	1	0	0	1	0	0	1	8	10	10	0	0	1	16	19	10	0	1	0	0	0	0	0	0	0	0	0	0	0
CSNK1G3	PRPF38A	Q9Y6M4	1456	Q8NAV1	84950	2|1|1	0|1|1|2|0|1|0|4|0|1|3|2	0	0.38	0.58	0.132653	7	3	2.20233	3.99995		3	3	0	1	1	0	1	1	2	1	1	0	1	1	2	0	1	0	4	0	1	3	2	0	0	0	0	0	0	0	0	0	0
CSNK1G1	MED31	Q9HCP0	53944	Q9Y3C7	51003	1|2|2	0|0|0|0|0|0|1|1|0|0|0|0	0.08	1.67	0.34	0.0884354	7	3	4.68421	3.99145		1	1	0	2	2	0	0	1	0	0	1	0	0	0	0	0	0	1	1	0	0	0	0	0	0	0	0	0	0	0	0	0	0
CSNK1G1	MSI2	Q9HCP0	53944	Q96DH6	124540	1|2|1	0|0|0|0|3|5|2|3|4|1|0|1	0	0.3	0.61	0.181973	7	3	1.54624	3.9738		1	1	0	2	1	0	1	1	4	0	2	0	0	0	0	3	5	2	3	4	1	0	1	0	0	0	0	0	0	0	0	0	0
CSNK1G1	C11orf98	Q9HCP0	53944	E9PRG8	102288414	2|2|1	0|1|0|1|1|0|0|0|2|0|0|0	0.02	1.11	0.41	0.102041	7	3	4.04191	3.96591		2	2	0	2	1	0	1	3	1	1	2	0	1	0	1	1	0	0	0	2	0	0	0	0	0	0	0	0	0	0	0	0	0
CSNK1G1	BECN1	Q9HCP0	53944	Q14457	8678	2|2|1	1|0|0|0|0|1|0|0|0|0|0|0	0.08	1.67	0.34	0.0918367	7	3	4.52886	3.95468		2	2	0	2	1	0	0	2	1	1	2	1	0	0	0	0	1	0	0	0	0	0	0	0	0	0	0	0	0	0	0	0	0
CSNK1G3	YBX3	Q9Y6M4	1456	P16989	8531	3|3|2	4|2|3|5|7|4|5|7|0|6|2|3	0	0.38	0.68	0.29932	8	3	2.13936	3.95006		5	5	0	2	5	0	0	3	3	3	2	4	2	3	5	7	4	5	7	0	6	2	3	0	0	0	0	0	0	0	0	0	0
CSNK1G1	LRP6	Q9HCP0	53944	O75581	4040	2|5|1	0|0|0|0|0|0|0|0|0|0|0|0	0.65	26.67	0.05	0.142857	8	3	4.77875	3.95004	TRUE	2	2	0	5	1	0	0	3	1	2	4	0	0	0	0	0	0	0	0	0	0	0	0	0	0	0	0	0	0	0	0	0	0
CSNK1G1	POLR2E	Q9HCP0	53944	P19388	5434	6|5|5	4|3|2|2|4|4|7|5|1|2|0|1	0	0.89	0.6	0.27381	10	3	5.05049	3.93533		6	6	0	5	5	0	1	0	4	4	1	4	3	2	2	4	4	7	5	1	2	0	1	0	0	0	0	0	0	0	0	0	0
CSNK1G1	ARHGAP39	Q9HCP0	53944	Q9C0H5	80728	22|22|17	1|0|0|0|0|0|0|0|0|0|0|0	1	40.67	0	0.714286	16	3	7.33825	3.92858		22	22	0	22	17	3	7	21	7	17	13	1	0	0	0	0	0	0	0	0	0	0	0	0	0	0	0	0	0	0	0	0	0
CSNK1G1	LEO1	Q9HCP0	53944	Q8WVC0	123169	2|2|2	0|0|0|5|5|1|0|1|0|0|0|0	0	0.4	0.62	0.158163	8	3	2.87544	3.92223		2	2	0	2	2	0	0	0	0	0	0	0	0	0	5	5	1	0	1	0	0	0	0	0	0	0	0	0	0	0	0	0	0
CSNK1G1	MRPS15	Q9HCP0	53944	P82914	64960	4|9|3	6|7|3|3|1|2|10|8|7|1|0|0	0	0.59	0.63	0.379252	10	3	3.58684	3.90819		4	4	0	9	3	1	0	5	2	3	0	6	7	3	3	1	2	10	8	7	1	0	0	0	0	0	0	0	0	0	0	0	0
CSNK1G2	H1-3	P78368	1455	P16402	3007	3|2|3	0|0|1|0|1|2|1|2|0|1|3|3	0	0.89	0.51	0.161565	8	3	4.24011	3.88592		2	2	0	5	3	3	2	3	0	2	3	0	0	1	0	1	2	1	2	0	1	3	3	0	0	0	0	0	0	0	0	0	0
CSNK1G2	NEFL	P78368	1455	P07196	4747	3|1|7	1|0|2|9|4|1|4|3|2|1|0|4	0	0.56	0.6	0.255102	9	3	3.61711	3.88222		2	2	0	3	3	3	1	7	5	1	2	1	0	2	9	4	1	4	3	2	1	0	4	0	0	0	0	0	0	0	0	0	0
CSNK1G1	GNB1	Q9HCP0	53944	P62873	2782	1|1|2	0|1|0|0|0|0|0|0|0|1|1|5	0	0.44	0.55	0.112245	7	3	2.70509	3.87179	TRUE	1	1	0	1	2	0	0	3	1	2	1	0	1	0	0	0	0	0	0	0	1	1	5	0	0	0	0	0	0	0	0	0	0
CSNK1G3	GNB1	Q9Y6M4	1456	P62873	2782	1|2|1	0|1|0|0|0|0|0|0|0|1|1|5	0	0.44	0.55	0.112245	7	3	2.70509	3.87179	TRUE	1	1	0	1	2	0	0	3	1	2	1	0	1	0	0	0	0	0	0	0	1	1	5	0	0	0	0	0	0	0	0	0	0
CSNK1G1	CAV1	Q9HCP0	53944	Q03135	857	1|1|2	0|0|0|0|0|0|0|0|0|0|0|0	0.31	13.33	0.25	0.12585	7	3	2.39163	3.85757	TRUE	1	1	0	1	2	0	0	2	0	2	1	0	0	0	0	0	0	0	0	0	0	0	0	0	0	0	0	0	0	0	0	0	0
CSNK1G3	GLT8D1	Q9Y6M4	1456	Q68CQ7	55830	1|2|1	1|4|1|3|4|2|4|2|0|2|0|0	0	0.33	0.6	0.141156	7	3	2.1063	3.85472		0	0	0	1	0	0	0	1	1	2	1	1	4	1	3	4	2	4	2	0	2	0	0	0	0	0	0	0	0	0	0	0	0
CSNK1G1	MRPS16	Q9HCP0	53944	Q9Y3D3	51021	1|2|2	2|3|2|0|3|0|7|6|5|0|0|0	0	0.26	0.68	0.188776	8	3	1.84144	3.85113		1	1	0	2	2	0	0	0	1	2	0	2	3	2	0	3	0	7	6	5	0	0	0	0	0	0	0	0	0	0	0	0	0
CSNK1G1	NOA1	Q9HCP0	53944	Q8NC60	84273	2|2|1	6|7|2|1|1|0|12|6|1|0|0|0	0	0.18	0.68	0.369048	9	3	0.735799	3.846		2	2	0	2	1	0	0	1	0	0	0	6	7	2	1	1	0	12	6	1	0	0	0	0	0	0	0	0	0	0	0	0	0
CSNK1G3	CDC42EP3	Q9Y6M4	1456	Q9UKI2	10602	2|2|1	0|0|0|0|0|0|0|0|0|0|0|0	0.63	16.67	0.05	0.0867347	7	3	4.90395	3.84253	TRUE	2	2	0	1	1	0	0	1	2	2	1	0	0	0	0	0	0	0	0	0	0	0	0	0	0	0	0	0	0	0	0	0	0
CSNK1G3	SRSF6	Q9Y6M4	1456	Q13247	6431	4|3|1	0|3|4|2|3|2|1|2|3|7|4|5	0	0.44	0.62	0.251701	8	3	2.64615	3.83671		2	2	0	4	5	0	2	5	4	3	1	0	3	4	2	3	2	1	2	3	7	4	5	0	0	0	0	0	0	0	0	0	0
CSNK1G1	EXOSC6	Q9HCP0	53944	Q5RKV6	118460	1|2|2	1|2|1|5|6|4|4|5|3|1|1|1	0	0.3	0.68	0.183673	8	3	1.90556	3.83164		1	1	0	2	2	1	0	1	0	2	0	1	2	1	5	6	4	4	5	3	1	1	1	0	0	0	0	0	0	0	0	0	0
CSNK1G1	EXOSC2	Q9HCP0	53944	Q13868	23404	2|2|3	0|3|0|4|3|2|4|5|4|1|1|2	0	0.52	0.6	0.195578	8	3	2.88597	3.83145		2	2	0	2	3	0	1	1	2	3	0	0	3	0	4	3	2	4	5	4	1	1	2	0	0	0	0	0	0	0	0	0	0
CSNK1G1	SUPT16H	Q9HCP0	53944	Q9Y5B9	11198	12|6|22	10|14|14|27|19|17|27|24|14|20|20|44	0	0.38	0.68	1.35204	14	3	2.39166	3.82815		12	12	0	6	22	4	3	14	21	16	11	10	14	14	27	19	17	27	24	14	20	20	44	0	0	0	0	0	0	0	0	0	0
CSNK1G1	FAM126A	Q9HCP0	53944	Q9BYI3	84668	2|7|3	0|0|0|1|0|0|0|0|0|0|0|0	0.73	8	0.03	0.181973	9	3	5.91248	3.81287	TRUE	2	2	0	7	3	1	1	5	1	3	2	0	0	0	1	0	0	0	0	0	0	0	0	0	0	0	0	0	0	0	0	0	0
CSNK1G1	CFAP20	Q9HCP0	53944	Q9Y6A4	29105	2|2|4	0|1|2|3|2|4|2|2|1|2|2|2	0	0.76	0.53	0.151361	8	3	4.60866	3.80492		2	2	0	2	4	1	1	3	1	0	1	0	1	2	3	2	4	2	2	1	2	2	2	0	0	0	0	0	0	0	0	0	0
CSNK1G1	P4HA1	Q9HCP0	53944	P13674	5033	2|4|2	2|1|0|3|1|2|3|1|0|1|0|0	0	0.89	0.5	0.134354	8	3	5.24717	3.78316		2	2	0	4	2	0	0	2	0	0	1	2	1	0	3	1	2	3	1	0	1	0	0	0	0	0	0	0	0	0	0	0	0
CSNK1G1	MRPS28	Q9HCP0	53944	Q9Y2Q9	28957	4|5|5	6|5|9|2|3|3|10|11|9|0|0|0	0	0.44	0.66	0.465986	10	3	2.4202	3.78127		4	4	0	5	5	3	2	7	5	5	3	6	5	9	2	3	3	10	11	9	0	0	0	0	0	0	0	0	0	0	0	0	0
CSNK1G1	CMAS	Q9HCP0	53944	Q8NFW8	55907	1|1|2	1|2|7|2|2|6|1|3|5|0|5|1	0	0.21	0.68	0.190476	7	3	1.51927	3.76779		1	1	0	1	2	1	2	1	2	1	2	1	2	7	2	2	6	1	3	5	0	5	1	0	0	0	0	0	0	0	0	0	0
CSNK1G2	CMAS	P78368	1455	Q8NFW8	55907	1|2|1	1|2|7|2|2|6|1|3|5|0|5|1	0	0.21	0.68	0.190476	7	3	1.51927	3.76779		1	1	0	1	2	1	2	1	2	1	2	1	2	7	2	2	6	1	3	5	0	5	1	0	0	0	0	0	0	0	0	0	0
CSNK1G2	MRPS14	P78368	1455	O60783	63931	1|1|7	5|7|7|1|3|1|8|5|5|0|1|1	0	0.4	0.63	0.284014	9	3	2.47286	3.7564		4	4	0	5	5	1	1	7	2	1	1	5	7	7	1	3	1	8	5	5	0	1	1	0	0	0	0	0	0	0	0	0	0
CSNK1G1	NOP16	Q9HCP0	53944	Q9Y3C1	51491	3|1|7	1|1|0|5|4|1|3|2|0|0|2|3	0	0.81	0.52	0.204082	9	3	4.69288	3.75404		3	3	0	1	7	0	2	1	4	2	1	1	1	0	5	4	1	3	2	0	0	2	3	0	0	0	0	0	0	0	0	0	0
CSNK1G1	LSM2	Q9HCP0	53944	Q9Y333	57819	2|2|3	5|2|4|3|8|6|4|3|1|0|2|0	0	0.33	0.68	0.270408	8	3	2.04226	3.75296		2	2	0	2	3	3	3	3	2	5	2	5	2	4	3	8	6	4	3	1	0	2	0	0	0	0	0	0	0	0	0	0	0
CSNK1G1	C19orf25	Q9HCP0	53944	Q9UFG5	148223	2|2|2	3|2|3|0|1|0|1|1|1|0|1|0	0	0.67	0.53	0.144558	8	3	3.26565	3.74995		2	2	0	2	2	0	0	4	0	1	2	3	2	3	0	1	0	1	1	1	0	1	0	0	0	0	0	0	0	0	0	0	0
CSNK1G3	MRPS6	Q9Y6M4	1456	P82932	64968	3|4|2	3|6|3|3|2|2|5|8|3|1|1|0	0	0.43	0.64	0.234694	9	3	3.06221	3.72818		3	3	0	1	0	0	0	1	3	4	2	3	6	3	3	2	2	5	8	3	1	1	0	0	0	0	0	0	0	0	0	0	0
CSNK1G3	MRPL11	Q9Y6M4	1456	Q9Y3B7	65003	3|5|3	1|3|1|4|3|3|4|5|1|0|3|2	0	0.81	0.56	0.215986	9	3	4.45564	3.70779		1	1	0	1	2	2	2	2	3	5	3	1	3	1	4	3	3	4	5	1	0	3	2	0	0	0	0	0	0	0	0	0	0
CSNK1G3	LRP6	Q9Y6M4	1456	O75581	4040	1|2|4	0|0|0|0|0|0|0|0|0|0|0|0	0.65	23.33	0.05	0.142857	8	3	4.14759	3.69492	TRUE	2	2	0	5	1	0	0	3	1	2	4	0	0	0	0	0	0	0	0	0	0	0	0	0	0	0	0	0	0	0	0	0	0
CSNK1G1	MYO18A	Q9HCP0	53944	Q92614	399687	3|5|9	1|0|0|1|1|0|0|0|0|0|0|0	0.73	5.67	0.03	0.187075	11	3	7.75258	3.68974		3	3	0	5	9	1	1	3	4	0	2	1	0	0	1	1	0	0	0	0	0	0	0	0	0	0	0	0	0	0	0	0	0
CSNK1G3	CNKSR3	Q9Y6M4	1456	Q6P9H4	154043	3|5|1	0|0|0|0|0|0|0|0|0|0|0|0	0.66	30	0.05	0.289116	9	3	2.46567	3.66306	TRUE	1	1	0	2	4	0	2	3	3	5	1	0	0	0	0	0	0	0	0	0	0	0	0	0	0	0	0	0	0	0	0	0	0
CSNK1G1	NOP2	Q9HCP0	53944	P46087	4839	11|11|14	5|9|6|14|8|10|12|9|11|6|10|15	0	0.83	0.66	0.80102	13	3	4.0448	3.65699		11	11	0	11	14	6	5	10	21	12	12	5	9	6	14	8	10	12	9	11	6	10	15	0	0	0	0	0	0	0	0	0	0
CSNK1G2	TOP2A	P78368	1455	P11388	7153	12|12|11	7|13|10|19|20|12|37|32|25|25|22|39	0	0.31	0.68	1.47959	14	3	1.83517	3.64855		8	8	0	13	27	12	12	11	22	13	18	7	13	10	19	20	12	37	32	25	25	22	39	0	0	0	0	0	0	0	0	0	0
CSNK1G2	CENPV	P78368	1455	Q7Z7K6	201161	1|2|4	1|2|3|3|3|4|1|3|3|3|4|6	0	0.47	0.6	0.263605	8	3	2.14347	3.64422		2	2	0	2	11	1	2	4	6	3	5	1	2	3	3	3	4	1	3	3	3	4	6	0	0	0	0	0	0	0	0	0	0
CSNK1G3	MRPS28	Q9Y6M4	1456	Q9Y2Q9	28957	5|5|3	6|5|9|2|3|3|10|11|9|0|0|0	0	0.41	0.66	0.465986	10	3	2.22815	3.64373		4	4	0	5	5	3	2	7	5	5	3	6	5	9	2	3	3	10	11	9	0	0	0	0	0	0	0	0	0	0	0	0	0
CSNK1G3	MRPS18B	Q9Y6M4	1456	Q9Y676	28973	2|2|2	7|13|9|4|5|5|19|14|11|2|2|0	0	0.12	0.68	0.477891	9	3	0.73521	3.63664		4	4	0	4	3	0	0	3	2	2	2	7	13	9	4	5	5	19	14	11	2	2	0	0	0	0	0	0	0	0	0	0	0
CSNK1G3	NCKAP1	Q9Y6M4	1456	Q9Y2A7	10787	7|10|14	11|14|14|11|15|17|9|10|21|8|15|3	0	0.54	0.67	0.920068	12	3	3.06218	3.63642	TRUE	5	5	0	10	5	0	2	12	7	10	14	11	14	14	11	15	17	9	10	21	8	15	3	0	0	0	0	0	0	0	0	0	0
CSNK1G1	MRPL23	Q9HCP0	53944	Q16540	6150	1|1|2	0|0|1|0|1|0|1|2|0|1|1|0	0.01	0.89	0.44	0.0935374	7	3	3.43792	3.63427		1	1	0	1	2	0	1	1	1	4	2	0	0	1	0	1	0	1	2	0	1	1	0	0	0	0	0	0	0	0	0	0	0
CSNK1G1	DISP1	Q9HCP0	53944	Q96F81	84976	7|3|3	0|0|0|0|0|0|0|0|0|0|0|0	0.99	43.33	0	0.146259	10	3	7.7001	3.63364	TRUE	7	7	0	3	3	0	0	2	0	1	1	0	0	0	0	0	0	0	0	0	0	0	0	0	0	0	0	0	0	0	0	0	0
CSNK1G1	SLC12A6	Q9HCP0	53944	Q9UHW9	9990	7|6|2	0|0|0|0|0|0|0|0|0|0|0|0	0.98	50	0	0.329932	10	3	3.99663	3.62897	TRUE	7	7	0	6	2	0	1	6	1	5	4	0	0	0	0	0	0	0	0	0	0	0	0	0	0	0	0	0	0	0	0	0	0
CSNK1G3	SDK2	Q9Y6M4	1456	Q58EX2	54549	2|6|11	0|0|0|0|0|0|0|0|0|0|0|0	0.98	63.33	0	0.409864	11	3	4.02252	3.61722	TRUE	7	7	0	12	6	0	0	7	2	6	11	0	0	0	0	0	0	0	0	0	0	0	0	0	0	0	0	0	0	0	0	0	0
CSNK1G1	EFNB2	Q9HCP0	53944	P52799	1948	1|1|1	0|0|0|0|0|0|0|0|0|0|0|0	0	10	0.68	0.112245	7	3	1.87412	3.60445	TRUE	1	1	0	1	1	0	0	1	0	0	0	0	0	0	0	0	0	0	0	0	0	0	0	0	0	0	0	0	0	0	0	0	0
CSNK1G3	FLT4	Q9Y6M4	1456	P35916	2324	1|2|1	0|0|0|0|0|0|0|0|0|0|0|0	0.31	13.33	0.25	0.0952381	7	3	3.3965	3.59484	TRUE	2	2	0	0	0	0	0	2	1	2	1	0	0	0	0	0	0	0	0	0	0	0	0	0	0	0	0	0	0	0	0	0	0
CSNK1G2	KIAA1522	P78368	1455	Q9P206	57648	1|2|8	0|1|0|0|0|0|0|0|0|0|0|0	0.48	7.33	0.15	0.258503	10	3	3.38773	3.57968		7	7	0	11	5	1	2	8	3	2	0	0	1	0	0	0	0	0	0	0	0	0	0	0	0	0	0	0	0	0	0	0	0
CSNK1G1	MRPL49	Q9HCP0	53944	Q13405	740	2|1|1	0|2|1|0|1|2|4|1|0|0|0|0	0	0.44	0.55	0.105442	7	3	3.05323	3.57596		2	2	0	1	1	0	0	1	1	1	0	0	2	1	0	1	2	4	1	0	0	0	0	0	0	0	0	0	0	0	0	0	0
CSNK1G1	HAX1	Q9HCP0	53944	O00165	10456	3|5|2	5|9|2|2|8|12|7|4|6|9|11|5	0	0.29	0.68	0.457483	9	3	1.74481	3.56067	TRUE	3	3	0	5	2	0	0	4	4	4	5	5	9	2	2	8	12	7	4	6	9	11	5	0	0	0	0	0	0	0	0	0	0
CSNK1G2	LSM3	P78368	1455	P62310	27258	1|1|1	1|1|2|4|4|4|1|3|0|1|1|1	0	0.25	0.68	0.164966	7	3	1.21076	3.55404		2	2	0	6	5	1	1	1	0	3	2	1	1	2	4	4	4	1	3	0	1	1	1	0	0	0	0	0	0	0	0	0	0
CSNK1G3	C11orf98	Q9Y6M4	1456	E9PRG8	102288414	1|1|2	0|1|0|1|1|0|0|0|2|0|0|0	0.01	0.89	0.44	0.102041	7	3	3.18081	3.54722		2	2	0	2	1	0	1	3	1	1	2	0	1	0	1	1	0	0	0	2	0	0	0	0	0	0	0	0	0	0	0	0	0
CSNK1G1	UNC5C	Q9HCP0	53944	O95185	8633	1|1|2	0|0|0|0|0|0|0|0|0|0|0|0	0.31	13.33	0.25	0.085034	7	3	3.87443	3.54071	TRUE	1	1	0	1	2	0	0	0	0	0	1	0	0	0	0	0	0	0	0	0	0	0	0	0	0	0	0	0	0	0	0	0	0
CSNK1G3	BECN1	Q9Y6M4	1456	Q14457	8678	1|1|2	1|0|0|0|0|1|0|0|0|0|0|0	0.04	1.33	0.39	0.0918367	7	3	3.57026	3.53717		2	2	0	2	1	0	0	2	1	1	2	1	0	0	0	0	1	0	0	0	0	0	0	0	0	0	0	0	0	0	0	0	0
CSNK1G1	AHCYL2	Q9HCP0	53944	Q96HN2	23382	2|2|1	0|0|0|1|0|0|0|1|0|0|0|0	0.08	1.67	0.34	0.129252	8	3	2.96155	3.53617		2	2	0	2	1	0	0	1	0	0	2	0	0	0	1	0	0	0	1	0	0	0	0	0	0	0	0	0	0	0	0	0	0
CSNK1G3	CDH2	Q9Y6M4	1456	P19022	1000	6|8|14	1|0|0|0|0|0|0|0|0|0|0|0	1	18.67	0	0.467687	14	3	4.81772	3.505	TRUE	19	19	0	12	9	2	4	17	6	8	14	1	0	0	0	0	0	0	0	0	0	0	0	0	0	0	0	0	0	0	0	0	0
CSNK1G2	MRPS28	P78368	1455	Q9Y2Q9	28957	3|2|7	6|5|9|2|3|3|10|11|9|0|0|0	0	0.38	0.66	0.465986	10	3	2.0361	3.50078		4	4	0	5	5	3	2	7	5	5	3	6	5	9	2	3	3	10	11	9	0	0	0	0	0	0	0	0	0	0	0	0	0
CSNK1G3	AQR	Q9Y6M4	1456	O60306	9716	7|11|6	7|5|4|34|52|54|43|32|23|1|2|1	0	0.15	0.68	1.43367	16	3	0.968751	3.49821		19	19	0	20	13	0	1	9	7	11	6	7	5	4	34	52	54	43	32	23	1	2	1	0	0	0	0	0	0	0	0	0	0
CSNK1G1	LMTK2	Q9HCP0	53944	Q8IWU2	22853	5|4|4	0|0|0|0|0|0|0|0|0|0|0|0	1	43.33	0	0.265306	10	3	4.25281	3.47011	TRUE	5	5	0	4	4	0	2	6	5	3	3	0	0	0	0	0	0	0	0	0	0	0	0	0	0	0	0	0	0	0	0	0	0
CSNK1G1	RASSF7	Q9HCP0	53944	Q02833	8045	3|2|2	2|0|0|0|0|0|1|2|0|0|0|0	0.01	1.17	0.44	0.154762	8	3	3.9758	3.46313		3	3	0	2	2	0	0	3	1	2	1	2	0	0	0	0	0	1	2	0	0	0	0	0	0	0	0	0	0	0	0	0	0
CSNK1G3	TRPM7	Q9Y6M4	1456	Q96QT4	54822	2|5|2	0|0|0|0|0|0|0|0|0|0|0|0	0.96	30	0.01	0.307823	10	3	2.15011	3.45991	TRUE	5	5	0	6	6	0	0	7	2	5	2	0	0	0	0	0	0	0	0	0	0	0	0	0	0	0	0	0	0	0	0	0	0
CSNK1G1	CDC42EP3	Q9HCP0	53944	Q9UKI2	10602	2|1|1	0|0|0|0|0|0|0|0|0|0|0|0	0.31	13.33	0.25	0.0867347	7	3	3.86932	3.43687	TRUE	2	2	0	1	1	0	0	1	2	2	1	0	0	0	0	0	0	0	0	0	0	0	0	0	0	0	0	0	0	0	0	0	0
CSNK1G2	HMGA2	P78368	1455	P52926	8091	1|1|1	1|1|1|1|0|0|0|0|2|0|1|2	0	0.5	0.68	0.130952	7	3	1.62683	3.42552		2	2	0	0	4	1	1	1	3	5	2	1	1	1	1	0	0	0	0	2	0	1	2	0	0	0	0	0	0	0	0	0	0
CSNK1G3	UTP18	Q9Y6M4	1456	Q9Y5J1	51096	6|5|2	1|1|1|4|4|4|7|5|3|5|1|3	0	0.72	0.6	0.272109	10	3	4.17847	3.42174		4	4	0	2	4	1	2	3	6	5	2	1	1	1	4	4	4	7	5	3	5	1	3	0	0	0	0	0	0	0	0	0	0
CSNK1G1	HSPA2	Q9HCP0	53944	P54652	3306	0|2|1	0|0|0|0|0|0|0|0|0|0|0|0	0.31	10	0.25	0.0255102	2	2	8.1356	3.38401	TRUE	0	0	0	2	1	0	0	1	0	0	0	0	0	0	0	0	0	0	0	0	0	0	0	0	0	0	0	0	0	0	0	0	0
CSNK1G1	MAP4K3	Q9HCP0	53944	Q8IVH8	8491	2|1|0	0|0|0|0|0|0|0|0|0|0|0|0	0.31	10	0.25	0.0255102	2	2	8.1356	3.38401		2	2	0	1	0	0	0	0	0	0	0	0	0	0	0	0	0	0	0	0	0	0	0	0	0	0	0	0	0	0	0	0	0
CSNK1G3	DDX23	Q9Y6M4	1456	Q9BUQ8	9416	8|7|9	9|10|5|19|16|24|14|11|11|6|6|7	0	0.37	0.68	0.892857	12	3	2.2959	3.38224		15	15	0	12	15	2	7	14	8	7	9	9	10	5	19	16	24	14	11	11	6	6	7	0	0	0	0	0	0	0	0	0	0
CSNK1G1	AGAP1	Q9HCP0	53944	Q9UPQ3	116987	7|6|2	0|0|0|0|0|0|0|0|0|0|0|0	0.98	50	0	0.265306	11	3	4.80705	3.37588		7	7	0	6	2	0	1	8	0	6	7	0	0	0	0	0	0	0	0	0	0	0	0	0	0	0	0	0	0	0	0	0	0
CSNK1G3	HPS6	Q9Y6M4	1456	Q86YV9	79803	1|1|1	3|0|0|0|1|2|2|1|0|0|0|0	0	0.4	0.68	0.102041	7	3	2.17856	3.37531		1	1	0	1	0	0	0	1	1	1	1	3	0	0	0	1	2	2	1	0	0	0	0	0	0	0	0	0	0	0	0	0	0
CSNK1G3	MECP2	Q9Y6M4	1456	P51608	4204	3|1|1	1|0|1|2|0|2|2|2|3|0|2|6	0	0.37	0.6	0.17517	8	3	2.18928	3.36954		1	1	0	0	7	1	1	1	3	1	1	1	0	1	2	0	2	2	2	3	0	2	6	0	0	0	0	0	0	0	0	0	0
CSNK1G2	GPRC5C	P78368	1455	Q9NQ84	55890	1|2|3	0|0|0|0|0|0|0|0|0|0|0|0	0.64	20	0.05	0.14966	8	3	3.37924	3.36791	TRUE	1	1	0	2	2	1	2	3	0	1	0	0	0	0	0	0	0	0	0	0	0	0	0	0	0	0	0	0	0	0	0	0	0
CSNK1G1	MRPL20	Q9HCP0	53944	Q9BYC9	55052	1|2|1	1|0|1|0|0|0|0|0|0|0|1|0	0.04	1.33	0.39	0.0782313	7	3	4.38252	3.36261		1	1	0	2	1	0	0	0	2	1	1	1	0	1	0	0	0	0	0	0	0	1	0	0	0	0	0	0	0	0	0	0	0
CSNK1G3	MRPL20	Q9Y6M4	1456	Q9BYC9	55052	2|1|1	1|0|1|0|0|0|0|0|0|0|1|0	0.04	1.33	0.39	0.0782313	7	3	4.38252	3.36261		1	1	0	2	1	0	0	0	2	1	1	1	0	1	0	0	0	0	0	0	0	1	0	0	0	0	0	0	0	0	0	0	0
CSNK1G3	FAM98B	Q9Y6M4	1456	Q52LJ0	283742	1|1|2	3|0|1|1|0|1|0|0|5|0|0|0	0	0.33	0.6	0.146259	8	3	1.94366	3.35296		2	2	0	1	0	0	1	2	1	1	2	3	0	1	1	0	1	0	0	5	0	0	0	0	0	0	0	0	0	0	0	0	0
CSNK1G1	MTMR14	Q9HCP0	53944	Q8NCE2	64419	1|2|1	0|0|0|0|0|0|0|0|0|0|0|0	0.31	13.33	0.25	0.0748299	7	3	4.60999	3.34527		1	1	0	2	1	0	0	0	0	0	0	0	0	0	0	0	0	0	0	0	0	0	0	0	0	0	0	0	0	0	0	0	0
CSNK1G3	JAK1	Q9Y6M4	1456	P23458	3716	1|2|4	2|0|0|2|1|1|1|1|0|0|0|0	0.02	1.17	0.41	0.197279	9	3	2.78333	3.34246		5	5	0	6	4	0	1	8	1	2	4	2	0	0	2	1	1	1	1	0	0	0	0	0	0	0	0	0	0	0	0	0	0
CSNK1G1	THOC5	Q9HCP0	53944	Q13769	8563	2|1|3	0|0|0|3|2|4|4|2|0|2|2|3	0	0.5	0.58	0.159864	8	3	3.16843	3.33237		2	2	0	1	3	0	0	1	1	2	1	0	0	0	3	2	4	4	2	0	2	2	3	0	0	0	0	0	0	0	0	0	0
CSNK1G2	TTC7B	P78368	1455	Q86TV6	145567	0|1|9	0|0|0|0|0|0|0|0|0|0|0|0	0.33	33.33	0.24	0.166667	3	2	5.06012	3.3226	TRUE	7	7	0	8	5	0	1	9	2	4	8	0	0	0	0	0	0	0	0	0	0	0	0	0	0	0	0	0	0	0	0	0	0
CSNK1G1	PPP1R9B	Q9HCP0	53944	Q96SB3	84687	2|3|2	0|0|0|5|4|0|1|0|0|2|1|4	0	0.52	0.6	0.154762	9	3	3.63764	3.31625	TRUE	2	2	0	3	2	1	1	1	1	0	0	0	0	0	5	4	0	1	0	0	2	1	4	0	0	0	0	0	0	0	0	0	0
CSNK1G2	DDX23	P78368	1455	Q9BUQ8	9416	2|7|14	9|10|5|19|16|24|14|11|11|6|6|7	0	0.36	0.67	0.892857	12	3	2.18822	3.31103		15	15	0	12	15	2	7	14	8	7	9	9	10	5	19	16	24	14	11	11	6	6	7	0	0	0	0	0	0	0	0	0	0
CSNK1G1	SEPTIN10	Q9HCP0	53944	Q9P0V9	151011	2|3|1	0|1|0|1|0|0|1|0|0|0|0|0	0.16	2	0.31	0.122449	8	3	4.23888	3.31092		2	2	0	3	1	1	2	3	0	2	3	0	1	0	1	0	0	1	0	0	0	0	0	0	0	0	0	0	0	0	0	0	0
CSNK1G2	SEPTIN10	P78368	1455	Q9P0V9	151011	1|2|3	0|1|0|1|0|0|1|0|0|0|0|0	0.16	2	0.31	0.122449	8	3	4.23888	3.31092		2	2	0	3	1	1	2	3	0	2	3	0	1	0	1	0	0	1	0	0	0	0	0	0	0	0	0	0	0	0	0	0	0
CSNK1G1	NEFL	Q9HCP0	53944	P07196	4747	2|3|3	1|0|2|9|4|1|4|3|2|1|0|4	0	0.41	0.63	0.255102	9	3	2.55686	3.31077		2	2	0	3	3	3	1	7	5	1	2	1	0	2	9	4	1	4	3	2	1	0	4	0	0	0	0	0	0	0	0	0	0
CSNK1G3	NEFL	Q9Y6M4	1456	P07196	4747	5|1|2	1|0|2|9|4|1|4|3|2|1|0|4	0	0.41	0.62	0.255102	9	3	2.55686	3.31077		2	2	0	3	3	3	1	7	5	1	2	1	0	2	9	4	1	4	3	2	1	0	4	0	0	0	0	0	0	0	0	0	0
CSNK1G1	ITGA2	Q9HCP0	53944	P17301	3673	7|12|0	0|0|0|0|0|0|0|0|0|0|0|0	0.67	63.33	0.04	0.27551	4	2	6.11043	3.28407	TRUE	7	7	0	12	0	0	0	9	0	9	6	0	0	0	0	0	0	0	0	0	0	0	0	0	0	0	0	0	0	0	0	0	0
CSNK1G1	WIPF2	Q9HCP0	53944	Q8TF74	147179	3|2|1	0|0|0|0|0|0|0|0|0|0|0|0	0.64	20	0.05	0.112245	8	3	4.68253	3.27581	TRUE	3	3	0	2	1	0	0	2	0	1	0	0	0	0	0	0	0	0	0	0	0	0	0	0	0	0	0	0	0	0	0	0	0
CSNK1G1	CHD1	Q9HCP0	53944	O14646	1105	1|1|4	0|0|0|0|1|0|1|0|0|0|0|1	0.21	2	0.3	0.102041	8	3	5.1885	3.26646		1	1	0	1	4	0	0	1	2	0	0	0	0	0	0	1	0	1	0	0	0	0	1	0	0	0	0	0	0	0	0	0	0
CSNK1G3	CCDC86	Q9Y6M4	1456	Q9H6F5	79080	1|1|1	0|0|1|2|4|0|3|1|1|1|1|4	0	0.25	0.68	0.122449	7	3	1.82084	3.24648		0	0	0	0	2	1	1	0	1	1	1	0	0	1	2	4	0	3	1	1	1	1	4	0	0	0	0	0	0	0	0	0	0
CSNK1G1	MRPS7	Q9HCP0	53944	Q9Y2R9	51081	4|3|7	9|20|12|3|8|4|24|17|17|1|2|0	0	0.21	0.68	0.702381	12	3	1.40027	3.23812		4	4	0	3	7	0	0	4	2	1	0	9	20	12	3	8	4	24	17	17	1	2	0	0	0	0	0	0	0	0	0	0	0
CSNK1G1	PBDC1	Q9HCP0	53944	Q9BVG4	51260	1|3|1	6|3|2|4|5|4|5|4|2|6|7|5	0	0.26	0.68	0.265306	8	3	1.39465	3.23806		1	1	0	3	1	0	1	3	2	3	3	6	3	2	4	5	4	5	4	2	6	7	5	0	0	0	0	0	0	0	0	0	0
CSNK1G1	CNKSR3	Q9HCP0	53944	Q6P9H4	154043	1|2|4	0|0|0|0|0|0|0|0|0|0|0|0	0.65	23.33	0.05	0.289116	9	3	1.85931	3.23052	TRUE	1	1	0	2	4	0	2	3	3	5	1	0	0	0	0	0	0	0	0	0	0	0	0	0	0	0	0	0	0	0	0	0	0
CSNK1G3	LMTK2	Q9Y6M4	1456	Q8IWU2	22853	5|3|3	0|0|0|0|0|0|0|0|0|0|0|0	0.99	36.67	0	0.265306	10	3	3.55586	3.19203	TRUE	5	5	0	4	4	0	2	6	5	3	3	0	0	0	0	0	0	0	0	0	0	0	0	0	0	0	0	0	0	0	0	0	0
CSNK1G3	SHKBP1	Q9Y6M4	1456	Q8TBC3	92799	3|4|5	0|0|0|0|0|0|0|0|0|0|0|0	1	40	0	0.17517	10	3	6.24772	3.18175		2	2	0	5	1	1	0	4	3	4	5	0	0	0	0	0	0	0	0	0	0	0	0	0	0	0	0	0	0	0	0	0	0
CSNK1G1	SLC12A4	Q9HCP0	53944	Q9UP95	6560	4|3|6	0|0|0|0|0|0|0|0|0|0|0|0	1	43.33	0	0.22619	10	3	5.33641	3.18146	TRUE	4	4	0	3	6	1	1	5	1	8	3	0	0	0	0	0	0	0	0	0	0	0	0	0	0	0	0	0	0	0	0	0	0
CSNK1G2	CDH2	P78368	1455	P19022	1000	2|4|17	1|0|0|0|0|0|0|0|0|0|0|0	0.78	15.33	0.02	0.467687	14	3	3.91203	3.17668	TRUE	19	19	0	12	9	2	4	17	6	8	14	1	0	0	0	0	0	0	0	0	0	0	0	0	0	0	0	0	0	0	0	0	0
CSNK1G1	PACS2	Q9HCP0	53944	Q86VP3	23241	3|3|2	0|0|0|0|0|0|0|0|0|0|0|0	0.97	26.67	0	0.139456	9	3	5.0591	3.15726		3	3	0	3	2	0	0	3	1	2	3	0	0	0	0	0	0	0	0	0	0	0	0	0	0	0	0	0	0	0	0	0	0
CSNK1G3	CHAC2	Q9Y6M4	1456	Q8WUX2	494143	1|1|1	0|0|0|1|1|3|1|1|1|0|0|0	0	0.5	0.68	0.0918367	7	3	2.56355	3.14993		0	0	0	1	1	0	0	1	1	1	1	0	0	0	1	1	3	1	1	1	0	0	0	0	0	0	0	0	0	0	0	0	0
CSNK1G3	LIG3	Q9Y6M4	1456	P49916	3980	7|3|10	1|8|3|7|6|7|10|8|7|12|7|23	0	0.38	0.67	0.581633	12	3	2.97854	3.1484		4	4	0	4	9	2	6	3	7	3	10	1	8	3	7	6	7	10	8	7	12	7	23	0	0	0	0	0	0	0	0	0	0
CSNK1G3	SEMA6A	Q9Y6M4	1456	Q9H2E6	57556	1|2|2	0|0|0|0|0|0|0|0|0|0|0|0	0.63	16.67	0.05	0.229592	9	3	1.5005	3.13677	TRUE	4	4	0	7	8	0	0	6	1	2	2	0	0	0	0	0	0	0	0	0	0	0	0	0	0	0	0	0	0	0	0	0	0
CSNK1G1	PACS1	Q9HCP0	53944	Q6VY07	55690	7|2|2	1|0|0|0|0|0|0|0|0|0|0|0	0.62	7.33	0.06	0.166667	10	3	5.91173	3.12165		7	7	0	2	2	0	1	6	1	3	1	1	0	0	0	0	0	0	0	0	0	0	0	0	0	0	0	0	0	0	0	0	0
CSNK1G1	OPA1	Q9HCP0	53944	O60313	4976	3|7|3	15|21|16|11|10|22|8|9|26|10|9|11	0	0.18	0.68	0.903061	11	3	1.03282	3.09881		3	3	0	7	3	0	1	9	7	17	10	15	21	16	11	10	22	8	9	26	10	9	11	0	0	0	0	0	0	0	0	0	0
CSNK1G1	UTP15	Q9HCP0	53944	Q8TED0	84135	4|4|8	2|6|0|5|9|7|11|5|5|6|2|6	0	0.53	0.65	0.442177	11	3	3.22702	3.0933		4	4	0	4	8	0	0	5	7	1	5	2	6	0	5	9	7	11	5	5	6	2	6	0	0	0	0	0	0	0	0	0	0
CSNK1G1	RCN2	Q9HCP0	53944	Q14257	5955	5|10|5	13|15|8|19|15|14|10|10|6|13|11|7	0	0.39	0.68	0.789116	12	3	2.14827	3.08763		5	5	0	10	5	4	5	11	4	6	10	13	15	8	19	15	14	10	10	6	13	11	7	0	0	0	0	0	0	0	0	0	0
CSNK1G2	RCN2	P78368	1455	Q14257	5955	4|5|11	13|15|8|19|15|14|10|10|6|13|11|7	0	0.39	0.68	0.789116	12	3	2.14827	3.08763		5	5	0	10	5	4	5	11	4	6	10	13	15	8	19	15	14	10	10	6	13	11	7	0	0	0	0	0	0	0	0	0	0
CSNK1G3	RCN2	Q9Y6M4	1456	Q14257	5955	4|6|10	13|15|8|19|15|14|10|10|6|13|11|7	0	0.39	0.68	0.789116	12	3	2.14827	3.08763		5	5	0	10	5	4	5	11	4	6	10	13	15	8	19	15	14	10	10	6	13	11	7	0	0	0	0	0	0	0	0	0	0
CSNK1G1	LRIG1	Q9HCP0	53944	Q96JA1	26018	1|3|2	0|0|0|0|0|0|0|0|0|0|0|0	0.64	20	0.05	0.193878	9	3	2.40258	3.07932	TRUE	1	1	0	3	2	0	0	1	0	1	1	0	0	0	0	0	0	0	0	0	0	0	0	0	0	0	0	0	0	0	0	0	0
CSNK1G3	LRCH1	Q9Y6M4	1456	Q9Y2L9	23143	2|5|3	1|0|0|0|0|0|1|0|0|0|0|0	0.44	3.33	0.21	0.197279	10	3	4.37691	3.07704		1	1	0	2	3	0	2	8	2	5	3	1	0	0	0	0	0	1	0	0	0	0	0	0	0	0	0	0	0	0	0	0	0
CSNK1G1	GPRC5C	Q9HCP0	53944	Q9NQ84	55890	1|2|2	0|0|0|0|0|0|0|0|0|0|0|0	0.63	16.67	0.05	0.14966	8	3	2.77048	3.07447	TRUE	1	1	0	2	2	1	2	3	0	1	0	0	0	0	0	0	0	0	0	0	0	0	0	0	0	0	0	0	0	0	0	0	0
CSNK1G2	TMEM231	P78368	1455	Q9H6L2	79583	0|3|4	0|0|0|0|0|0|0|0|0|0|0|0	0.66	23.33	0.05	0.0629252	3	2	8.6212	3.07318	TRUE	2	2	0	1	1	0	3	4	1	2	1	0	0	0	0	0	0	0	0	0	0	0	0	0	0	0	0	0	0	0	0	0	0
CSNK1G3	ARHGAP39	Q9Y6M4	1456	Q9C0H5	80728	7|17|13	1|0|0|0|0|0|0|0|0|0|0|0	1	24.67	0	0.714286	16	3	4.34596	3.05964		22	22	0	22	17	3	7	21	7	17	13	1	0	0	0	0	0	0	0	0	0	0	0	0	0	0	0	0	0	0	0	0	0
CSNK1G1	RBM34	Q9HCP0	53944	P42696	23029	6|6|6	2|4|1|7|5|3|4|5|4|2|1|4	0	1	0.6	0.345238	11	3	5.00783	3.05807		6	6	0	6	6	3	5	2	2	1	7	2	4	1	7	5	3	4	5	4	2	1	4	0	0	0	0	0	0	0	0	0	0
CSNK1G3	SLC12A4	Q9Y6M4	1456	Q9UP95	6560	1|8|3	0|0|0|0|0|0|0|0|0|0|0|0	0.66	40	0.05	0.22619	10	3	4.90331	3.05665	TRUE	4	4	0	3	6	1	1	5	1	8	3	0	0	0	0	0	0	0	0	0	0	0	0	0	0	0	0	0	0	0	0	0	0
CSNK1G1	ACTL6A	Q9HCP0	53944	O96019	86	3|7|5	1|4|2|8|7|7|6|6|3|0|2|1	0	0.67	0.63	0.343537	11	3	3.90644	3.05027	TRUE	3	3	0	7	5	0	1	3	2	3	2	1	4	2	8	7	7	6	6	3	0	2	1	0	0	0	0	0	0	0	0	0	0
CSNK1G1	CPSF1	Q9HCP0	53944	Q10570	29894	6|6|9	6|7|7|13|11|17|18|11|15|4|6|4	0	0.4	0.68	0.639456	13	3	2.71658	3.04521		6	6	0	6	9	0	4	7	2	6	2	6	7	7	13	11	17	18	11	15	4	6	4	0	0	0	0	0	0	0	0	0	0
CSNK1G1	NHS	Q9HCP0	53944	Q6T4R5	4810	0|1|1	0|0|0|0|0|0|0|0|0|0|0|0	0	6.67	0.68	0.0408163	2	2	3.01205	3.03427	TRUE	0	0	0	1	1	0	0	0	0	3	0	0	0	0	0	0	0	0	0	0	0	0	0	0	0	0	0	0	0	0	0	0	0
CSNK1G2	CFAP20	P78368	1455	Q9Y6A4	29105	1|1|3	0|1|2|3|2|4|2|2|1|2|2|2	0	0.48	0.56	0.151361	8	3	2.77642	3.00805		2	2	0	2	4	1	1	3	1	0	1	0	1	2	3	2	4	2	2	1	2	2	2	0	0	0	0	0	0	0	0	0	0
CSNK1G3	SLC25A24	Q9Y6M4	1456	Q6NUK1	29957	3|2|3	8|7|7|12|14|22|5|6|16|12|8|6	0	0.14	0.68	0.568027	11	3	0.872359	3.00398		4	4	0	1	1	0	1	3	3	2	3	8	7	7	12	14	22	5	6	16	12	8	6	0	0	0	0	0	0	0	0	0	0
CSNK1G1	PPP1R12C	Q9HCP0	53944	Q9BZL4	54776	4|5|2	0|0|0|0|0|0|1|0|0|0|0|0	0.78	7.33	0.03	0.170068	10	3	5.94015	3.00238		4	4	0	5	2	0	0	3	0	0	2	0	0	0	0	0	0	1	0	0	0	0	0	0	0	0	0	0	0	0	0	0	0
CSNK1G1	UTP18	Q9HCP0	53944	Q9Y5J1	51096	4|2|4	1|1|1|4|4|4|7|5|3|5|1|3	0	0.56	0.62	0.272109	10	3	3.1496	3.00106		4	4	0	2	4	1	2	3	6	5	2	1	1	1	4	4	4	7	5	3	5	1	3	0	0	0	0	0	0	0	0	0	0
CSNK1G1	CCDC88A	Q9HCP0	53944	Q3V6T2	55704	53|59|41	2|1|0|0|0|1|0|1|0|0|0|0	1	34	0	1.67517	28	3	7.31243	2.99886	TRUE	53	53	0	59	41	11	2	42	35	38	45	2	1	0	0	0	1	0	1	0	0	0	0	0	0	0	0	0	0	0	0	0	0
CSNK1G1	WDR82	Q9HCP0	53944	Q6UXN9	80335	1|2|3	2|4|2|4|4|7|3|3|4|1|1|0	0	0.36	0.62	0.202381	9	3	2.33227	2.99755		1	1	0	2	3	0	1	2	1	3	1	2	4	2	4	4	7	3	3	4	1	1	0	0	0	0	0	0	0	0	0	0	0
CSNK1G3	NOP16	Q9Y6M4	1456	Q9Y3C1	51491	4|2|1	1|1|0|5|4|1|3|2|0|0|2|3	0	0.52	0.58	0.204082	9	3	2.8858	2.99468		3	3	0	1	7	0	2	1	4	2	1	1	1	0	5	4	1	3	2	0	0	2	3	0	0	0	0	0	0	0	0	0	0
CSNK1G1	WASHC4	Q9HCP0	53944	Q2M389	23325	9|7|5	6|1|2|0|0|1|5|4|0|0|0|0	0	1.27	0.53	0.329932	12	3	6.04894	2.99439		9	9	0	7	5	1	2	9	2	4	4	6	1	2	0	0	1	5	4	0	0	0	0	0	0	0	0	0	0	0	0	0	0
CSNK1G1	PPIE	Q9HCP0	53944	Q9UNP9	10450	6|8|5	5|3|1|14|19|20|16|12|5|0|0|4	0	0.32	0.68	0.636054	14	3	2.22854	2.98087		6	6	0	8	5	0	0	3	1	1	0	5	3	1	14	19	20	16	12	5	0	0	4	0	0	0	0	0	0	0	0	0	0
CSNK1G3	SLC12A6	Q9Y6M4	1456	Q9UHW9	9990	1|5|4	0|0|0|0|0|0|0|0|0|0|0|0	0.67	33.33	0.04	0.329932	10	3	2.5703	2.96304	TRUE	7	7	0	6	2	0	1	6	1	5	4	0	0	0	0	0	0	0	0	0	0	0	0	0	0	0	0	0	0	0	0	0	0
CSNK1G1	CDC42BPB	Q9HCP0	53944	Q9Y5S2	9578	6|18|8	0|0|0|0|0|0|0|0|0|0|0|0	1	106.67	0	0.430272	15	3	6.59928	2.96298	TRUE	6	6	0	18	8	0	1	14	2	12	7	0	0	0	0	0	0	0	0	0	0	0	0	0	0	0	0	0	0	0	0	0	0
CSNK1G3	POLR2E	Q9Y6M4	1456	P19388	5434	4|4|1	4|3|2|2|4|4|7|5|1|2|0|1	0	0.5	0.62	0.27381	10	3	2.72132	2.9515		6	6	0	5	5	0	1	0	4	4	1	4	3	2	2	4	4	7	5	1	2	0	1	0	0	0	0	0	0	0	0	0	0
CSNK1G1	IGF2BP2	Q9HCP0	53944	Q9Y6M1	10644	1|4|7	2|0|3|3|3|2|4|1|0|2|3|4	0	1	0.48	0.290816	10	3	3.84089	2.94688		1	1	0	4	7	0	0	6	3	2	4	2	0	3	3	3	2	4	1	0	2	3	4	0	0	0	0	0	0	0	0	0	0
CSNK1G2	WDR13	P78368	1455	Q9H1Z4	64743	1|0|5	0|0|0|0|0|0|0|0|0|0|0|0	0.33	20	0.24	0.115646	3	2	3.83356	2.92167	TRUE	9	9	0	6	5	1	0	5	1	1	3	0	0	0	0	0	0	0	0	0	0	0	0	0	0	0	0	0	0	0	0	0	0
CSNK1G1	NCKAP1	Q9HCP0	53944	Q9Y2A7	10787	5|10|5	11|14|14|11|15|17|9|10|21|8|15|3	0	0.35	0.68	0.920068	12	3	1.8694	2.92084	TRUE	5	5	0	10	5	0	2	12	7	10	14	11	14	14	11	15	17	9	10	21	8	15	3	0	0	0	0	0	0	0	0	0	0
CSNK1G3	ITGA2	Q9Y6M4	1456	P17301	3673	0|9|6	0|0|0|0|0|0|0|0|0|0|0|0	0.67	50	0.04	0.27551	4	2	4.7856	2.91797	TRUE	7	7	0	12	0	0	0	9	0	9	6	0	0	0	0	0	0	0	0	0	0	0	0	0	0	0	0	0	0	0	0	0	0
CSNK1G2	FAM126A	P78368	1455	Q9BYI3	84668	1|1|5	0|0|0|1|0|0|0|0|0|0|0|0	0.33	4.67	0.25	0.181973	9	3	3.33153	2.91213	TRUE	2	2	0	7	3	1	1	5	1	3	2	0	0	0	1	0	0	0	0	0	0	0	0	0	0	0	0	0	0	0	0	0	0
CSNK1G1	SRSF9	Q9HCP0	53944	Q13242	8683	7|9|11	2|2|7|7|4|3|5|6|4|5|7|13	0	0.9	0.64	0.534014	13	3	4.85278	2.91004		7	7	0	9	11	3	7	8	11	5	6	2	2	7	7	4	3	5	6	4	5	7	13	0	0	0	0	0	0	0	0	0	0
CSNK1G1	LIG3	Q9HCP0	53944	P49916	3980	4|4|9	1|8|3|7|6|7|10|8|7|12|7|23	0	0.32	0.67	0.581633	12	3	2.48905	2.90268		4	4	0	4	9	2	6	3	7	3	10	1	8	3	7	6	7	10	8	7	12	7	23	0	0	0	0	0	0	0	0	0	0
CSNK1G3	DLST	Q9Y6M4	1456	P36957	1743	2|2|3	2|4|8|0|2|1|8|8|3|0|4|0	0	0.29	0.68	0.326531	10	3	1.5661	2.89149		1	1	0	0	1	0	0	1	2	2	3	2	4	8	0	2	1	8	8	3	0	4	0	0	0	0	0	0	0	0	0	0	0
CSNK1G3	MICOS13	Q9Y6M4	1456	Q5XKP0	125988	1|3|1	1|6|1|2|6|8|2|4|5|5|2|2	0	0.24	0.68	0.243197	9	3	1.48322	2.88622		1	1	0	1	0	0	0	1	1	3	1	1	6	1	2	6	8	2	4	5	5	2	2	0	0	0	0	0	0	0	0	0	0
CSNK1G2	MRPS9	P78368	1455	P82933	64965	1|1|3	9|21|10|1|4|4|20|25|16|0|0|0	0	0.07	0.68	0.761905	10	3	0.271828	2.87028		4	4	0	6	10	1	1	3	0	4	5	9	21	10	1	4	4	20	25	16	0	0	0	0	0	0	0	0	0	0	0	0	0
CSNK1G3	ATP1B3	Q9Y6M4	1456	P54709	483	1|6|3	4|4|0|2|6|6|5|4|5|2|1|3	0	0.56	0.6	0.290816	10	3	3.02412	2.86058	TRUE	4	4	0	2	2	0	0	3	1	6	3	4	4	0	2	6	6	5	4	5	2	1	3	0	0	0	0	0	0	0	0	0	0
CSNK1G3	RPA3	Q9Y6M4	1456	P35244	6119	6|5|2	0|1|2|5|5|6|5|7|1|3|4|3	0	0.67	0.61	0.304422	11	3	3.80065	2.85493		1	1	0	1	9	1	0	2	6	5	2	0	1	2	5	5	6	5	7	1	3	4	3	0	0	0	0	0	0	0	0	0	0
CSNK1G3	ECH1	Q9Y6M4	1456	Q13011	1891	6|11|11	20|19|15|20|21|28|18|16|15|16|19|21	0	0.38	0.68	1.25	14	3	1.88827	2.84606		9	9	0	12	5	2	7	13	6	11	11	20	19	15	20	21	28	18	16	15	16	19	21	0	0	0	0	0	0	0	0	0	0
CSNK1G1	PDCD11	Q9HCP0	53944	Q14690	22984	10|15|28	8|9|10|14|16|16|22|19|14|10|13|30	0	0.68	0.67	1.19728	17	3	4.11305	2.82404		10	10	0	15	28	6	13	11	21	8	13	8	9	10	14	16	16	22	19	14	10	13	30	0	0	0	0	0	0	0	0	0	0
CSNK1G1	H2BC15	Q9HCP0	53944	Q99877	8341	6|6|18	12|5|16|8|9|9|7|7|13|3|14|10	0	0.67	0.66	0.690476	14	3	4.05274	2.82061		6	6	0	6	18	5	8	6	6	7	3	12	5	16	8	9	9	7	7	13	3	14	10	0	0	0	0	0	0	0	0	0	0
CSNK1G3	ERLIN2	Q9Y6M4	1456	O94905	11160	3|9|8	9|8|8|3|3|5|8|1|6|2|5|2	0	0.78	0.63	0.437075	12	3	4.37162	2.81557	TRUE	7	7	0	7	3	3	2	6	3	9	8	9	8	8	3	3	5	8	1	6	2	5	2	0	0	0	1	0	0	0	0	0	0
CSNK1G1	DJB11	Q9HCP0	53944	Q9UBS4	51726	1|4|1	8|4|2|3|4|8|4|3|4|5|4|5	0	0.25	0.68	0.278912	9	3	1.69143	2.8104		1	1	0	4	1	1	0	4	1	3	2	8	4	2	3	4	8	4	3	4	5	4	5	0	0	0	0	0	0	0	0	0	0
CSNK1G3	DJB11	Q9Y6M4	1456	Q9UBS4	51726	1|3|2	8|4|2|3|4|8|4|3|4|5|4|5	0	0.25	0.68	0.278912	9	3	1.69143	2.8104		1	1	0	4	1	1	0	4	1	3	2	8	4	2	3	4	8	4	3	4	5	4	5	0	0	0	0	0	0	0	0	0	0
CSNK1G1	BABAM1	Q9HCP0	53944	Q9NWV8	29086	3|2|1	2|2|2|1|1|2|2|1|2|0|0|0	0.01	1	0.45	0.153061	9	3	3.30983	2.80747		3	3	0	2	1	0	0	4	0	1	0	2	2	2	1	1	2	2	1	2	0	0	0	0	0	0	0	0	0	0	0	0	0
CSNK1G2	ARHGAP39	P78368	1455	Q9C0H5	80728	3|7|21	1|0|0|0|0|0|0|0|0|0|0|0	0.91	20.67	0.01	0.714286	16	3	3.59788	2.8006		22	22	0	22	17	3	7	21	7	17	13	1	0	0	0	0	0	0	0	0	0	0	0	0	0	0	0	0	0	0	0	0	0
CSNK1G1	STX4	Q9HCP0	53944	Q12846	6810	2|2|1	1|0|0|0|0|1|0|0|1|0|0|0	0.08	1.67	0.34	0.154762	9	3	2.52853	2.79603	TRUE	2	2	0	2	1	0	0	4	0	2	5	1	0	0	0	0	1	0	0	1	0	0	0	0	0	0	0	0	0	0	0	0	0
CSNK1G2	NOP2	P78368	1455	P46087	4839	6|5|10	5|9|6|14|8|10|12|9|11|6|10|15	0	0.48	0.67	0.80102	13	3	2.23892	2.79307		11	11	0	11	14	6	5	10	21	12	12	5	9	6	14	8	10	12	9	11	6	10	15	0	0	0	0	0	0	0	0	0	0
CSNK1G1	POLR2L	Q9HCP0	53944	P62875	5441	1|2|1	1|2|2|1|3|3|3|4|0|2|1|3	0	0.38	0.68	0.156463	8	3	2.03523	2.7918		1	1	0	2	1	1	0	2	1	2	1	1	2	2	1	3	3	3	4	0	2	1	3	0	0	0	0	0	0	0	0	0	0
CSNK1G3	POLR2L	Q9Y6M4	1456	P62875	5441	1|2|1	1|2|2|1|3|3|3|4|0|2|1|3	0	0.38	0.68	0.156463	8	3	2.03523	2.7918		1	1	0	2	1	1	0	2	1	2	1	1	2	2	1	3	3	3	4	0	2	1	3	0	0	0	0	0	0	0	0	0	0
CSNK1G3	UTP15	Q9Y6M4	1456	Q8TED0	84135	7|1|5	2|6|0|5|9|7|11|5|5|6|2|6	0	0.43	0.65	0.442177	11	3	2.56725	2.78826		4	4	0	4	8	0	0	5	7	1	5	2	6	0	5	9	7	11	5	5	6	2	6	0	0	0	0	0	0	0	0	0	0
CSNK1G1	RCOR1	Q9HCP0	53944	Q9UKL0	23186	2|2|2	4|2|4|4|8|7|5|7|3|1|3|2	0	0.27	0.68	0.263605	10	3	1.6339	2.78746		2	2	0	2	2	1	0	1	1	1	1	4	2	4	4	8	7	5	7	3	1	3	2	0	0	0	0	0	0	0	0	0	0
CSNK1G2	LSM8	P78368	1455	O95777	51691	1|1|1	0|0|0|5|5|4|2|2|1|1|1|3	0	0.2	0.68	0.168367	8	3	1.21612	2.78549		3	3	0	4	3	1	1	1	1	0	2	0	0	0	5	5	4	2	2	1	1	1	3	0	0	0	0	0	0	0	0	0	0
CSNK1G1	UBTF	Q9HCP0	53944	P17480	7343	3|2|14	0|2|1|0|5|1|6|6|2|2|4|6	0.02	1.06	0.41	0.338435	12	3	5.38431	2.78163		3	3	0	2	14	2	2	6	3	2	4	0	2	1	0	5	1	6	6	2	2	4	6	0	0	0	0	0	0	0	0	0	0
CSNK1G2	SUPT16H	P78368	1455	Q9Y5B9	11198	4|3|14	10|14|14|27|19|17|27|24|14|20|20|44	0	0.2	0.68	1.35204	14	3	1.12743	2.77376		12	12	0	6	22	4	3	14	21	16	11	10	14	14	27	19	17	27	24	14	20	20	44	0	0	0	0	0	0	0	0	0	0
CSNK1G1	MRPL54	Q9HCP0	53944	Q6P161	116541	1|1|2	1|0|1|2|1|1|1|1|1|1|0|1	0.01	0.89	0.44	0.141156	9	3	2.04162	2.77072		1	1	0	1	2	0	0	1	0	1	0	1	0	1	2	1	1	1	1	1	1	0	1	0	0	0	0	0	0	0	0	0	0
CSNK1G1	RPL10A	Q9HCP0	53944	P62906	4736	6|8|6	11|7|4|16|16|11|14|14|11|10|8|12	0	0.42	0.68	0.744898	13	3	2.27556	2.76969		6	6	0	8	6	2	3	9	4	6	3	11	7	4	16	16	11	14	14	11	10	8	12	0	0	0	0	0	0	0	0	0	0
CSNK1G1	ECH1	Q9HCP0	53944	Q13011	1891	9|12|5	20|19|15|20|21|28|18|16|15|16|19|21	0	0.35	0.68	1.25	14	3	1.73253	2.74253		9	9	0	12	5	2	7	13	6	11	11	20	19	15	20	21	28	18	16	15	16	19	21	0	0	0	0	0	0	0	0	0	0
CSNK1G1	MRPL12	Q9HCP0	53944	P52815	6182	8|1|1	3|4|1|2|3|2|3|3|3|0|0|0	0.03	0.95	0.4	0.219388	10	3	4.22244	2.73989		8	8	0	1	1	0	0	0	0	1	1	3	4	1	2	3	2	3	3	3	0	0	0	0	0	0	0	0	0	0	0	0	0
CSNK1G2	MRPL11	P78368	1455	Q9Y3B7	65003	2|2|2	1|3|1|4|3|3|4|5|1|0|3|2	0	0.44	0.68	0.215986	9	3	2.30358	2.73838		1	1	0	1	2	2	2	2	3	5	3	1	3	1	4	3	3	4	5	1	0	3	2	0	0	0	0	0	0	0	0	0	0
CSNK1G3	WDR82	Q9Y6M4	1456	Q6UXN9	80335	1|3|1	2|4|2|4|4|7|3|3|4|1|1|0	0	0.3	0.62	0.202381	9	3	1.89979	2.73638		1	1	0	2	3	0	1	2	1	3	1	2	4	2	4	4	7	3	3	4	1	1	0	0	0	0	0	0	0	0	0	0	0
CSNK1G3	PACS2	Q9Y6M4	1456	Q86VP3	23241	1|2|3	0|0|0|0|0|0|0|0|0|0|0|0	0.64	20	0.05	0.139456	9	3	3.72453	2.73426		3	3	0	3	2	0	0	3	1	2	3	0	0	0	0	0	0	0	0	0	0	0	0	0	0	0	0	0	0	0	0	0	0
CSNK1G3	THOC5	Q9Y6M4	1456	Q13769	8563	1|2|1	0|0|0|3|2|4|4|2|0|2|2|3	0	0.33	0.6	0.159864	8	3	2.02053	2.72087		2	2	0	1	3	0	0	1	1	2	1	0	0	0	3	2	4	4	2	0	2	2	3	0	0	0	0	0	0	0	0	0	0
CSNK1G1	KIAA1549	Q9HCP0	53944	Q9HCM3	57670	9|9|9	0|0|0|0|0|0|0|0|0|0|0|0	1	90	0	0.72449	14	3	3.39813	2.71772	TRUE	9	9	0	9	9	2	3	8	5	9	6	0	0	0	0	0	0	0	0	0	0	0	0	0	0	0	0	0	0	0	0	0	0
CSNK1G1	GIT1	Q9HCP0	53944	Q9Y2X7	28964	2|3|4	0|0|0|0|0|0|0|0|0|0|0|0	0.98	30	0	0.204082	10	3	3.95736	2.71659		2	2	0	3	4	0	0	4	0	3	2	0	0	0	0	0	0	0	0	0	0	0	0	0	0	0	0	0	0	0	0	0	0
CSNK1G3	ZDHHC8	Q9Y6M4	1456	Q9ULC8	29801	9|20|19	0|0|0|0|0|0|0|0|0|0|0|0	1	160	0	0.772109	16	3	6.22199	2.71593		8	8	0	7	6	3	11	24	9	20	19	0	0	0	0	0	0	0	0	0	0	0	0	0	0	0	0	0	0	0	0	0	0
CSNK1G1	GOLGA4	Q9HCP0	53944	Q13439	2803	7|10|7	0|0|0|0|0|0|0|0|0|0|0|0	1	80	0	0.816327	20	3	1.76371	2.71377		7	7	0	10	7	0	0	5	0	1	0	0	0	0	0	0	0	0	0	0	0	0	0	0	0	0	0	0	0	0	0	0	0
CSNK1G3	LRP4	Q9Y6M4	1456	O75096	4038	0|1|1	0|0|0|0|0|0|0|0|0|0|0|0	0	6.67	0.68	0.0204082	2	2	6.89276	2.70829	TRUE	0	0	0	0	0	0	0	0	0	1	1	0	0	0	0	0	0	0	0	0	0	0	0	0	0	0	0	0	0	0	0	0	0
CSNK1G1	LRRC4B	Q9HCP0	53944	Q9NT99	94030	0|1|1	0|0|0|0|0|0|0|0|0|0|0|0	0	6.67	0.68	0.0204082	2	2	6.89276	2.70829	TRUE	0	0	0	1	1	0	0	1	0	0	0	0	0	0	0	0	0	0	0	0	0	0	0	0	0	0	0	0	0	0	0	0	0
CSNK1G1	BASP1	Q9HCP0	53944	P80723	10409	1|1|0	0|0|0|0|0|0|0|0|0|0|0|0	0	6.67	0.68	0.0204082	2	2	6.89276	2.70829	TRUE	1	1	0	1	0	0	0	0	1	0	0	0	0	0	0	0	0	0	0	0	0	0	0	0	0	0	0	0	0	0	0	0	0
CSNK1G3	KAT7	Q9Y6M4	1456	O95251	11143	1|2|1	0|0|2|1|2|3|3|1|2|0|0|0	0	0.44	0.55	0.146259	8	3	2.24248	2.70563		1	1	0	0	2	0	0	3	1	2	1	0	0	2	1	2	3	3	1	2	0	0	0	0	0	0	0	0	0	0	0	0	0
CSNK1G3	FAM126A	Q9Y6M4	1456	Q9BYI3	84668	1|3|2	0|0|0|1|0|0|0|0|0|0|0|0	0.39	4	0.22	0.181973	9	3	2.81534	2.6961	TRUE	2	2	0	7	3	1	1	5	1	3	2	0	0	0	1	0	0	0	0	0	0	0	0	0	0	0	0	0	0	0	0	0	0
CSNK1G1	CSPG4	Q9HCP0	53944	Q6UVK1	1464	2|1|1	0|0|0|0|0|0|0|0|0|0|0|0	0.31	13.33	0.25	0.141156	8	3	2.3448	2.68613	TRUE	2	2	0	1	1	0	0	2	0	1	2	0	0	0	0	0	0	0	0	0	0	0	0	0	0	0	0	0	0	0	0	0	0
CSNK1G1	TRPM4	Q9HCP0	53944	Q8TD43	54795	3|4|2	0|0|0|0|0|0|0|0|0|0|0|0	0.98	30	0	0.306122	10	3	2.56711	2.67675	TRUE	3	3	0	4	2	0	2	9	0	5	1	0	0	0	0	0	0	0	0	0	0	0	0	0	0	0	0	0	0	0	0	0	0
CSNK1G3	HSPA14	Q9Y6M4	1456	Q0VDF9	51182	1|5|2	1|7|2|1|3|8|2|3|1|2|1|1	0	0.36	0.64	0.222789	10	3	3.08466	2.66651	TRUE	0	0	0	1	2	0	0	2	1	5	2	1	7	2	1	3	8	2	3	1	2	1	1	0	0	0	0	0	0	0	0	0	0
CSNK1G3	DDX27	Q9Y6M4	1456	Q96GQ7	55661	12|9|9	5|5|5|11|15|14|11|13|5|10|12|19	0	0.59	0.67	0.794218	15	3	3.38367	2.65738		7	7	0	8	12	2	6	6	12	9	9	5	5	5	11	15	14	11	13	5	10	12	19	0	0	0	0	0	0	0	0	0	0
CSNK1G1	PTPN3	Q9HCP0	53944	P26045	5774	4|4|4	0|0|0|0|0|0|0|0|0|0|0|0	1	40	0	0.204082	11	3	5.45797	2.65555	TRUE	4	4	0	4	4	0	1	2	0	3	4	0	0	0	0	0	0	0	0	0	0	0	0	1	0	0	0	0	0	0	0	0	0
CSNK1G3	CCDC88A	Q9Y6M4	1456	Q3V6T2	55704	35|38|45	2|1|0|0|0|1|0|1|0|0|0|0	1	26.22	0	1.67517	28	3	5.58284	2.63361	TRUE	53	53	0	59	41	11	2	42	35	38	45	2	1	0	0	0	1	0	1	0	0	0	0	0	0	0	0	0	0	0	0	0	0
CSNK1G3	SRSF9	Q9Y6M4	1456	Q13242	8683	11|5|6	2|2|7|7|4|3|5|6|4|5|7|13	0	0.73	0.64	0.534014	13	3	3.89743	2.62681		7	7	0	9	11	3	7	8	11	5	6	2	2	7	7	4	3	5	6	4	5	7	13	0	0	0	0	0	0	0	0	0	0
CSNK1G1	RPA3	Q9HCP0	53944	P35244	6119	1|1|9	0|1|2|5|5|6|5|7|1|3|4|3	0	0.56	0.58	0.304422	11	3	3.17175	2.62615		1	1	0	1	9	1	0	2	6	5	2	0	1	2	5	5	6	5	7	1	3	4	3	0	0	0	0	0	0	0	0	0	0
CSNK1G3	TAF5	Q9Y6M4	1456	Q15542	6877	2|2|3	10|17|3|15|20|16|15|12|24|12|13|18	0	0.11	0.68	1.10374	11	3	0.275282	2.6246		0	0	0	2	5	1	0	3	2	2	3	10	17	3	15	20	16	15	12	24	12	13	18	0	0	0	0	0	0	0	0	0	0
CSNK1G3	RASSF7	Q9Y6M4	1456	Q02833	8045	1|2|1	2|0|0|0|0|0|1|2|0|0|0|0	0	0.67	0.49	0.154762	8	3	2.15084	2.61788		3	3	0	2	2	0	0	3	1	2	1	2	0	0	0	0	0	1	2	0	0	0	0	0	0	0	0	0	0	0	0	0	0
CSNK1G1	DAB2	Q9HCP0	53944	P98082	1601	1|1|2	0|0|0|0|0|0|0|0|0|0|0|0	0.31	13.33	0.25	0.110544	8	3	3.12726	2.61399	TRUE	1	1	0	1	2	0	0	1	0	1	2	0	0	0	0	0	0	0	0	0	0	0	0	0	0	0	0	0	0	0	0	0	0
CSNK1G2	MECP2	P78368	1455	P51608	4204	1|1|1	1|0|1|2|0|2|2|2|3|0|2|6	0	0.22	0.68	0.17517	8	3	1.21072	2.61004		1	1	0	0	7	1	1	1	3	1	1	1	0	1	2	0	2	2	2	3	0	2	6	0	0	0	0	0	0	0	0	0	0
CSNK1G1	SLC25A24	Q9HCP0	53944	Q6NUK1	29957	4|1|1	8|7|7|12|14|22|5|6|16|12|8|6	0	0.11	0.68	0.568027	11	3	0.59524	2.60152		4	4	0	1	1	0	1	3	3	2	3	8	7	7	12	14	22	5	6	16	12	8	6	0	0	0	0	0	0	0	0	0	0
CSNK1G1	SHKBP1	Q9HCP0	53944	Q8TBC3	92799	2|5|1	0|0|0|0|0|0|0|0|0|0|0|0	0.65	26.67	0.05	0.17517	10	3	4.06977	2.59789		2	2	0	5	1	1	0	4	3	4	5	0	0	0	0	0	0	0	0	0	0	0	0	0	0	0	0	0	0	0	0	0	0
CSNK1G3	LSM5	Q9Y6M4	1456	Q9Y4Y9	23658	2|3|2	1|1|2|2|3|1|1|2|3|1|0|0	0	0.78	0.52	0.173469	9	3	3.78709	2.59694		2	2	0	2	2	2	1	1	2	3	2	1	1	2	2	3	1	1	2	3	1	0	0	0	0	0	0	0	0	0	0	0	0
CSNK1G1	ERLIN2	Q9HCP0	53944	O94905	11160	7|7|3	9|8|8|3|3|5|8|1|6|2|5|2	0	0.67	0.64	0.437075	12	3	3.66987	2.59583	TRUE	7	7	0	7	3	3	2	6	3	9	8	9	8	8	3	3	5	8	1	6	2	5	2	0	0	0	1	0	0	0	0	0	0
CSNK1G2	NBEAL2	P78368	1455	Q6ZNJ1	23218	0|1|16	0|0|0|0|0|0|0|1|0|0|0|0	0.33	11.33	0.24	0.17517	5	2	8.32394	2.58943	TRUE	7	7	0	6	1	0	1	16	0	0	0	0	0	0	0	0	0	0	1	0	0	0	0	0	0	0	0	0	0	0	0	0	0
CSNK1G1	YIF1A	Q9HCP0	53944	O95070	10897	2|1|1	0|0|0|1|1|2|1|2|1|1|1|0	0	0.67	0.49	0.115646	8	3	3.00129	2.58208		2	2	0	1	1	0	0	0	0	0	0	0	0	0	1	1	2	1	2	1	1	1	0	0	0	0	0	0	0	0	0	0	0
CSNK1G1	WASHC5	Q9HCP0	53944	Q12768	9897	9|10|1	3|3|1|0|0|0|7|8|1|0|0|0	0	0.89	0.6	0.355442	13	3	5.33261	2.57714		9	9	0	10	1	1	2	7	2	5	2	3	3	1	0	0	0	7	8	1	0	0	0	0	0	0	0	0	0	0	0	0	0
CSNK1G2	PIK3R3	P78368	1455	Q92569	8503	0|2|10	0|0|0|0|0|0|0|0|0|0|0|0	0.65	40	0.05	0.163265	4	2	6.64033	2.56437		4	4	0	5	5	0	2	10	2	5	6	0	0	0	0	0	0	0	0	0	0	0	0	0	0	0	0	0	0	0	0	0	0
CSNK1G1	NIFK	Q9HCP0	53944	Q9BYG3	84365	9|6|12	6|4|5|9|5|7|7|9|2|6|10|18	0	0.64	0.66	0.62585	14	3	4.13961	2.56263		9	9	0	6	12	2	3	5	13	6	4	6	4	5	9	5	7	7	9	2	6	10	18	0	0	0	0	0	0	0	0	0	0
CSNK1G1	I	Q9HCP0	53944	Q16352	9118	7|9|15	2|1|1|18|11|1|8|3|1|11|4|9	0	0.71	0.66	0.608844	16	3	4.53139	2.55933		7	7	0	9	15	7	3	5	13	2	3	2	1	1	18	11	1	8	3	1	11	4	9	0	0	0	1	0	0	0	0	2	1
CSNK1G1	ATP1B3	Q9HCP0	53944	P54709	483	4|2|2	4|4|0|2|6|6|5|4|5|2|1|3	0	0.44	0.62	0.290816	10	3	2.36148	2.55858	TRUE	4	4	0	2	2	0	0	3	1	6	3	4	4	0	2	6	6	5	4	5	2	1	3	0	0	0	0	0	0	0	0	0	0
CSNK1G3	IGF2BP2	Q9Y6M4	1456	Q9Y6M1	10644	3|2|4	2|0|3|3|3|2|4|1|0|2|3|4	0	0.75	0.56	0.290816	10	3	2.80538	2.55207		1	1	0	4	7	0	0	6	3	2	4	2	0	3	3	3	2	4	1	0	2	3	4	0	0	0	0	0	0	0	0	0	0
CSNK1G1	WASH3P	Q9HCP0	53944	C4AMC7		1|2|1	0|1|0|0|0|0|1|2|0|0|0|0	0.01	0.89	0.44	0.110544	8	3	3.18135	2.5476		1	1	0	2	1	0	1	2	0	1	2	0	1	0	0	0	0	1	2	0	0	0	0	0	0	0	0	0	0	0	0	0	0
CSNK1G1	DBN1	Q9HCP0	53944	Q16643	1627	7|13|21	0|4|0|7|5|2|5|5|1|7|17|14	0	0.88	0.65	0.782313	16	3	5.1718	2.52757	TRUE	7	7	0	13	21	11	6	13	15	9	7	0	4	0	7	5	2	5	5	1	7	17	14	0	0	0	0	0	0	0	0	0	0
CSNK1G1	RASSF8	Q9HCP0	53944	Q8NHQ8	11228	8|9|8	1|0|0|0|0|0|0|0|0|0|0|0	1	16.67	0	0.404762	15	3	5.57057	2.52294		8	8	0	9	8	0	0	10	1	7	2	1	0	0	0	0	0	0	0	0	0	0	0	0	0	0	0	0	0	0	0	0	0
CSNK1G2	ECH1	P78368	1455	Q13011	1891	2|7|13	20|19|15|20|21|28|18|16|15|16|19|21	0	0.3	0.68	1.25	14	3	1.42107	2.52276		9	9	0	12	5	2	7	13	6	11	11	20	19	15	20	21	28	18	16	15	16	19	21	0	0	0	0	0	0	0	0	0	0
CSNK1G1	DDX27	Q9HCP0	53944	Q96GQ7	55661	7|8|12	5|5|5|11|15|14|11|13|5|10|12|19	0	0.53	0.67	0.794218	15	3	3.01611	2.52102		7	7	0	8	12	2	6	6	12	9	9	5	5	5	11	15	14	11	13	5	10	12	19	0	0	0	0	0	0	0	0	0	0
CSNK1G1	UCKL1	Q9HCP0	53944	Q9NWZ5	54963	2|5|2	1|3|1|1|1|3|0|3|0|1|1|0	0	1	0.46	0.173469	10	3	4.95166	2.51751		2	2	0	5	2	1	0	3	1	2	1	1	3	1	1	1	3	0	3	0	1	1	0	0	0	0	0	0	0	0	0	0	0
CSNK1G3	PDCD11	Q9Y6M4	1456	Q14690	22984	21|8|13	8|9|10|14|16|16|22|19|14|10|13|30	0	0.54	0.68	1.19728	17	3	3.19734	2.51396		10	10	0	15	28	6	13	11	21	8	13	8	9	10	14	16	16	22	19	14	10	13	30	0	0	0	0	0	0	0	0	0	0
CSNK1G3	ROBO2	Q9Y6M4	1456	Q9HCK4	6092	5|16|18	0|0|0|0|1|0|0|0|0|0|0|0	0.99	26	0	0.751701	16	3	5.05093	2.51346	TRUE	13	13	0	16	3	1	2	21	5	16	18	0	0	0	0	1	0	0	0	0	0	0	0	0	0	0	0	0	0	0	0	0	0
CSNK1G1	CD2BP2	Q9HCP0	53944	O95400	10421	5|6|4	1|3|2|4|4|8|5|3|1|3|2|2	0	0.77	0.61	0.358844	12	3	3.89318	2.50801		5	5	0	6	4	0	0	7	2	1	1	1	3	2	4	4	8	5	3	1	3	2	2	0	0	0	0	0	0	0	0	0	0
CSNK1G1	ZNF830	Q9HCP0	53944	Q96NB3	91603	3|6|3	5|2|0|9|15|8|7|8|5|0|0|0	0	0.33	0.67	0.397959	13	3	2.33678	2.50463		3	3	0	6	3	0	0	2	2	0	1	5	2	0	9	15	8	7	8	5	0	0	0	0	0	0	0	0	0	0	0	0	0
CSNK1G3	MRPS14	Q9Y6M4	1456	O60783	63931	2|1|1	5|7|7|1|3|1|8|5|5|0|1|1	0	0.18	0.68	0.284014	9	3	0.955387	2.50427		4	4	0	5	5	1	1	7	2	1	1	5	7	7	1	3	1	8	5	5	0	1	1	0	0	0	0	0	0	0	0	0	0
CSNK1G3	BOP1	Q9Y6M4	1456	Q14137	23246	13|10|7	5|5|6|8|12|13|11|11|2|10|10|20	0	0.61	0.67	0.812925	15	3	3.43256	2.5039		6	6	0	6	17	4	8	13	13	10	7	5	5	6	8	12	13	11	11	2	10	10	20	0	0	0	0	0	0	0	0	0	0
CSNK1G3	CABLES2	Q9Y6M4	1456	Q9BTV7	81928	0|1|3	0|0|0|0|0|0|0|0|0|0|0|0	0.33	13.33	0.24	0.0952381	3	2	2.93376	2.49964		1	1	0	2	1	0	0	6	0	1	3	0	0	0	0	0	0	0	0	0	0	0	0	0	0	0	0	0	0	0	0	0	0
CSNK1G1	H1-4	Q9HCP0	53944	P10412	3008	5|5|5	2|1|1|3|2|1|2|3|1|1|1|1	0.01	1.67	0.44	0.229592	12	3	6.28926	2.48716		5	5	0	5	5	2	4	5	1	0	2	2	1	1	3	2	1	2	3	1	1	1	1	0	0	0	0	0	0	0	0	0	0
CSNK1G1	RSL1D1	Q9HCP0	53944	O76021	26156	10|10|14	1|2|2|7|4|6|5|2|4|8|4|15	0	0.99	0.64	0.57483	16	3	5.6044	2.47181		10	10	0	10	14	0	7	5	12	10	6	1	2	2	7	4	6	5	2	4	8	4	15	0	0	0	0	0	0	0	0	0	0
CSNK1G1	CTNNB1	Q9HCP0	53944	P35222	1499	22|49|23	0|0|0|0|0|0|3|1|0|0|0|0	1	15.67	0	1.27211	24	3	6.63206	2.46563	TRUE	22	22	0	49	23	7	10	45	13	39	19	0	0	0	0	0	0	3	1	0	0	0	0	0	0	0	0	0	0	0	0	0	0
CSNK1G1	BOP1	Q9HCP0	53944	Q14137	23246	6|6|17	5|5|6|8|12|13|11|11|2|10|10|20	0	0.59	0.66	0.812925	15	3	3.30802	2.46181		6	6	0	6	17	4	8	13	13	10	7	5	5	6	8	12	13	11	11	2	10	10	20	0	0	0	0	0	0	0	0	0	0
CSNK1G3	ILDR2	Q9Y6M4	1456	Q71H61	387597	1|1|1	0|0|0|0|0|0|0|0|0|0|0|0	0	10	0.68	0.132653	8	3	1.75192	2.45357		0	0	0	0	1	0	0	1	1	1	1	0	0	0	0	0	0	0	0	0	0	0	0	0	0	0	0	0	0	0	0	0	0
CSNK1G1	PGAM5	Q9HCP0	53944	Q96HS1	192111	24|34|23	8|8|6|7|8|14|10|8|4|9|13|5	0.05	2	0.38	1.88776	20	3	4.30169	2.43265		24	24	0	34	23	11	14	24	9	20	26	8	8	6	7	8	14	10	8	4	9	13	5	0	0	0	0	0	0	0	0	0	0
CSNK1G3	PFDN4	Q9Y6M4	1456	Q9NQP4	5203	2|2|1	0|1|0|1|2|4|1|1|2|1|1|0	0	0.56	0.54	0.12415	9	3	3.53043	2.43073		0	0	0	1	1	1	0	0	2	2	1	0	1	0	1	2	4	1	1	2	1	1	0	0	0	0	0	0	0	0	0	0	0
CSNK1G1	FARP1	Q9HCP0	53944	Q9Y4F1	10160	2|6|2	0|0|0|0|0|0|0|0|0|0|0|0	0.96	33.33	0.01	0.214286	11	3	4.26453	2.42984	TRUE	2	2	0	6	2	0	1	4	1	2	2	0	0	0	0	0	0	0	0	0	0	0	0	0	0	0	0	0	0	0	0	0	0
CSNK1G3	TENM3	Q9Y6M4	1456	Q9P273	55714	9|4|6	0|0|0|0|0|0|0|0|0|0|0|0	1	63.33	0	0.886054	14	3	1.75507	2.42523	TRUE	29	29	0	26	14	0	2	15	9	4	6	0	0	0	0	0	0	0	0	0	0	0	0	0	0	0	0	0	0	0	0	0	0
CSNK1G1	DJB12	Q9HCP0	53944	Q9NXW2	54788	2|2|1	4|4|2|0|1|3|1|0|1|1|1|2	0	0.42	0.59	0.146259	9	3	2.96127	2.42155		2	2	0	2	1	0	0	1	0	2	2	4	4	2	0	1	3	1	0	1	1	1	2	0	0	0	0	0	0	0	0	0	0
CSNK1G2	ZDHHC8	P78368	1455	Q9ULC8	29801	3|11|24	0|0|0|0|0|0|0|0|0|0|0|0	1	126.67	0	0.772109	16	3	4.86002	2.41652		8	8	0	7	6	3	11	24	9	20	19	0	0	0	0	0	0	0	0	0	0	0	0	0	0	0	0	0	0	0	0	0	0
CSNK1G1	CADM4	Q9HCP0	53944	Q8NFZ8	199731	1|1|1	0|0|0|0|0|0|0|0|0|0|0|0	0	10	0.68	0.132653	8	3	1.77064	2.41477		1	1	0	1	1	0	0	1	0	1	1	0	0	0	0	0	0	0	0	0	0	0	0	0	0	0	0	0	0	0	0	0	0
CSNK1G3	PRKAG1	Q9Y6M4	1456	P54619	5571	1|4|1	0|2|0|1|2|1|2|1|2|0|1|0	0.02	1	0.41	0.142857	9	3	3.94468	2.4129		0	0	0	0	1	0	0	2	1	4	1	0	2	0	1	2	1	2	1	2	0	1	0	0	0	0	0	0	0	0	0	0	0
CSNK1G1	RAE1	Q9HCP0	53944	P78406	8480	8|14|10	14|17|10|11|18|11|14|18|17|17|14|9	0	0.59	0.68	0.993197	16	3	2.90858	2.40782		8	8	0	14	10	3	6	12	7	13	12	14	17	10	11	18	11	14	18	17	17	14	9	0	0	0	0	0	0	0	0	0	0
CSNK1G3	RAE1	Q9Y6M4	1456	P78406	8480	7|13|12	14|17|10|11|18|11|14|18|17|17|14|9	0	0.59	0.68	0.993197	16	3	2.90858	2.40782		8	8	0	14	10	3	6	12	7	13	12	14	17	10	11	18	11	14	18	17	17	14	9	0	0	0	0	0	0	0	0	0	0
CSNK1G1	HERC2	Q9HCP0	53944	O95714	8924	3|6|2	0|1|0|0|1|0|1|1|0|0|0|0	0.47	3.67	0.15	0.420068	16	3	1.6183	2.40449	TRUE	3	3	0	6	2	0	0	4	0	1	2	0	1	0	0	1	0	1	1	0	0	0	0	0	0	0	0	0	0	0	0	0	0
CSNK1G1	LSM5	Q9HCP0	53944	Q9Y4Y9	23658	2|2|2	1|1|2|2|3|1|1|2|3|1|0|0	0	0.67	0.53	0.173469	9	3	3.20263	2.4043		2	2	0	2	2	2	1	1	2	3	2	1	1	2	2	3	1	1	2	3	1	0	0	0	0	0	0	0	0	0	0	0	0
CSNK1G3	CDC42BPB	Q9Y6M4	1456	Q9Y5S2	9578	2|12|7	0|0|0|0|0|0|0|0|0|0|0|0	0.98	70	0	0.430272	15	3	4.23543	2.40029	TRUE	6	6	0	18	8	0	1	14	2	12	7	0	0	0	0	0	0	0	0	0	0	0	0	0	0	0	0	0	0	0	0	0	0
CSNK1G1	EXOSC4	Q9HCP0	53944	Q9NPD3	54512	2|2|1	1|4|1|5|7|6|4|4|1|0|0|1	0	0.26	0.68	0.219388	10	3	1.70261	2.39747		2	2	0	2	1	0	0	2	1	2	1	1	4	1	5	7	6	4	4	1	0	0	1	0	0	0	0	0	0	0	0	0	0
CSNK1G3	COQ5	Q9Y6M4	1456	Q5HYK3	84274	2|2|2	1|4|3|4|4|2|1|1|4|1|4|1	0	0.5	0.68	0.307823	11	3	1.37191	2.39412		2	2	0	0	1	0	0	0	2	2	2	1	4	3	4	4	2	1	1	4	1	4	1	0	0	0	0	0	0	0	0	0	0
CSNK1G1	RPP14	Q9HCP0	53944	O95059	11102	2|1|2	2|2|2|2|2|1|2|2|4|0|0|0	0	0.56	0.54	0.139456	9	3	3.1451	2.39218		2	2	0	1	2	0	0	1	0	1	0	2	2	2	2	2	1	2	2	4	0	0	0	0	0	0	0	0	0	0	0	0	0
CSNK1G1	MRPL40	Q9HCP0	53944	Q9NQ50	64976	1|1|1	1|1|1|0|0|0|2|2|1|0|1|0	0	0.5	0.68	0.229592	11	3	0.665265	2.39087		1	1	0	1	1	0	0	1	0	0	1	1	1	1	0	0	0	2	2	1	0	1	0	0	0	0	0	0	0	0	0	0	0
CSNK1G1	LRCH1	Q9HCP0	53944	Q9Y2L9	23143	1|2|3	1|0|0|0|0|0|1|0|0|0|0|0	0.16	2	0.31	0.197279	10	3	2.51601	2.38347		1	1	0	2	3	0	2	8	2	5	3	1	0	0	0	0	0	1	0	0	0	0	0	0	0	0	0	0	0	0	0	0	0
CSNK1G1	SLC4A2	Q9HCP0	53944	P04920	6522	15|16|7	0|0|0|0|0|0|0|0|0|0|0|0	1	126.67	0	0.673469	16	3	5.67903	2.3777	TRUE	15	15	0	16	7	2	3	14	2	5	5	0	0	0	0	0	0	0	0	0	0	0	0	0	0	0	0	0	0	0	0	0	0
CSNK1G2	SRSF9	P78368	1455	Q13242	8683	3|7|8	2|2|7|7|4|3|5|6|4|5|7|13	0	0.6	0.65	0.534014	13	3	3.13315	2.37604		7	7	0	9	11	3	7	8	11	5	6	2	2	7	7	4	3	5	6	4	5	7	13	0	0	0	0	0	0	0	0	0	0
CSNK1G3	TBL1XR1	Q9Y6M4	1456	Q9BZK7	79718	1|2|2	1|2|1|6|7|5|5|5|4|1|3|1	0	0.26	0.68	0.236395	10	3	1.57387	2.36937		1	1	0	1	1	0	0	2	1	2	2	1	2	1	6	7	5	5	5	4	1	3	1	0	0	0	0	0	0	0	0	0	0
CSNK1G3	NIFK	Q9Y6M4	1456	Q9BYG3	84365	13|6|4	6|4|5|9|5|7|7|9|2|6|10|18	0	0.55	0.66	0.62585	14	3	3.4805	2.3652		9	9	0	6	12	2	3	5	13	6	4	6	4	5	9	5	7	7	9	2	6	10	18	0	0	0	0	0	0	0	0	0	0
CSNK1G1	SLIT2	Q9HCP0	53944	O94813	9353	1|3|4	0|0|0|1|0|0|0|1|0|0|1|0	0.33	2.67	0.24	0.119048	10	3	6.53934	2.35394	TRUE	1	1	0	3	4	0	0	1	1	1	0	0	0	0	1	0	0	0	1	0	0	1	0	0	0	0	0	0	0	0	0	0	0
CSNK1G1	PLEC	Q9HCP0	53944	Q15149	5339	11|20|46	7|5|2|19|5|5|11|9|1|7|17|13	0.09	1.43	0.34	1.39796	22	3	5.139	2.34721	TRUE	11	11	0	20	46	8	6	22	21	15	19	7	5	2	19	5	5	11	9	1	7	17	13	0	0	0	0	0	2	0	0	0	0
CSNK1G3	KIAA1549	Q9Y6M4	1456	Q9HCM3	57670	5|9|6	0|0|0|0|0|0|0|0|0|0|0|0	1	66.67	0	0.72449	14	3	2.44	2.33904	TRUE	9	9	0	9	9	2	3	8	5	9	6	0	0	0	0	0	0	0	0	0	0	0	0	0	0	0	0	0	0	0	0	0	0
CSNK1G2	LIG3	P78368	1455	P49916	3980	2|6|3	1|8|3|7|6|7|10|8|7|12|7|23	0	0.21	0.68	0.581633	12	3	1.51008	2.33491		4	4	0	4	9	2	6	3	7	3	10	1	8	3	7	6	7	10	8	7	12	7	23	0	0	0	0	0	0	0	0	0	0
CSNK1G2	SLC12A4	P78368	1455	Q9UP95	6560	1|1|5	0|0|0|0|0|0|0|0|0|0|0|0	0.33	23.33	0.24	0.22619	10	3	2.73781	2.33455	TRUE	4	4	0	3	6	1	1	5	1	8	3	0	0	0	0	0	0	0	0	0	0	0	0	0	0	0	0	0	0	0	0	0	0
CSNK1G3	GFOD2	Q9Y6M4	1456	Q3B7J2	81577	1|0|4	0|0|0|0|0|0|0|0|0|0|0|0	0.33	16.67	0.24	0.0697279	3	2	6.13568	2.3287		2	2	0	3	2	0	1	3	1	0	4	0	0	0	0	0	0	0	0	0	0	0	0	0	0	0	0	0	0	0	0	0	0
CSNK1G2	UTP18	P78368	1455	Q9Y5J1	51096	1|2|3	1|1|1|4|4|4|7|5|3|5|1|3	0	0.33	0.68	0.272109	10	3	1.77778	2.32461		4	4	0	2	4	1	2	3	6	5	2	1	1	1	4	4	4	7	5	3	5	1	3	0	0	0	0	0	0	0	0	0	0
CSNK1G3	DYNLRB1	Q9Y6M4	1456	Q9NP97	83658	1|1|1	2|2|3|0|7|5|1|1|0|0|2|1	0	0.17	0.68	0.187075	9	3	1.07456	2.31916		0	0	0	1	2	0	0	3	1	1	1	2	2	3	0	7	5	1	1	0	0	2	1	0	0	0	0	0	0	0	0	0	0
CSNK1G2	RPL10A	P78368	1455	P62906	4736	2|3|9	11|7|4|16|16|11|14|14|11|10|8|12	0	0.29	0.68	0.744898	13	3	1.50702	2.31729		6	6	0	8	6	2	3	9	4	6	3	11	7	4	16	16	11	14	14	11	10	8	12	0	0	0	0	0	0	0	0	0	0
CSNK1G1	DOCK11	Q9HCP0	53944	Q5JSL3	139818	10|12|6	1|0|0|0|0|0|0|0|5|0|0|0	0.46	3.11	0.21	0.435374	16	3	5.99321	2.31463		10	10	0	12	6	0	3	11	3	12	7	1	0	0	0	0	0	0	0	5	0	0	0	0	0	0	0	0	0	0	0	0	0
CSNK1G1	C1orf226	Q9HCP0	53944	A1L170	400793	9|9|11	0|0|0|0|0|0|0|0|1|0|0|0	1	19.33	0	0.403061	16	3	6.84064	2.30366		9	9	0	9	11	1	3	11	2	9	8	0	0	0	0	0	0	0	0	1	0	0	0	0	0	0	0	0	0	0	0	1	0
CSNK1G3	PPFIA3	Q9Y6M4	1456	O75145	8541	4|8|6	0|0|0|0|0|0|0|0|0|0|0|0	1	60	0	0.346939	14	3	4.73597	2.29777		6	6	0	4	5	0	0	8	4	8	6	0	0	0	0	0	0	0	0	0	0	0	0	0	0	0	0	0	0	0	0	0	0
CSNK1G1	TULP3	Q9HCP0	53944	O75386	7289	1|1|1	0|0|0|0|0|0|0|0|0|0|0|0	0	10	0.68	0.132653	8	3	1.8306	2.29709	TRUE	1	1	0	1	1	0	1	2	0	1	0	0	0	0	0	0	0	0	0	0	0	0	0	0	0	0	0	0	0	0	0	0	0
CSNK1G3	SEC23A	Q9Y6M4	1456	Q15436	10484	2|4|5	7|8|5|4|6|10|6|6|10|1|10|3	0	0.37	0.68	0.5	11	3	1.99185	2.29139		2	2	0	4	0	0	0	4	2	4	5	7	8	5	4	6	10	6	6	10	1	10	3	0	0	0	0	0	0	0	0	0	0
CSNK1G2	BOP1	P78368	1455	Q14137	23246	4|8|13	5|5|6|8|12|13|11|11|2|10|10|20	0	0.51	0.67	0.812925	15	3	2.80984	2.28574		6	6	0	6	17	4	8	13	13	10	7	5	5	6	8	12	13	11	11	2	10	10	20	0	0	0	0	0	0	0	0	0	0
CSNK1G2	RBM34	P78368	1455	P42696	23029	3|5|2	2|4|1|7|5|3|4|5|4|2|1|4	0	0.56	0.61	0.345238	11	3	2.64624	2.27935		6	6	0	6	6	3	5	2	2	1	7	2	4	1	7	5	3	4	5	4	2	1	4	0	0	0	0	0	0	0	0	0	0
CSNK1G3	RBM34	Q9Y6M4	1456	P42696	23029	2|1|7	2|4|1|7|5|3|4|5|4|2|1|4	0	0.56	0.59	0.345238	11	3	2.64624	2.27935		6	6	0	6	6	3	5	2	2	1	7	2	4	1	7	5	3	4	5	4	2	1	4	0	0	0	0	0	0	0	0	0	0
CSNK1G1	ROBO2	Q9HCP0	53944	Q9HCK4	6092	13|16|3	0|0|0|0|1|0|0|0|0|0|0|0	0.91	21.33	0.01	0.751701	16	3	4.08871	2.27675	TRUE	13	13	0	16	3	1	2	21	5	16	18	0	0	0	0	1	0	0	0	0	0	0	0	0	0	0	0	0	0	0	0	0	0
CSNK1G1	SH3PXD2A	Q9HCP0	53944	Q5TCZ1	9644	1|1|1	0|0|0|0|0|0|0|0|0|0|0|0	0	10	0.68	0.178571	9	3	1.15426	2.26886		1	1	0	1	1	0	0	5	2	0	1	0	0	0	0	0	0	0	0	0	0	0	0	0	0	0	0	0	0	0	0	0	0
CSNK1G2	WASHC4	P78368	1455	Q2M389	23325	1|2|9	6|1|2|0|0|1|5|4|0|0|0|0	0	0.73	0.53	0.329932	12	3	3.32831	2.26354		9	9	0	7	5	1	2	9	2	4	4	6	1	2	0	0	1	5	4	0	0	0	0	0	0	0	0	0	0	0	0	0	0
CSNK1G1	COPS8	Q9HCP0	53944	Q99627	10920	3|1|1	0|0|0|0|0|0|0|0|0|0|0|0	0.33	16.67	0.24	0.119048	9	3	3.88549	2.25319		3	3	0	1	1	0	0	2	1	0	1	0	0	0	0	0	0	0	0	0	0	0	0	0	0	0	0	0	0	0	0	0	0
CSNK1G3	PSMA1	Q9Y6M4	1456	P25786	5682	1|1|2	0|1|0|1|3|4|1|1|0|0|3|1	0	0.38	0.58	0.141156	9	3	2.3448	2.25112		1	1	0	1	1	0	0	2	1	1	2	0	1	0	1	3	4	1	1	0	0	3	1	0	0	0	0	0	0	0	0	0	0
CSNK1G1	ABT1	Q9HCP0	53944	Q9ULW3	29777	1|2|1	0|2|0|2|7|2|3|4|0|1|0|4	0	0.24	0.68	0.197279	9	3	1.599	2.25062		1	1	0	2	1	0	1	2	0	2	2	0	2	0	2	7	2	3	4	0	1	0	4	0	0	0	0	0	0	0	0	0	0
CSNK1G1	GTPBP2	Q9HCP0	53944	Q9BX10	54676	2|2|1	1|0|1|0|0|0|0|0|0|0|0|0	0.08	1.67	0.34	0.136054	9	3	3.3692	2.24642		2	2	0	2	1	0	1	2	0	3	2	1	0	1	0	0	0	0	0	0	0	0	0	0	0	0	0	0	0	0	0	0	0
CSNK1G2	H2BC15	P78368	1455	Q99877	8341	5|8|6	12|5|16|8|9|9|7|7|13|3|14|10	0	0.42	0.68	0.690476	14	3	2.45652	2.24471		6	6	0	6	18	5	8	6	6	7	3	12	5	16	8	9	9	7	7	13	3	14	10	0	0	0	0	0	0	0	0	0	0
CSNK1G1	KCTD3	Q9HCP0	53944	Q9Y597	51133	5|9|1	0|1|0|0|0|0|2|1|0|0|0|0	0.52	3.33	0.08	0.30102	14	3	4.33696	2.24449	TRUE	5	5	0	9	1	1	0	2	1	4	1	0	1	0	0	0	0	2	1	0	0	0	0	0	0	0	0	0	0	0	0	0	0
CSNK1G3	RSL1D1	Q9Y6M4	1456	O76021	26156	12|10|6	1|2|2|7|4|6|5|2|4|8|4|15	0	0.81	0.65	0.57483	16	3	4.56255	2.24313		10	10	0	10	14	0	7	5	12	10	6	1	2	2	7	4	6	5	2	4	8	4	15	0	0	0	0	0	0	0	0	0	0
CSNK1G1	MRPL11	Q9HCP0	53944	Q9Y3B7	65003	1|1|2	1|3|1|4|3|3|4|5|1|0|3|2	0	0.3	0.68	0.215986	9	3	1.44276	2.23588		1	1	0	1	2	2	2	2	3	5	3	1	3	1	4	3	3	4	5	1	0	3	2	0	0	0	0	0	0	0	0	0	0
CSNK1G3	RPL10A	Q9Y6M4	1456	P62906	4736	4|6|3	11|7|4|16|16|11|14|14|11|10|8|12	0	0.27	0.68	0.744898	13	3	1.37893	2.23299		6	6	0	8	6	2	3	9	4	6	3	11	7	4	16	16	11	14	14	11	10	8	12	0	0	0	0	0	0	0	0	0	0
CSNK1G2	RBMX	P78368	1455	P38159	27316	2|4|2	3|4|4|7|7|2|4|4|6|2|3|7	0	0.38	0.68	0.312925	11	3	2.16733	2.22832		1	1	0	1	4	2	4	2	5	1	1	3	4	4	7	7	2	4	4	6	2	3	7	0	0	0	0	0	0	0	0	0	0
CSNK1G3	DBN1	Q9Y6M4	1456	Q16643	1627	15|9|7	0|4|0|7|5|2|5|5|1|7|17|14	0	0.67	0.66	0.782313	16	3	3.8338	2.19782	TRUE	7	7	0	13	21	11	6	13	15	9	7	0	4	0	7	5	2	5	5	1	7	17	14	0	0	0	0	0	0	0	0	0	0
CSNK1G3	EIF4E	Q9Y6M4	1456	P06730	1977	2|4|2	4|3|5|2|3|9|4|4|11|4|4|5	0	0.27	0.68	0.358844	11	3	1.8728	2.19329		1	1	0	2	2	0	0	4	2	4	2	4	3	5	2	3	9	4	4	11	4	4	5	0	0	0	0	0	0	0	0	0	0
CSNK1G3	SLC20A1	Q9Y6M4	1456	Q8WUM9	6574	1|2|1	0|0|0|1|0|0|0|0|0|0|0|0	0.14	2.67	0.32	0.12585	9	3	2.71223	2.19102	TRUE	0	0	0	1	3	0	0	3	1	2	1	0	0	0	1	0	0	0	0	0	0	0	0	0	0	0	0	0	0	0	0	0	0
CSNK1G1	EXOSC3	Q9HCP0	53944	Q9NQT5	51010	2|1|4	1|1|1|2|7|5|4|4|10|1|1|2	0	0.27	0.65	0.251701	12	3	2.11444	2.18874		2	2	0	1	4	0	1	1	1	1	1	1	1	1	2	7	5	4	4	10	1	1	2	0	0	0	0	0	0	0	0	0	0
CSNK1G2	PPP1R9B	P78368	1455	Q96SB3	84687	1|1|1	0|0|0|5|4|0|1|0|0|2|1|4	0	0.22	0.68	0.154762	9	3	1.41133	2.17099	TRUE	2	2	0	3	2	1	1	1	1	0	0	0	0	0	5	4	0	1	0	0	2	1	4	0	0	0	0	0	0	0	0	0	0
CSNK1G2	DBN1	P78368	1455	Q16643	1627	11|6|13	0|4|0|7|5|2|5|5|1|7|17|14	0	0.65	0.67	0.782313	16	3	3.7	2.16208	TRUE	7	7	0	13	21	11	6	13	15	9	7	0	4	0	7	5	2	5	5	1	7	17	14	0	0	0	0	0	0	0	0	0	0
CSNK1G3	CEP89	Q9Y6M4	1456	Q96ST8	84902	0|2|2	0|0|0|0|0|0|0|0|0|0|0|0	0.63	13.33	0.05	0.0442177	3	2	7.50568	2.16076	TRUE	1	1	0	2	1	0	0	1	0	2	2	0	0	0	0	0	0	0	0	0	0	0	0	0	0	0	0	0	0	0	0	0	0
CSNK1G3	EXOSC4	Q9Y6M4	1456	Q9NPD3	54512	1|2|1	1|4|1|5|7|6|4|4|1|0|0|1	0	0.21	0.68	0.219388	10	3	1.31047	2.14437		2	2	0	2	1	0	0	2	1	2	1	1	4	1	5	7	6	4	4	1	0	0	1	0	0	0	0	0	0	0	0	0	0
CSNK1G3	CTNNB1	Q9Y6M4	1456	P35222	1499	13|39|19	0|0|0|0|0|0|3|1|0|0|0|0	1	11.83	0	1.27211	24	3	4.94065	2.14286	TRUE	22	22	0	49	23	7	10	45	13	39	19	0	0	0	0	0	0	3	1	0	0	0	0	0	0	0	0	0	0	0	0	0	0
CSNK1G1	ELOC	Q9HCP0	53944	Q15369	6921	3|7|4	6|6|6|8|6|5|4|6|4|5|5|3	0	0.67	0.62	0.435374	12	3	3.17673	2.14125		3	3	0	7	4	0	0	3	2	5	1	6	6	6	8	6	5	4	6	4	5	5	3	0	0	0	0	0	0	0	1	0	0
CSNK1G1	ATP8B2	Q9HCP0	53944	P98198	57198	1|2|0	0|0|0|0|0|0|0|0|0|0|0|0	0.31	10	0.25	0.0969388	3	2	2.14949	2.13819	TRUE	1	1	0	2	0	0	0	6	0	0	0	0	0	0	0	0	0	0	0	0	0	0	0	0	0	0	0	0	0	0	0	0	0
CSNK1G2	H1-4	P78368	1455	P10412	3008	2|4|5	2|1|1|3|2|1|2|3|1|1|1|1	0	1.22	0.46	0.229592	12	3	4.5314	2.12988		5	5	0	5	5	2	4	5	1	0	2	2	1	1	3	2	1	2	3	1	1	1	1	0	0	0	0	0	0	0	0	0	0
CSNK1G2	PDCD11	P78368	1455	Q14690	22984	6|13|11	8|9|10|14|16|16|22|19|14|10|13|30	0	0.38	0.68	1.19728	17	3	2.19839	2.12468		10	10	0	15	28	6	13	11	21	8	13	8	9	10	14	16	16	22	19	14	10	13	30	0	0	0	0	0	0	0	0	0	0
CSNK1G3	GPC4	Q9Y6M4	1456	O75487	2239	3|1|0	0|0|0|0|0|0|0|0|0|0|1|4	0	0.53	0.49	0.0612245	3	2	5.48196	2.11806	TRUE	0	0	0	0	0	0	0	0	3	1	0	0	0	0	0	0	0	0	0	0	0	1	4	0	0	0	0	0	0	0	0	0	0
CSNK1G3	WDR48	Q9Y6M4	1456	Q8TAF3	57599	2|13|6	2|1|1|2|3|2|2|1|2|0|0|1	0.39	2.8	0.22	0.394558	15	3	5.05493	2.11358		6	6	0	9	4	0	0	8	2	13	6	2	1	1	2	3	2	2	1	2	0	0	1	0	0	0	0	0	0	0	0	0	0
CSNK1G3	BRIX1	Q9Y6M4	1456	Q8TDN6	55299	4|1|1	2|4|2|5|7|5|6|6|3|4|7|8	0	0.27	0.68	0.306122	11	3	1.504	2.10633		1	1	0	1	1	1	0	1	4	1	1	2	4	2	5	7	5	6	6	3	4	7	8	0	0	0	0	0	0	0	0	0	0
CSNK1G3	PACS1	Q9Y6M4	1456	Q6VY07	55690	1|3|1	1|0|0|0|0|0|0|0|0|0|0|0	0.25	3.33	0.27	0.166667	10	3	2.5336	2.10461		7	7	0	2	2	0	1	6	1	3	1	1	0	0	0	0	0	0	0	0	0	0	0	0	0	0	0	0	0	0	0	0	0
CSNK1G3	CPSF1	Q9Y6M4	1456	Q10570	29894	2|6|2	6|7|7|13|11|17|18|11|15|4|6|4	0	0.19	0.68	0.639456	13	3	1.15055	2.1014		6	6	0	6	9	0	4	7	2	6	2	6	7	7	13	11	17	18	11	15	4	6	4	0	0	0	0	0	0	0	0	0	0
CSNK1G1	PPFIA3	Q9HCP0	53944	O75145	8541	6|4|5	0|0|0|0|0|0|0|0|0|0|0|0	1	50	0	0.346939	14	3	3.8982	2.09757		6	6	0	4	5	0	0	8	4	8	6	0	0	0	0	0	0	0	0	0	0	0	0	0	0	0	0	0	0	0	0	0	0
CSNK1G2	ITGA5	P78368	1455	P08648	3678	0|1|3	0|0|0|0|0|0|0|0|0|0|0|0	0.33	13.33	0.24	0.0680272	3	2	4.96999	2.09524	TRUE	1	1	0	2	3	0	1	3	1	2	5	0	0	0	0	0	0	0	0	0	0	0	0	0	0	0	0	0	0	0	0	0	0
CSNK1G1	MRPS22	Q9HCP0	53944	P82650	56945	9|11|3	14|20|15|3|4|6|22|32|21|3|1|3	0	0.28	0.68	1.26701	17	3	1.39702	2.09114		9	9	0	11	3	1	4	5	3	2	4	14	20	15	3	4	6	22	32	21	3	1	3	0	0	0	0	0	0	0	0	0	0
CSNK1G2	ERLIN2	P78368	1455	O94905	11160	3|2|6	9|8|8|3|3|5|8|1|6|2|5|2	0	0.43	0.64	0.437075	12	3	2.26637	2.08808	TRUE	7	7	0	7	3	3	2	6	3	9	8	9	8	8	3	3	5	8	1	6	2	5	2	0	0	0	1	0	0	0	0	0	0
CSNK1G3	RAB3D	Q9Y6M4	1456	O95716	9545	1|1|5	0|0|0|0|0|1|0|0|0|0|0|0	0.33	4.67	0.25	0.141156	10	3	4.92197	2.08465	TRUE	1	1	0	3	0	0	1	2	1	1	5	0	0	0	0	0	1	0	0	0	0	0	0	0	0	0	0	0	0	0	0	0	0
CSNK1G3	RBMX	Q9Y6M4	1456	P38159	27316	5|1|1	3|4|4|7|7|2|4|4|6|2|3|7	0	0.33	0.63	0.312925	11	3	1.86039	2.0844		1	1	0	1	4	2	4	2	5	1	1	3	4	4	7	7	2	4	4	6	2	3	7	0	0	0	0	0	0	0	0	0	0
CSNK1G3	ACTL6A	Q9Y6M4	1456	O96019	86	2|3|2	1|4|2|8|7|7|6|6|3|0|2|1	0	0.31	0.68	0.343537	11	3	1.6693	2.08373	TRUE	3	3	0	7	5	0	1	3	2	3	2	1	4	2	8	7	7	6	6	3	0	2	1	0	0	0	0	0	0	0	0	0	0
CSNK1G2	GFOD2	P78368	1455	Q3B7J2	81577	0|1|3	0|0|0|0|0|0|0|0|0|0|0|0	0.33	13.33	0.24	0.0697279	3	2	4.87333	2.08285		2	2	0	3	2	0	1	3	1	0	4	0	0	0	0	0	0	0	0	0	0	0	0	0	0	0	0	0	0	0	0	0	0
CSNK1G3	CIRBP	Q9Y6M4	1456	Q14011	1153	1|2|1	0|2|0|2|4|2|2|1|2|1|0|2	0	0.44	0.55	0.146259	9	3	2.37751	2.07705		0	0	0	0	2	0	0	0	1	2	1	0	2	0	2	4	2	2	1	2	1	0	2	0	0	0	0	0	0	0	0	0	0
CSNK1G3	WASHC4	Q9Y6M4	1456	Q2M389	23325	2|4|4	6|1|2|0|0|1|5|4|0|0|0|0	0	0.61	0.61	0.329932	12	3	2.72372	2.06632		9	9	0	7	5	1	2	9	2	4	4	6	1	2	0	0	1	5	4	0	0	0	0	0	0	0	0	0	0	0	0	0	0
CSNK1G1	MRPS2	Q9HCP0	53944	Q9Y399	51116	8|3|2	6|10|12|2|4|2|12|19|9|1|0|1	0	0.28	0.67	0.527211	15	3	1.88816	2.06279		8	8	0	3	2	0	1	3	1	0	1	6	10	12	2	4	2	12	19	9	1	0	1	0	0	0	0	0	0	0	0	0	0
CSNK1G2	WASH6P	P78368	1455	Q9NQA3		1|1|2	0|0|1|0|0|0|0|0|0|0|0|0	0.14	2.67	0.32	0.12585	9	3	2.82466	2.06152		3	3	0	2	0	1	1	2	0	1	1	0	0	1	0	0	0	0	0	0	0	0	0	0	0	0	0	0	0	0	0	0	0
CSNK1G3	H2BC15	Q9Y6M4	1456	Q99877	8341	6|7|3	12|5|16|8|9|9|7|7|13|3|14|10	0	0.36	0.68	0.690476	14	3	2.02119	2.05988		6	6	0	6	18	5	8	6	6	7	3	12	5	16	8	9	9	7	7	13	3	14	10	0	0	0	0	0	0	0	0	0	0
CSNK1G3	DOCK11	Q9Y6M4	1456	Q5JSL3	139818	3|12|7	1|0|0|0|0|0|0|0|5|0|0|0	0.3	2.44	0.26	0.435374	16	3	4.64611	2.0517		10	10	0	12	6	0	3	11	3	12	7	1	0	0	0	0	0	0	0	5	0	0	0	0	0	0	0	0	0	0	0	0	0
CSNK1G3	PRKRA	Q9Y6M4	1456	O75569	8575	1|1|1	0|1|1|2|3|4|1|0|0|1|1|3	0	0.29	0.68	0.12415	9	3	1.90439	2.03339		1	1	0	0	1	1	0	0	1	1	1	0	1	1	2	3	4	1	0	0	1	1	3	0	0	0	0	0	0	0	0	0	0
CSNK1G3	IGSF3	Q9Y6M4	1456	O75054	3321	3|13|8	0|0|0|0|0|0|0|0|0|0|0|0	1	80	0	1	15	3	2.26803	2.0327		6	6	0	9	3	0	5	9	3	13	8	0	0	0	0	0	0	0	0	0	0	0	0	0	0	0	0	0	0	0	0	0	0
CSNK1G1	EPHB4	Q9HCP0	53944	P54760	2050	0|1|1	0|0|0|0|0|0|0|0|0|0|0|0	0	6.67	0.68	0.0918367	3	2	1.26274	2.03045	TRUE	0	0	0	1	1	0	0	1	0	0	0	0	0	0	0	0	0	0	0	0	0	0	0	0	0	0	0	0	0	0	0	0	0
CSNK1G2	UBTF	P78368	1455	P17480	7343	2|2|6	0|2|1|0|5|1|6|6|2|2|4|6	0	0.56	0.6	0.338435	12	3	2.68986	2.01801		3	3	0	2	14	2	2	6	3	2	4	0	2	1	0	5	1	6	6	2	2	4	6	0	0	0	0	0	0	0	0	0	0
CSNK1G1	WDR48	Q9HCP0	53944	Q8TAF3	57599	6|9|4	2|1|1|2|3|2|2|1|2|0|0|1	0.35	2.53	0.23	0.394558	15	3	4.54475	2.01041		6	6	0	9	4	0	0	8	2	13	6	2	1	1	2	3	2	2	1	2	0	0	1	0	0	0	0	0	0	0	0	0	0
CSNK1G3	CDON	Q9Y6M4	1456	Q4KMG0	50937	1|2|5	0|0|0|0|0|0|0|0|0|0|0|0	0.65	26.67	0.05	0.210884	11	3	3.59545	2.00898	TRUE	1	1	0	5	0	0	1	4	1	2	5	0	0	0	0	0	0	0	0	0	0	0	0	0	0	0	0	0	0	0	0	0	0
CSNK1G3	PGAM5	Q9Y6M4	1456	Q96HS1	192111	9|20|26	8|8|6|7|8|14|10|8|4|9|13|5	0	1.36	0.59	1.88776	20	3	2.8171	2.00455		24	24	0	34	23	11	14	24	9	20	26	8	8	6	7	8	14	10	8	4	9	13	5	0	0	0	0	0	0	0	0	0	0
CSNK1G2	CTNNB1	P78368	1455	P35222	1499	7|10|45	0|0|0|0|0|0|3|1|0|0|0|0	0.92	10.33	0.01	1.27211	24	3	4.2788	2.00244	TRUE	22	22	0	49	23	7	10	45	13	39	19	0	0	0	0	0	0	3	1	0	0	0	0	0	0	0	0	0	0	0	0	0	0
CSNK1G2	MYO18A	P78368	1455	Q92614	399687	1|1|3	1|0|0|1|1|0|0|0|0|0|0|0	0.12	1.67	0.33	0.187075	11	3	2.09334	2.00104		3	3	0	5	9	1	1	3	4	0	2	1	0	0	1	1	0	0	0	0	0	0	0	0	0	0	0	0	0	0	0	0	0
CSNK1G1	BAZ2A	Q9HCP0	53944	Q9UIF9	11176	4|1|4	0|1|1|2|1|0|1|0|0|0|1|1	0.18	2	0.3	0.163265	11	3	5.60031	1.99771		4	4	0	1	4	0	1	2	3	1	2	0	1	1	2	1	0	1	0	0	0	1	1	0	0	0	0	0	0	0	0	0	0
CSNK1G3	IQGAP2	Q9Y6M4	1456	Q13576	10788	1|1|1	0|0|1|0|0|0|0|0|0|0|0|0	0	2	0.68	0.229592	10	3	0.825016	1.9973	TRUE	0	0	0	3	0	0	1	1	1	1	1	0	0	1	0	0	0	0	0	0	0	0	0	0	0	0	0	0	0	0	0	0	0
CSNK1G1	LRP2	Q9HCP0	53944	P98164	4036	7|14|6	2|0|2|0|1|2|2|2|1|1|1|1	0.75	4.5	0.03	0.841837	17	3	2.91675	1.99589	TRUE	7	7	0	14	6	4	5	16	4	10	12	2	0	2	0	1	2	2	2	1	1	1	1	0	0	0	0	0	0	0	0	0	0
CSNK1G3	LIN7A	Q9Y6M4	1456	O14910	8825	1|2|1	1|2|2|1|1|1|2|0|2|0|0|0	0	0.67	0.49	0.132653	9	3	2.72506	1.99342	TRUE	0	0	0	0	0	0	0	2	1	2	1	1	2	2	1	1	1	2	0	2	0	0	0	0	0	0	0	0	0	0	0	0	0
CSNK1G1	PRPF19	Q9HCP0	53944	Q9UMS4	27339	10|8|17	5|4|3|10|14|11|13|9|12|8|5|16	0	0.78	0.66	0.816327	17	3	4.37129	1.98951		10	10	0	8	17	3	6	7	11	7	7	5	4	3	10	14	11	13	9	12	8	5	16	0	0	0	0	0	0	0	0	0	0
CSNK1G1	SLC19A1	Q9HCP0	53944	P41440	6573	5|5|2	0|0|0|0|0|0|0|0|0|0|0|0	0.98	40	0	0.229592	12	3	5.35517	1.98947	TRUE	5	5	0	5	2	0	0	3	3	2	4	0	0	0	0	0	0	0	0	0	0	0	0	0	0	0	0	0	0	0	0	0	0
CSNK1G3	PLEC	Q9Y6M4	1456	Q15149	5339	21|15|19	7|5|2|19|5|5|11|9|1|7|17|13	0	1.02	0.66	1.39796	22	3	3.58613	1.98376	TRUE	11	11	0	20	46	8	6	22	21	15	19	7	5	2	19	5	5	11	9	1	7	17	13	0	0	0	0	0	2	0	0	0	0
CSNK1G1	SPNS1	Q9HCP0	53944	Q9H2V7	83985	1|1|2	2|0|0|0|1|2|0|0|0|0|1|0	0	0.67	0.49	0.12415	9	3	2.95019	1.97534		1	1	0	1	2	0	0	1	1	2	1	2	0	0	0	1	2	0	0	0	0	1	0	0	0	0	0	0	0	0	0	0	0
CSNK1G3	SPNS1	Q9Y6M4	1456	Q9H2V7	83985	1|2|1	2|0|0|0|1|2|0|0|0|0|1|0	0	0.67	0.49	0.12415	9	3	2.95019	1.97534		1	1	0	1	2	0	0	1	1	2	1	2	0	0	0	1	2	0	0	0	0	1	0	0	0	0	0	0	0	0	0	0	0
CSNK1G1	LSR	Q9HCP0	53944	Q86X29	51599	6|6|5	0|0|0|0|0|0|0|0|0|0|0|0	1	56.67	0	0.362245	13	3	4.97858	1.97258	TRUE	6	6	0	6	5	2	1	7	3	5	4	0	0	0	0	0	0	0	0	0	0	0	0	0	0	0	0	0	0	0	0	0	0
CSNK1G2	ROBO2	P78368	1455	Q9HCK4	6092	1|2|21	0|0|0|0|1|0|0|0|0|0|0|0	0.48	16	0.15	0.751701	16	3	2.98904	1.97172	TRUE	13	13	0	16	3	1	2	21	5	16	18	0	0	0	0	1	0	0	0	0	0	0	0	0	0	0	0	0	0	0	0	0	0
CSNK1G3	RCOR1	Q9Y6M4	1456	Q9UKL0	23186	1|1|1	4|2|4|4|8|7|5|7|3|1|3|2	0	0.13	0.68	0.263605	10	3	0.692927	1.97103		2	2	0	2	2	1	0	1	1	1	1	4	2	4	4	8	7	5	7	3	1	3	2	0	0	0	0	0	0	0	0	0	0
CSNK1G2	LSM5	P78368	1455	Q9Y4Y9	23658	2|1|1	1|1|2|2|3|1|1|2|3|1|0|0	0	0.44	0.55	0.173469	9	3	2.0337	1.96311		2	2	0	2	2	2	1	1	2	3	2	1	1	2	2	3	1	1	2	3	1	0	0	0	0	0	0	0	0	0	0	0	0
CSNK1G3	LRP2	Q9Y6M4	1456	P98164	4036	4|10|12	2|0|2|0|1|2|2|2|1|1|1|1	0.68	4.33	0.04	0.841837	17	3	2.79757	1.95858	TRUE	7	7	0	14	6	4	5	16	4	10	12	2	0	2	0	1	2	2	2	1	1	1	1	0	0	0	0	0	0	0	0	0	0
CSNK1G1	PARD3B	Q9HCP0	53944	Q8TEW8	117583	10|7|4	0|0|0|0|0|0|0|0|0|0|0|0	1	70	0	0.47449	17	3	3.86024	1.95446	TRUE	10	10	0	7	4	0	0	7	0	1	2	0	0	0	0	0	0	0	0	0	0	0	0	0	0	0	0	0	0	0	0	0	0
CSNK1G1	ORMDL1	Q9HCP0	53944	Q9P0S3	94101	1|1|1	1|1|3|1|2|1|1|3|4|0|0|3	0	0.29	0.68	0.154762	9	3	1.51531	1.95141		1	1	0	1	1	0	0	1	0	2	1	1	1	3	1	2	1	1	3	4	0	0	3	0	0	0	0	0	0	0	0	0	0
CSNK1G2	RAE1	P78368	1455	P78406	8480	3|6|12	14|17|10|11|18|11|14|18|17|17|14|9	0	0.39	0.68	0.993197	16	3	1.8061	1.95056		8	8	0	14	10	3	6	12	7	13	12	14	17	10	11	18	11	14	18	17	17	14	9	0	0	0	0	0	0	0	0	0	0
CSNK1G3	I	Q9Y6M4	1456	Q16352	9118	13|2|3	2|1|1|18|11|1|8|3|1|11|4|9	0	0.41	0.66	0.608844	16	3	2.51215	1.95021		7	7	0	9	15	7	3	5	13	2	3	2	1	1	18	11	1	8	3	1	11	4	9	0	0	0	1	0	0	0	0	2	1
CSNK1G1	PSMA1	Q9HCP0	53944	P25786	5682	1|1|1	0|1|0|1|3|4|1|1|0|0|3|1	0	0.29	0.68	0.141156	9	3	1.68919	1.94953		1	1	0	1	1	0	0	2	1	1	2	0	1	0	1	3	4	1	1	0	0	3	1	0	0	0	0	0	0	0	0	0	0
CSNK1G1	DDX41	Q9HCP0	53944	Q9UJV9	51428	3|4|7	1|1|0|8|6|1|9|7|4|2|4|7	0	0.55	0.64	0.471088	13	3	2.86513	1.9449		3	3	0	4	7	0	1	4	4	5	2	1	1	0	8	6	1	9	7	4	2	4	7	0	0	0	0	0	0	0	0	0	0
CSNK1G3	FLOT1	Q9Y6M4	1456	O75955	10211	8|14|7	1|2|1|0|3|2|1|2|0|1|6|5	0.08	1.76	0.34	0.547619	16	3	5.5492	1.94451	TRUE	11	11	0	8	7	1	3	14	8	14	7	1	2	1	0	3	2	1	2	0	1	6	5	0	0	0	0	0	0	0	0	0	0
CSNK1G1	CDC42BPA	Q9HCP0	53944	Q5VT25	8476	26|34|20	0|0|0|0|0|0|0|0|0|0|0|8	0.92	6.67	0.01	1.60884	21	3	5.55252	1.94113		26	26	0	34	20	6	10	36	11	32	19	0	0	0	0	0	0	0	0	0	0	0	8	0	0	0	0	0	0	0	0	0	0
CSNK1G1	KLF16	Q9HCP0	53944	Q9BXK1	83855	1|3|2	0|0|0|1|0|0|2|0|0|0|1|0	0.04	1.33	0.39	0.137755	10	3	4.27689	1.93512		1	1	0	3	2	0	1	1	0	1	0	0	0	0	1	0	0	2	0	0	0	1	0	0	0	0	0	0	0	0	0	0	0
CSNK1G3	DSC2	Q9Y6M4	1456	Q02487	1824	1|6|2	0|0|0|0|0|0|0|0|0|0|0|0	0.65	30	0.05	0.261905	12	3	3.15867	1.93189	TRUE	2	2	0	5	1	0	1	6	1	6	2	0	0	0	0	0	0	0	0	0	0	0	0	0	0	0	0	0	0	0	0	0	0
CSNK1G1	RBMX	Q9HCP0	53944	P38159	27316	1|1|4	3|4|4|7|7|2|4|4|6|2|3|7	0	0.29	0.68	0.312925	11	3	1.55346	1.92978		1	1	0	1	4	2	4	2	5	1	1	3	4	4	7	7	2	4	4	6	2	3	7	0	0	0	0	0	0	0	0	0	0
CSNK1G2	LRP2	P78368	1455	P98164	4036	4|5|16	2|0|2|0|1|2|2|2|1|1|1|1	0.43	4.17	0.22	0.841837	17	3	2.6784	1.92055	TRUE	7	7	0	14	6	4	5	16	4	10	12	2	0	2	0	1	2	2	2	1	1	1	1	0	0	0	0	0	0	0	0	0	0
CSNK1G3	UBTF	Q9Y6M4	1456	P17480	7343	3|2|4	0|2|1|0|5|1|6|6|2|2|4|6	0	0.5	0.62	0.338435	12	3	2.39048	1.91445		3	3	0	2	14	2	2	6	3	2	4	0	2	1	0	5	1	6	6	2	2	4	6	0	0	0	0	0	0	0	0	0	0
CSNK1G3	NOL10	Q9Y6M4	1456	Q9BSC4	79954	4|2|2	0|0|0|2|2|2|2|3|0|2|1|3	0	0.89	0.5	0.246599	11	3	3.13233	1.91135		0	0	0	2	6	0	2	1	4	2	2	0	0	0	2	2	2	2	3	0	2	1	3	0	0	0	0	0	0	0	0	0	0
CSNK1G1	EIF4E2	Q9HCP0	53944	O60573	9470	1|1|1	3|4|0|1|1|3|8|5|0|1|1|2	0	0.15	0.68	0.207483	10	3	0.9677	1.9095		1	1	0	1	1	0	0	0	0	0	0	3	4	0	1	1	3	8	5	0	1	1	2	0	0	0	0	0	0	0	0	0	0
CSNK1G3	PARD6B	Q9Y6M4	1456	Q9BYG5	84612	0|1|2	0|0|0|0|0|0|0|0|0|0|0|0	0.31	10	0.25	0.0629252	3	2	3.83232	1.89232	TRUE	1	1	0	2	2	0	0	3	0	1	2	0	0	0	0	0	0	0	0	0	0	0	0	0	0	0	0	0	0	0	0	0	0
CSNK1G2	PGAM5	P78368	1455	Q96HS1	192111	11|14|24	8|8|6|7|8|14|10|8|4|9|13|5	0	1.21	0.61	1.88776	20	3	2.47451	1.89206		24	24	0	34	23	11	14	24	9	20	26	8	8	6	7	8	14	10	8	4	9	13	5	0	0	0	0	0	0	0	0	0	0
CSNK1G1	NHSL2	Q9HCP0	53944	Q5HYW2	340527	1|1|1	0|0|0|0|0|0|0|0|0|0|0|0	0	10	0.68	0.132653	9	3	1.85199	1.89183		1	1	0	1	1	0	1	5	0	2	2	0	0	0	0	0	0	0	0	0	0	0	0	0	0	0	0	0	0	0	0	0	0
CSNK1G1	POLR1C	Q9HCP0	53944	O15160	9533	8|6|5	5|2|3|5|6|6|5|4|2|1|3|1	0	1.06	0.58	0.457483	14	3	4.32859	1.89077		8	8	0	6	5	0	2	4	3	3	9	5	2	3	5	6	6	5	4	2	1	3	1	0	0	0	0	0	0	0	0	0	0
CSNK1G1	CGN	Q9HCP0	53944	Q9P2M7	57530	3|4|13	0|0|0|5|0|0|3|0|0|1|3|1	0.3	1.67	0.26	0.314626	15	3	6.46047	1.89056	TRUE	3	3	0	4	13	2	0	3	4	1	1	0	0	0	5	0	0	3	0	0	1	3	1	0	0	0	0	0	0	0	0	0	0
CSNK1G1	CPNE8	Q9HCP0	53944	Q86YQ8	144402	2|1|1	0|0|0|0|0|0|0|0|0|0|0|0	0.31	13.33	0.25	0.238095	10	3	1.29184	1.88923	TRUE	2	2	0	1	1	0	0	1	0	0	0	0	0	0	0	0	0	0	0	0	0	0	0	0	0	0	0	0	0	0	0	0	0
CSNK1G1	IQGAP3	Q9HCP0	53944	Q86VI3	128239	2|4|4	4|4|0|0|5|3|4|2|1|1|0|0	0	0.74	0.58	0.27381	12	3	3.55084	1.88786	TRUE	2	2	0	4	4	0	2	4	0	6	1	4	4	0	0	5	3	4	2	1	1	0	0	0	0	0	0	0	0	0	0	0	0
CSNK1G1	DOCK9	Q9HCP0	53944	Q9BZ29	23348	6|5|4	0|0|0|0|0|0|0|0|0|0|0|0	1	50	0	0.382653	14	3	3.76487	1.88599		6	6	0	5	4	0	2	5	0	4	5	0	0	0	0	0	0	0	0	0	0	0	0	0	0	0	0	0	0	0	0	0	0
CSNK1G2	KIAA1549	P78368	1455	Q9HCM3	57670	2|3|8	0|0|0|0|0|0|0|0|0|0|0|0	0.98	43.33	0	0.72449	14	3	1.48188	1.88579	TRUE	9	9	0	9	9	2	3	8	5	9	6	0	0	0	0	0	0	0	0	0	0	0	0	0	0	0	0	0	0	0	0	0	0
CSNK1G3	PDCD2L	Q9Y6M4	1456	Q9BRP1	84306	2|3|2	1|1|2|0|2|1|3|1|1|0|4|0	0	0.67	0.55	0.185374	11	3	3.57051	1.88478		1	1	0	1	1	0	0	2	2	3	2	1	1	2	0	2	1	3	1	1	0	4	0	0	0	0	0	0	0	0	0	0	0
CSNK1G3	RMI2	Q9Y6M4	1456	Q96E14	116028	2|1|3	1|0|1|1|1|2|1|0|0|0|1|1	0.04	1.33	0.39	0.120748	10	3	5.01902	1.88033		1	1	0	2	1	0	1	1	2	1	3	1	0	1	1	1	2	1	0	0	0	1	1	0	0	0	0	0	0	0	0	0	0
CSNK1G1	CSNK2A1	Q9HCP0	53944	P68400	1457	1|3|2	1|8|1|6|7|15|5|2|3|3|0|3	0	0.17	0.68	0.314626	13	3	1.33043	1.87695	TRUE	1	1	0	3	2	1	0	0	1	0	1	1	8	1	6	7	15	5	2	3	3	0	3	0	0	0	0	0	0	0	0	0	0
CSNK1G1	RFC5	Q9HCP0	53944	P40937	5985	1|3|3	1|4|1|6|15|8|10|6|11|3|2|2	0	0.18	0.68	0.404762	13	3	1.24614	1.87616		1	1	0	3	3	0	0	4	1	2	3	1	4	1	6	15	8	10	6	11	3	2	2	0	0	0	0	0	0	0	0	0	0
CSNK1G3	PDK3	Q9Y6M4	1456	Q15120	5165	1|4|1	2|2|2|1|2|2|1|2|2|0|3|0	0	0.8	0.46	0.515306	16	3	0.582471	1.87185		0	0	0	2	2	0	1	0	1	4	1	2	2	2	1	2	2	1	2	2	0	3	0	0	0	0	0	0	0	0	0	0	0
CSNK1G1	PKP4	Q9HCP0	53944	Q99569	8502	26|32|14	2|0|0|4|3|3|4|1|2|1|0|0	0.99	6	0	1.18367	25	3	5.72178	1.866	TRUE	26	26	0	32	14	2	8	19	15	24	19	2	0	0	4	3	3	4	1	2	1	0	0	0	0	0	0	0	0	0	0	0	0
CSNK1G3	C1orf226	Q9Y6M4	1456	A1L170	400793	2|9|8	0|0|0|0|0|0|0|0|1|0|0|0	0.81	12.67	0.02	0.403061	16	3	4.37916	1.86464		9	9	0	9	11	1	3	11	2	9	8	0	0	0	0	0	0	0	0	1	0	0	0	0	0	0	0	0	0	0	0	1	0
CSNK1G1	TTC7A	Q9HCP0	53944	Q9ULT0	57217	2|1|0	0|0|0|0|0|0|0|0|0|0|0|0	0.31	10	0.25	0.0459184	3	2	5.39616	1.86346	TRUE	2	2	0	1	0	0	0	2	0	1	0	0	0	0	0	0	0	0	0	0	0	0	0	0	0	0	0	1	0	0	0	0	0
CSNK1G3	PRR5	Q9Y6M4	1456	P85299	55615	1|2|0	0|0|0|0|0|0|0|0|0|0|0|0	0.31	10	0.25	0.0731293	3	2	3.32743	1.86203		2	2	0	4	2	0	0	3	1	2	0	0	0	0	0	0	0	0	0	0	0	0	0	0	0	0	0	0	0	0	0	0	0
CSNK1G2	SBF1	P78368	1455	O95248	6305	0|2|18	1|0|0|0|0|0|0|0|0|0|0|0	0.48	13.33	0.15	0.462585	7	2	3.89391	1.86052		17	17	0	20	16	0	2	18	7	19	15	1	0	0	0	0	0	0	0	0	0	0	0	0	0	0	0	0	0	0	0	0	0
CSNK1G1	H1-10	Q9HCP0	53944	Q92522	8971	5|2|3	2|3|1|3|3|4|4|6|4|3|5|4	0	0.61	0.6	0.292517	12	3	3.33902	1.85776		5	5	0	2	3	1	3	4	4	3	1	2	3	1	3	3	4	4	6	4	3	5	4	0	0	0	0	0	0	0	0	0	0
CSNK1G1	DAG1	Q9HCP0	53944	Q14118	1605	4|12|1	0|0|0|0|0|0|0|0|0|0|0|0	0.67	56.67	0.04	0.445578	14	3	3.85797	1.85216	TRUE	4	4	0	12	1	0	0	4	0	2	1	0	0	0	0	0	0	0	0	0	0	0	0	0	0	0	0	0	0	0	0	0	0
CSNK1G1	MRPS26	Q9HCP0	53944	Q9BYN8	64949	5|7|10	15|13|14|5|4|6|19|15|11|0|0|0	0	0.43	0.67	0.870748	16	3	2.33118	1.85084		5	5	0	7	10	1	0	8	2	8	2	15	13	14	5	4	6	19	15	11	0	0	0	0	0	0	0	0	0	0	0	0	1
CSNK1G2	MPP7	P78368	1455	Q5T2T1	143098	0|1|10	1|1|1|0|0|0|1|0|0|0|0|0	0.33	3.67	0.24	0.168367	5	2	6.25515	1.84694	TRUE	5	5	0	4	3	0	1	10	2	8	5	1	1	1	0	0	0	1	0	0	0	0	0	0	0	0	0	0	0	0	0	0	0
CSNK1G3	SFXN2	Q9Y6M4	1456	Q96NB2	118980	2|5|5	5|5|4|1|6|7|1|0|3|1|2|3	0	0.62	0.62	0.32483	13	3	3.57873	1.84691		2	2	0	5	1	0	0	2	2	5	5	5	5	4	1	6	7	1	0	3	1	2	3	0	0	0	0	0	0	0	0	0	0
CSNK1G1	PLRG1	Q9HCP0	53944	O43660	5356	2|1|3	0|0|0|4|6|1|5|1|0|0|1|7	0	0.31	0.64	0.238095	11	3	2.19986	1.8415		2	2	0	1	3	0	0	2	2	1	1	0	0	0	4	6	1	5	1	0	0	1	7	0	0	0	0	0	0	0	0	0	0
CSNK1G1	BANF1	Q9HCP0	53944	O75531	8815	1|1|2	9|6|8|13|6|9|10|8|6|18|9|19	0	0.07	0.68	0.586735	11	3	0.330458	1.84147		1	1	0	1	2	0	4	3	5	10	5	9	6	8	13	6	9	10	8	6	18	9	19	0	0	0	0	0	0	0	0	0	0
CSNK1G1	FLOT1	Q9HCP0	53944	O75955	10211	11|8|7	1|2|1|0|3|2|1|2|0|1|6|5	0	1.58	0.47	0.547619	16	3	4.94068	1.84118	TRUE	11	11	0	8	7	1	3	14	8	14	7	1	2	1	0	3	2	1	2	0	1	6	5	0	0	0	0	0	0	0	0	0	0
CSNK1G1	TBL1XR1	Q9HCP0	53944	Q9BZK7	79718	1|1|1	1|2|1|6|7|5|5|5|4|1|3|1	0	0.15	0.68	0.236395	10	3	0.840272	1.8353		1	1	0	1	1	0	0	2	1	2	2	1	2	1	6	7	5	5	5	4	1	3	1	0	0	0	0	0	0	0	0	0	0
CSNK1G3	DZIP1	Q9Y6M4	1456	Q86YF9	22873	1|2|3	0|0|0|0|0|0|0|0|0|0|0|0	0.64	20	0.05	0.418367	13	3	0.953587	1.83389		3	3	0	2	0	0	1	6	1	2	3	0	0	0	0	0	0	0	0	0	0	0	0	0	0	0	0	0	0	0	0	0	0
CSNK1G3	EPB41L4A	Q9Y6M4	1456	Q9HCS5	64097	0|1|2	0|0|0|0|0|0|0|0|0|0|0|0	0.31	10	0.25	0.0357143	3	2	7.10068	1.83352		0	0	0	1	0	0	0	0	0	1	2	0	0	0	0	0	0	0	0	0	0	0	0	0	0	0	0	0	0	0	0	0	0
CSNK1G2	GFOD1	P78368	1455	Q9NXC2	54438	0|1|9	0|0|0|0|0|0|0|0|0|0|0|0	0.33	33.33	0.24	0.204082	5	2	4.46485	1.83085		9	9	0	6	9	0	1	9	4	6	5	0	0	0	0	0	0	0	0	0	0	0	0	0	0	0	0	0	0	0	0	0	0
CSNK1G2	WASHC5	P78368	1455	Q12768	9897	1|2|7	3|3|1|0|0|0|7|8|1|0|0|0	0	0.44	0.63	0.355442	13	3	2.51614	1.82231		9	9	0	10	1	1	2	7	2	5	2	3	3	1	0	0	0	7	8	1	0	0	0	0	0	0	0	0	0	0	0	0	0
CSNK1G1	OSBPL3	Q9HCP0	53944	Q9H4L5	26031	1|5|2	0|0|0|0|0|0|0|0|0|0|0|0	0.65	26.67	0.05	0.209184	12	3	3.5487	1.82198	TRUE	1	1	0	5	2	0	0	5	1	3	3	0	0	0	0	0	0	0	0	0	0	0	0	0	0	0	0	0	0	0	0	0	0
CSNK1G1	DSC2	Q9HCP0	53944	Q02487	1824	2|5|1	0|0|0|0|0|0|0|0|0|0|0|0	0.65	26.67	0.05	0.261905	12	3	2.77413	1.8214	TRUE	2	2	0	5	1	0	1	6	1	6	2	0	0	0	0	0	0	0	0	0	0	0	0	0	0	0	0	0	0	0	0	0	0
CSNK1G3	TENM4	Q9Y6M4	1456	Q6N022	26011	4|10|9	0|0|0|0|0|0|0|0|0|0|0|0	1	76.67	0	0.780612	16	3	2.84794	1.81602	TRUE	7	7	0	3	3	0	6	5	4	10	9	0	0	0	0	0	0	0	0	0	0	0	0	0	0	0	0	0	0	0	0	0	0
CSNK1G2	DDX27	P78368	1455	Q96GQ7	55661	2|6|6	5|5|5|11|15|14|11|13|5|10|12|19	0	0.27	0.68	0.794218	15	3	1.42335	1.81534		7	7	0	8	12	2	6	6	12	9	9	5	5	5	11	15	14	11	13	5	10	12	19	0	0	0	0	0	0	0	0	0	0
CSNK1G3	KRI1	Q9Y6M4	1456	Q8N9T8	65095	4|2|4	3|1|2|2|5|4|3|4|5|2|4|7	0	0.56	0.62	0.323129	12	3	3.03922	1.81486		3	3	0	1	5	0	0	3	4	2	4	3	1	2	2	5	4	3	4	5	2	4	7	0	0	0	0	0	0	0	0	0	0
CSNK1G1	ITGB1BP1	Q9HCP0	53944	O14713	9270	0|2|1	0|0|0|0|0|0|0|0|0|0|0|0	0.31	10	0.25	0.0561224	3	2	4.51018	1.81135	TRUE	0	0	0	2	1	0	0	2	0	2	0	0	0	0	0	0	0	0	0	0	0	0	0	0	0	0	0	0	0	0	0	0	0
CSNK1G1	KIF5C	Q9HCP0	53944	O60282	3800	1|1|0	0|0|0|0|0|0|0|0|0|0|0|0	0	6.67	0.68	0.0612245	3	2	2.20186	1.80553		1	1	0	1	0	0	0	4	1	0	1	0	0	0	0	0	0	0	0	0	0	0	0	0	0	0	0	0	0	0	0	0	0
CSNK1G3	KIF5C	Q9Y6M4	1456	O60282	3800	1|0|1	0|0|0|0|0|0|0|0|0|0|0|0	0	6.67	0.68	0.0612245	3	2	2.20186	1.80553		1	1	0	1	0	0	0	4	1	0	1	0	0	0	0	0	0	0	0	0	0	0	0	0	0	0	0	0	0	0	0	0	0
CSNK1G2	CCDC88A	P78368	1455	Q3V6T2	55704	11|2|42	2|1|0|0|0|1|0|1|0|0|0|0	0.67	12.22	0.04	1.67517	28	3	2.46958	1.79801	TRUE	53	53	0	59	41	11	2	42	35	38	45	2	1	0	0	0	1	0	1	0	0	0	0	0	0	0	0	0	0	0	0	0	0
CSNK1G1	ZDHHC8	Q9HCP0	53944	Q9ULC8	29801	8|7|6	0|0|0|0|0|0|0|0|0|0|0|0	1	70	0	0.772109	16	3	2.54467	1.79642		8	8	0	7	6	3	11	24	9	20	19	0	0	0	0	0	0	0	0	0	0	0	0	0	0	0	0	0	0	0	0	0	0
CSNK1G3	METTL15	Q9Y6M4	1456	A6NJ78	196074	1|5|2	1|4|3|1|6|4|7|3|2|2|3|0	0	0.41	0.62	0.488095	15	3	1.08911	1.79569		1	1	0	2	0	0	0	2	1	5	2	1	4	3	1	6	4	7	3	2	2	3	0	0	0	0	0	0	0	0	0	0	0
CSNK1G1	WDR37	Q9HCP0	53944	Q9Y2I8	22884	3|4|4	0|1|0|0|1|1|2|0|0|1|0|0	0.21	2.44	0.3	0.20068	13	3	5.43159	1.78363		3	3	0	4	4	1	0	7	1	1	1	0	1	0	0	1	1	2	0	0	1	0	0	0	0	0	0	0	0	0	0	0	0
CSNK1G2	I	P78368	1455	Q16352	9118	7|3|5	2|1|1|18|11|1|8|3|1|11|4|9	0	0.34	0.67	0.608844	16	3	2.04618	1.78029		7	7	0	9	15	7	3	5	13	2	3	2	1	1	18	11	1	8	3	1	11	4	9	0	0	0	1	0	0	0	0	2	1
CSNK1G1	ASCC1	Q9HCP0	53944	Q8N9N2	51008	2|1|1	2|1|1|0|0|0|2|5|0|0|0|0	0	0.38	0.58	0.17517	10	3	1.93364	1.77771		2	2	0	1	1	0	0	1	1	0	2	2	1	1	0	0	0	2	5	0	0	0	0	0	0	0	0	0	0	0	0	0	0
CSNK1G1	DDX51	Q9HCP0	53944	Q8N8A6	317781	2|7|2	5|1|1|3|2|1|4|2|1|2|3|1	0	0.81	0.52	0.243197	12	3	4.81084	1.77535		2	2	0	7	2	0	0	2	1	2	1	5	1	1	3	2	1	4	2	1	2	3	1	0	0	0	0	0	0	0	0	0	0
CSNK1G1	IGSF3	Q9HCP0	53944	O75054	3321	6|9|3	0|0|0|0|0|0|0|0|0|0|0|0	1	60	0	1	15	3	1.62002	1.76037		6	6	0	9	3	0	5	9	3	13	8	0	0	0	0	0	0	0	0	0	0	0	0	0	0	0	0	0	0	0	0	0	0
CSNK1G1	KIAA1217	Q9HCP0	53944	Q5T5P2	56243	3|3|0	0|0|0|0|0|0|0|0|0|0|0|0	0.66	20	0.05	0.0833333	4	2	6.70637	1.75776		3	3	0	3	0	0	1	4	2	2	1	0	0	0	0	0	0	0	0	0	0	0	0	0	0	0	0	0	0	0	0	0	0
CSNK1G1	POP1	Q9HCP0	53944	Q99575	10940	1|2|3	0|1|1|4|9|4|5|3|2|1|0|1	0	0.29	0.64	0.241497	12	3	2.04732	1.75712		1	1	0	2	3	0	1	2	2	2	1	0	1	1	4	9	4	5	3	2	1	0	1	0	0	0	0	0	0	0	0	0	0
CSNK1G1	FLCN	Q9HCP0	53944	Q8NFG4	201163	1|2|1	5|3|1|3|2|2|5|3|1|2|0|1	0	0.27	0.68	0.192177	10	3	1.75721	1.74658	TRUE	1	1	0	2	1	0	0	2	0	2	1	5	3	1	3	2	2	5	3	1	2	0	1	0	0	0	0	0	0	0	0	0	0
CSNK1G1	ABCC5	Q9HCP0	53944	O15440	10057	9|3|8	0|0|0|1|0|0|0|0|0|0|0|0	0.91	13.33	0.01	0.62585	15	3	3.25704	1.74587	TRUE	9	9	0	3	8	0	1	6	2	4	2	0	0	0	1	0	0	0	0	0	0	0	0	0	0	0	0	0	0	0	0	0	0
CSNK1G1	NPHP4	Q9HCP0	53944	O75161	261734	0|3|3	0|0|0|0|0|0|0|0|0|0|0|0	0.66	20	0.05	0.0816327	4	2	6.90104	1.74478		0	0	0	3	3	0	0	2	0	0	0	0	0	0	0	0	0	0	0	0	0	0	0	0	0	0	0	0	0	0	0	0	0
CSNK1G3	RFC5	Q9Y6M4	1456	P40937	5985	1|2|3	1|4|1|6|15|8|10|6|11|3|2|2	0	0.15	0.68	0.404762	13	3	1.03076	1.73699		1	1	0	3	3	0	0	4	1	2	3	1	4	1	6	15	8	10	6	11	3	2	2	0	0	0	0	0	0	0	0	0	0
CSNK1G1	EIF4E	Q9HCP0	53944	P06730	1977	1|2|2	4|3|5|2|3|9|4|4|11|4|4|5	0	0.17	0.68	0.358844	11	3	1.0613	1.73395		1	1	0	2	2	0	0	4	2	4	2	4	3	5	2	3	9	4	4	11	4	4	5	0	0	0	0	0	0	0	0	0	0
CSNK1G3	RSF1	Q9Y6M4	1456	Q96T23	51773	2|4|1	1|1|2|5|2|1|8|5|3|5|3|9	0	0.27	0.65	0.32483	12	3	1.8467	1.73356		1	1	0	0	7	0	1	1	2	4	1	1	1	2	5	2	1	8	5	3	5	3	9	0	0	0	0	0	0	0	0	0	0
CSNK1G1	ADGRL2	Q9HCP0	53944	O95490	23266	8|9|9	0|0|0|0|0|1|0|0|0|0|0|0	1	17.33	0	0.561224	16	3	5.01202	1.73252	TRUE	8	8	0	9	9	0	3	11	4	14	7	0	0	0	0	0	1	0	0	0	0	0	0	0	0	0	0	0	0	0	0	0	0
CSNK1G3	WASHC5	Q9Y6M4	1456	Q12768	9897	2|5|2	3|3|1|0|0|0|7|8|1|0|0|0	0	0.4	0.64	0.355442	13	3	2.23449	1.7288		9	9	0	10	1	1	2	7	2	5	2	3	3	1	0	0	0	7	8	1	0	0	0	0	0	0	0	0	0	0	0	0	0
CSNK1G3	DDX41	Q9Y6M4	1456	Q9UJV9	51428	4|5|2	1|1|0|8|6|1|9|7|4|2|4|7	0	0.43	0.65	0.471088	13	3	2.18224	1.72397		3	3	0	4	7	0	1	4	4	5	2	1	1	0	8	6	1	9	7	4	2	4	7	0	0	0	0	0	0	0	0	0	0
CSNK1G3	SLC19A1	Q9Y6M4	1456	P41440	6573	3|2|4	0|0|0|0|0|0|0|0|0|0|0|0	0.98	30	0	0.229592	12	3	3.93485	1.72293	TRUE	5	5	0	5	2	0	0	3	3	2	4	0	0	0	0	0	0	0	0	0	0	0	0	0	0	0	0	0	0	0	0	0	0
CSNK1G1	KRI1	Q9HCP0	53944	Q8N9T8	65095	3|1|5	3|1|2|2|5|4|3|4|5|2|4|7	0	0.5	0.61	0.323129	12	3	2.70268	1.72173		3	3	0	1	5	0	0	3	4	2	4	3	1	2	2	5	4	3	4	5	2	4	7	0	0	0	0	0	0	0	0	0	0
CSNK1G3	FARP1	Q9Y6M4	1456	Q9Y4F1	10160	1|2|2	0|0|0|0|0|0|0|0|0|0|0|0	0.63	16.67	0.05	0.214286	11	3	1.98577	1.71816	TRUE	2	2	0	6	2	0	1	4	1	2	2	0	0	0	0	0	0	0	0	0	0	0	0	0	0	0	0	0	0	0	0	0	0
CSNK1G1	ARMC8	Q9HCP0	53944	Q8IUR7	25852	1|4|2	3|2|1|1|0|1|2|0|0|0|1|0	0	0.93	0.46	0.156463	11	3	4.56625	1.71468		1	1	0	4	2	0	0	0	1	3	2	3	2	1	1	0	1	2	0	0	0	1	0	0	0	0	0	0	0	0	0	0	0
CSNK1G3	CDC42BPA	Q9Y6M4	1456	Q5VT25	8476	11|32|19	0|0|0|0|0|0|0|0|0|0|0|8	0.67	5.17	0.04	1.60884	21	3	4.22299	1.70886		26	26	0	34	20	6	10	36	11	32	19	0	0	0	0	0	0	0	0	0	0	0	8	0	0	0	0	0	0	0	0	0	0
CSNK1G1	DHX35	Q9HCP0	53944	Q9H5Z1	60625	1|1|0	0|0|0|4|5|0|2|0|0|0|0|0	0	0.15	0.68	0.0765306	3	2	1.83093	1.70873		1	1	0	1	0	0	0	0	0	0	0	0	0	0	4	5	0	2	0	0	0	0	0	0	0	0	0	0	0	0	0	0	0
CSNK1G1	PLEKHH1	Q9HCP0	53944	Q9ULM0	57475	1|1|0	0|0|0|0|0|0|0|0|0|0|0|0	0	6.67	0.68	0.0765306	3	2	1.83093	1.70873		1	1	0	1	0	0	0	0	0	0	0	0	0	0	0	0	0	0	0	0	0	0	0	0	0	0	0	0	0	0	0	0	0
CSNK1G3	KDM1A	Q9Y6M4	1456	O60341	23028	3|2|3	5|6|0|12|14|13|9|10|5|6|1|8	0	0.2	0.68	0.5	14	3	1.17104	1.70867		2	2	0	3	2	0	1	4	3	2	3	5	6	0	12	14	13	9	10	5	6	1	8	0	0	0	0	0	0	0	0	0	0
CSNK1G1	CACHD1	Q9HCP0	53944	Q5VU97	57685	3|3|3	0|0|0|0|0|0|0|0|0|0|0|0	0.99	30	0	0.280612	12	3	3.1778	1.70859	TRUE	3	3	0	3	3	0	0	3	3	1	5	0	0	0	0	0	0	0	0	0	0	0	0	0	0	0	0	0	0	0	0	0	0
CSNK1G3	CACHD1	Q9Y6M4	1456	Q5VU97	57685	3|1|5	0|0|0|0|0|0|0|0|0|0|0|0	0.66	30	0.05	0.280612	12	3	3.1778	1.70859	TRUE	3	3	0	3	3	0	0	3	3	1	5	0	0	0	0	0	0	0	0	0	0	0	0	0	0	0	0	0	0	0	0	0	0
CSNK1G1	DLG5	Q9HCP0	53944	Q8TDM6	9231	17|21|15	0|0|0|0|0|0|0|0|0|0|0|0	1	176.67	0	0.960884	23	3	5.37381	1.70744	TRUE	17	17	0	21	15	2	8	19	11	8	9	0	0	0	0	0	0	0	0	0	0	0	0	0	0	0	0	0	0	0	0	0	0
CSNK1G3	FMN2	Q9Y6M4	1456	Q9NZ56	56776	4|12|10	0|0|0|0|0|0|0|0|1|0|0|0	0.97	17.33	0	0.545918	16	3	5.215	1.70631	TRUE	4	4	0	6	1	1	1	15	4	12	10	0	0	0	0	0	0	0	0	1	0	0	0	0	0	0	0	0	0	0	0	0	0
CSNK1G3	OSBPL3	Q9Y6M4	1456	Q9H4L5	26031	1|3|3	0|0|0|0|0|0|0|0|0|0|0|0	0.66	23.33	0.05	0.209184	12	3	3.06735	1.70431	TRUE	1	1	0	5	2	0	0	5	1	3	3	0	0	0	0	0	0	0	0	0	0	0	0	0	0	0	0	0	0	0	0	0	0
CSNK1G1	MTMR4	Q9HCP0	53944	Q9NYA4	9110	2|1|2	0|0|0|0|0|0|0|0|0|0|0|0	0.63	16.67	0.05	0.363946	12	3	0.967679	1.70125		2	2	0	1	2	0	0	0	0	0	0	0	0	0	0	0	0	0	0	0	0	0	0	0	0	0	0	0	0	0	0	0	0
CSNK1G3	ADGRL2	Q9Y6M4	1456	O95490	23266	4|14|7	0|0|0|0|0|1|0|0|0|0|0|0	0.97	16.67	0	0.561224	16	3	4.8059	1.69888	TRUE	8	8	0	9	9	0	3	11	4	14	7	0	0	0	0	0	1	0	0	0	0	0	0	0	0	0	0	0	0	0	0	0	0
CSNK1G3	BAZ1B	Q9Y6M4	1456	Q9UIG0	9031	11|8|8	1|5|5|11|14|10|10|15|5|7|8|17	0	0.56	0.67	0.943878	18	3	2.70333	1.69696		5	5	0	5	13	6	5	4	11	8	8	1	5	5	11	14	10	10	15	5	7	8	17	0	0	0	0	0	0	0	0	0	0
CSNK1G1	FBXW11	Q9HCP0	53944	Q9UKB1	23291	1|1|1	0|1|0|0|0|0|0|0|0|0|0|0	0	2	0.68	0.115646	9	3	2.33055	1.69504		1	1	0	1	1	0	1	2	0	0	1	0	1	0	0	0	0	0	0	0	0	0	0	0	0	0	0	0	0	0	0	0	0
CSNK1G1	TP53	Q9HCP0	53944	P04637	7157	5|8|11	2|4|1|6|1|4|2|2|1|3|5|5	0	1.45	0.47	0.438776	16	3	5.91057	1.69409		5	5	0	8	11	4	3	7	4	6	7	2	4	1	6	1	4	2	2	1	3	5	5	0	0	0	0	0	0	0	0	0	0
CSNK1G1	YIF1B	Q9HCP0	53944	Q5BJH7	90522	1|1|1	1|2|1|1|2|1|1|1|0|2|1|1	0	0.5	0.68	0.129252	9	3	2.05482	1.69297		1	1	0	1	1	0	0	0	0	2	1	1	2	1	1	2	1	1	1	0	2	1	1	0	0	0	0	0	0	0	0	0	0
CSNK1G1	LTV1	Q9HCP0	53944	Q96GA3	84946	5|4|2	1|2|0|3|2|3|5|1|0|3|2|6	0	0.67	0.6	0.777211	22	3	0.715545	1.6922		5	5	0	4	2	0	1	2	1	2	1	1	2	0	3	2	3	5	1	0	3	2	6	0	0	0	0	0	0	0	0	0	0
CSNK1G3	GRAMD1A	Q9Y6M4	1456	Q96CP6	57655	1|0|1	0|0|0|0|0|0|0|0|0|0|0|0	0	6.67	0.68	0.0510204	3	2	2.85129	1.69133	TRUE	0	0	0	0	0	0	0	0	1	0	1	0	0	0	0	0	0	0	0	0	0	0	0	0	0	0	0	0	0	0	0	0	0
CSNK1G1	VAMP8	Q9HCP0	53944	Q9BV40	8673	1|1|0	0|0|0|0|0|0|0|0|0|0|0|0	0	6.67	0.68	0.0510204	3	2	2.85129	1.69133	TRUE	1	1	0	1	0	0	0	3	0	1	0	0	0	0	0	0	0	0	0	0	0	0	0	0	0	0	0	0	0	0	0	0	0
CSNK1G1	AGO2	Q9HCP0	53944	Q9UKV8	27161	8|5|4	5|8|3|7|8|6|14|9|0|6|4|3	0	0.49	0.66	0.746599	15	3	2.15368	1.68878		8	8	0	5	4	0	0	11	6	1	6	5	8	3	7	8	6	14	9	0	6	4	3	0	0	0	0	0	0	0	0	0	0
CSNK1G1	ARHGAP29	Q9HCP0	53944	Q52LW3	9411	2|4|1	0|0|0|0|0|0|0|0|0|0|0|0	0.65	23.33	0.05	0.411565	13	3	1.31128	1.68622		2	2	0	4	1	0	0	4	0	1	0	0	0	0	0	0	0	0	0	0	0	0	0	0	0	0	0	0	0	0	0	0	0
CSNK1G1	FAM171A1	Q9HCP0	53944	Q5VUB5	221061	5|4|4	0|0|0|0|0|0|0|0|0|0|0|0	1	43.33	0	0.316327	13	3	4.38463	1.68553	TRUE	5	5	0	4	4	0	2	4	3	2	6	0	0	0	0	0	0	0	0	0	0	0	0	0	0	0	0	0	0	0	0	0	0
CSNK1G3	PRPF19	Q9Y6M4	1456	Q9UMS4	27339	11|7|7	5|4|3|10|14|11|13|9|12|8|5|16	0	0.56	0.67	0.816327	17	3	3.02839	1.68144		10	10	0	8	17	3	6	7	11	7	7	5	4	3	10	14	11	13	9	12	8	5	16	0	0	0	0	0	0	0	0	0	0
CSNK1G2	SLC4A2	P78368	1455	P04920	6522	2|3|14	0|0|0|0|0|0|0|0|0|0|0|0	0.98	63.33	0	0.673469	16	3	2.68006	1.68129	TRUE	15	15	0	16	7	2	3	14	2	5	5	0	0	0	0	0	0	0	0	0	0	0	0	0	0	0	0	0	0	0	0	0	0
CSNK1G3	POLR1C	Q9Y6M4	1456	O15160	9533	3|3|9	5|2|3|5|6|6|5|4|2|1|3|1	0	0.83	0.56	0.457483	14	3	3.34636	1.68		8	8	0	6	5	0	2	4	3	3	9	5	2	3	5	6	6	5	4	2	1	3	1	0	0	0	0	0	0	0	0	0	0
CSNK1G1	ARHGEF26	Q9HCP0	53944	Q96DR7	26084	3|6|2	0|0|0|0|0|0|0|0|0|0|0|0	0.98	36.67	0	0.277211	14	3	3.71687	1.67938		3	3	0	6	2	0	0	7	0	1	1	0	0	0	0	0	0	0	0	0	0	0	0	0	0	0	0	0	0	0	0	0	0
CSNK1G3	UCKL1	Q9Y6M4	1456	Q9NWZ5	54963	1|2|1	1|3|1|1|1|3|0|3|0|1|1|0	0	0.44	0.55	0.173469	10	3	2.03191	1.67834		2	2	0	5	2	1	0	3	1	2	1	1	3	1	1	1	3	0	3	0	1	1	0	0	0	0	0	0	0	0	0	0	0
CSNK1G1	NHSL1	Q9HCP0	53944	Q5SYE7	57224	3|6|4	0|0|0|0|0|0|0|0|0|0|0|0	1	43.33	0	0.268707	14	3	4.86526	1.6775		3	3	0	6	4	0	0	5	0	4	2	0	0	0	0	0	0	0	0	0	0	0	0	0	0	0	0	0	0	0	0	0	0
CSNK1G3	PKP4	Q9Y6M4	1456	Q99569	8502	15|24|19	2|0|0|4|3|3|4|1|2|1|0|0	1	4.83	0	1.18367	25	3	4.55149	1.67478	TRUE	26	26	0	32	14	2	8	19	15	24	19	2	0	0	4	3	3	4	1	2	1	0	0	0	0	0	0	0	0	0	0	0	0
CSNK1G3	WDR6	Q9Y6M4	1456	Q9NNW5	11180	25|52|52	5|10|4|5|6|2|9|8|2|2|6|5	0.82	4.53	0.02	2.38435	30	3	5.51466	1.6682	TRUE	46	46	0	49	32	17	38	56	25	52	52	5	10	4	5	6	2	9	8	2	2	6	5	0	0	0	0	0	0	0	0	0	0
CSNK1G1	POP7	Q9HCP0	53944	O75817	10248	1|1|1	2|1|2|1|1|1|1|2|0|0|1|1	0	0.5	0.68	0.103741	9	3	2.66474	1.66481		1	1	0	1	1	0	0	1	1	0	1	2	1	2	1	1	1	1	2	0	0	1	1	0	0	0	0	0	0	0	0	0	0
CSNK1G2	H1-10	P78368	1455	Q92522	8971	1|3|4	2|3|1|3|3|4|4|6|4|3|5|4	0	0.48	0.61	0.292517	12	3	2.60697	1.66163		5	5	0	2	3	1	3	4	4	3	1	2	3	1	3	3	4	4	6	4	3	5	4	0	0	0	0	0	0	0	0	0	0
CSNK1G3	H1-10	Q9Y6M4	1456	Q92522	8971	4|3|1	2|3|1|3|3|4|4|6|4|3|5|4	0	0.48	0.61	0.292517	12	3	2.60697	1.66163		5	5	0	2	3	1	3	4	4	3	1	2	3	1	3	3	4	4	6	4	3	5	4	0	0	0	0	0	0	0	0	0	0
CSNK1G3	LSR	Q9Y6M4	1456	Q86X29	51599	3|5|4	0|0|0|0|0|0|0|0|0|0|0|0	1	40	0	0.362245	13	3	3.41429	1.6573	TRUE	6	6	0	6	5	2	1	7	3	5	4	0	0	0	0	0	0	0	0	0	0	0	0	0	0	0	0	0	0	0	0	0	0
CSNK1G2	C1orf226	P78368	1455	A1L170	400793	1|3|11	0|0|0|0|0|0|0|0|1|0|0|0	0.58	10	0.07	0.403061	16	3	3.39457	1.65678		9	9	0	9	11	1	3	11	2	9	8	0	0	0	0	0	0	0	0	1	0	0	0	0	0	0	0	0	0	0	0	1	0
CSNK1G1	WDR6	Q9HCP0	53944	Q9NNW5	11180	46|49|32	5|10|4|5|6|2|9|8|2|2|6|5	1	4.46	0	2.38435	30	3	5.42414	1.65522	TRUE	46	46	0	49	32	17	38	56	25	52	52	5	10	4	5	6	2	9	8	2	2	6	5	0	0	0	0	0	0	0	0	0	0
CSNK1G1	FLVCR1	Q9HCP0	53944	Q9Y5Y0	28982	8|8|4	0|0|0|0|0|0|0|0|0|0|0|0	1	66.67	0	0.721088	15	3	2.89374	1.64599	TRUE	8	8	0	8	4	0	0	8	2	6	0	0	0	0	0	0	0	0	0	0	0	0	0	0	0	0	0	0	0	0	0	0	0
CSNK1G2	H2AZ2	P78368	1455	Q71UI9	94239	4|9|3	4|7|13|9|6|9|6|6|5|4|3|10	0	0.46	0.66	0.568027	15	3	2.74085	1.63911		5	5	0	3	6	4	9	3	5	12	0	4	7	13	9	6	9	6	6	5	4	3	10	0	0	0	0	0	0	0	0	0	0
CSNK1G3	BAZ2A	Q9Y6M4	1456	Q9UIF9	11176	3|1|2	0|1|1|2|1|0|1|0|0|0|1|1	0.04	1.33	0.39	0.163265	11	3	3.6261	1.63112		4	4	0	1	4	0	1	2	3	1	2	0	1	1	2	1	0	1	0	0	0	1	1	0	0	0	0	0	0	0	0	0	0
CSNK1G3	CNOT9	Q9Y6M4	1456	Q92600	9125	2|8|1	6|7|6|1|2|2|9|9|3|2|0|1	0	0.41	0.64	0.357143	15	3	2.68333	1.62879		1	1	0	6	2	0	0	1	2	8	1	6	7	6	1	2	2	9	9	3	2	0	1	0	0	0	0	0	0	0	0	0	0
CSNK1G3	ELOC	Q9Y6M4	1456	Q15369	6921	2|5|1	6|6|6|8|6|5|4|6|4|5|5|3	0	0.38	0.68	0.435374	12	3	1.67519	1.61863		3	3	0	7	4	0	0	3	2	5	1	6	6	6	8	6	5	4	6	4	5	5	3	0	0	0	0	0	0	0	1	0	0
CSNK1G1	ATP2B4	Q9HCP0	53944	P23634	493	4|7|5	0|0|0|0|0|0|0|0|1|0|0|0	0.97	10.67	0	0.532313	15	3	2.97548	1.61535	TRUE	4	4	0	7	5	0	0	9	1	7	2	0	0	0	0	0	0	0	0	1	0	0	0	0	0	0	0	0	0	0	0	0	0
CSNK1G1	LAMTOR4	Q9HCP0	53944	Q0VGL1	389541	2|3|4	1|1|0|1|1|1|1|2|1|0|2|2	0.03	1.5	0.4	0.183673	12	3	5.22386	1.61342		2	2	0	3	4	0	2	2	2	0	1	1	1	0	1	1	1	1	2	1	0	2	2	0	0	0	0	0	0	0	0	0	0
CSNK1G2	RALGAPA2	P78368	1455	Q2PPJ7	57186	0|3|10	0|0|0|0|0|0|0|0|0|0|0|0	0.66	43.33	0.04	0.188776	6	2	6.85117	1.61282	TRUE	5	5	0	6	2	0	3	10	3	6	5	0	0	0	0	0	0	0	0	0	0	0	0	0	0	0	0	0	0	0	0	0	0
CSNK1G2	PLEC	P78368	1455	Q15149	5339	8|6|22	7|5|2|19|5|5|11|9|1|7|17|13	0	0.67	0.66	1.39796	22	3	2.24503	1.60494	TRUE	11	11	0	20	46	8	6	22	21	15	19	7	5	2	19	5	5	11	9	1	7	17	13	0	0	0	0	0	2	0	0	0	0
CSNK1G2	KIAA1217	P78368	1455	Q5T5P2	56243	0|1|4	0|0|0|0|0|0|0|0|0|0|0|0	0.33	16.67	0.24	0.0833333	4	2	5.55671	1.60461		3	3	0	3	0	0	1	4	2	2	1	0	0	0	0	0	0	0	0	0	0	0	0	0	0	0	0	0	0	0	0	0	0
CSNK1G3	POP1	Q9Y6M4	1456	Q99575	10940	2|2|1	0|1|1|4|9|4|5|3|2|1|0|1	0	0.24	0.68	0.241497	12	3	1.65924	1.60403		1	1	0	2	3	0	1	2	2	2	1	0	1	1	4	9	4	5	3	2	1	0	1	0	0	0	0	0	0	0	0	0	0
CSNK1G1	EPB41L5	Q9HCP0	53944	Q9HCM4	57669	3|8|10	0|0|0|0|0|0|0|0|0|0|0|0	1	70	0	0.505102	16	3	4.3753	1.60376	TRUE	3	3	0	8	10	0	0	5	1	0	1	0	0	0	0	0	0	0	0	0	0	0	0	0	0	0	0	0	0	0	0	0	0
CSNK1G1	ANKRD26	Q9HCP0	53944	Q9UPS8	22852	40|42|33	0|1|0|0|0|0|0|1|0|0|0|0	1	38.33	0	1.69218	30	3	6.92691	1.60351		40	40	0	42	33	5	13	50	28	21	27	0	1	0	0	0	0	0	1	0	0	0	0	0	0	0	0	0	1	0	0	0	0
CSNK1G1	COPE	Q9HCP0	53944	O14579	11316	6|4|1	6|4|0|0|1|2|3|6|0|3|2|2	0	0.61	0.6	0.372449	13	3	2.98618	1.60349		6	6	0	4	1	0	1	4	2	1	3	6	4	0	0	1	2	3	6	0	3	2	2	0	0	0	0	0	0	0	0	0	0
CSNK1G1	NEO1	Q9HCP0	53944	Q92859	4756	18|21|8	0|0|0|0|0|0|0|0|0|0|0|0	1	156.67	0	0.959184	20	3	5.46102	1.60316	TRUE	18	18	0	21	8	1	1	16	5	5	3	0	0	0	0	0	0	0	0	0	0	0	0	0	0	0	0	0	0	0	0	0	0
CSNK1G1	KDM1A	Q9HCP0	53944	O60341	23028	2|3|2	5|6|0|12|14|13|9|10|5|6|1|8	0	0.17	0.68	0.5	14	3	0.990882	1.59831		2	2	0	3	2	0	1	4	3	2	3	5	6	0	12	14	13	9	10	5	6	1	8	0	0	0	0	0	0	0	0	0	0
CSNK1G1	CHTOP	Q9HCP0	53944	Q9Y3Y2	26097	4|1|9	2|1|1|1|2|3|4|2|2|1|3|4	0.02	1.17	0.41	0.284014	14	3	5.25548	1.59765		4	4	0	1	9	4	5	2	4	3	2	2	1	1	1	2	3	4	2	2	1	3	4	0	0	0	0	0	0	0	0	0	0
CSNK1G1	SNTA1	Q9HCP0	53944	Q13424	6640	2|1|1	0|0|0|0|0|0|0|0|0|0|0|0	0.31	13.33	0.25	0.130952	10	3	2.88512	1.59627	TRUE	2	2	0	1	1	0	1	1	0	2	1	0	0	0	0	0	0	0	0	0	0	0	0	0	0	0	0	0	0	0	0	0	0
CSNK1G3	RASSF8	Q9Y6M4	1456	Q8NHQ8	11228	1|7|2	1|0|0|0|0|0|0|0|0|0|0|0	0.48	6.67	0.15	0.404762	15	3	2.0576	1.59565		8	8	0	9	8	0	0	10	1	7	2	1	0	0	0	0	0	0	0	0	0	0	0	0	0	0	0	0	0	0	0	0	0
CSNK1G1	MPDZ	Q9HCP0	53944	O75970	8777	8|17|9	0|1|0|0|0|0|2|1|0|0|0|0	0.99	7.56	0	0.489796	21	3	6.77187	1.59225	TRUE	8	8	0	17	9	0	4	15	1	6	7	0	1	0	0	0	0	2	1	0	0	0	0	0	0	0	0	0	0	0	0	0	0
CSNK1G3	ARMC8	Q9Y6M4	1456	Q8IUR7	25852	1|3|2	3|2|1|1|0|1|2|0|0|0|1|0	0	0.8	0.49	0.156463	11	3	3.86705	1.58749		1	1	0	4	2	0	0	0	1	3	2	3	2	1	1	0	1	2	0	0	0	1	0	0	0	0	0	0	0	0	0	0	0
CSNK1G1	MCC	Q9HCP0	53944	P23508	4163	5|4|2	0|0|0|0|0|0|0|0|0|0|0|0	0.98	36.67	0	0.678571	21	3	0.928313	1.5829	TRUE	5	5	0	4	2	0	0	5	1	3	3	0	0	0	0	0	0	0	0	0	0	0	0	0	0	0	0	0	0	0	0	0	0
CSNK1G1	KIRREL1	Q9HCP0	53944	Q96J84	55243	14|15|12	1|0|0|0|0|0|0|0|2|0|1|0	1	9.11	0	1.13776	22	3	3.43702	1.58202	TRUE	14	14	0	15	12	4	8	27	4	19	17	1	0	0	0	0	0	0	0	2	0	1	0	0	0	0	0	0	0	0	0	0	0
CSNK1G3	CNNM4	Q9Y6M4	1456	Q6P4Q7	26504	1|2|1	0|0|0|0|0|0|0|0|0|0|0|0	0.31	13.33	0.25	0.136054	10	3	2.78217	1.58165	TRUE	3	3	0	1	0	0	0	2	1	2	1	0	0	0	0	0	0	0	0	0	0	0	0	0	0	0	0	0	0	0	0	0	0
CSNK1G3	STARD7	Q9Y6M4	1456	Q9NQZ5	56910	1|2|2	0|0|1|0|0|0|1|0|1|1|0|0	0.08	1.67	0.34	0.164966	11	3	2.82751	1.57399		0	0	0	1	1	0	0	0	1	2	2	0	0	1	0	0	0	1	0	1	1	0	0	0	0	0	0	0	0	0	0	0	0
CSNK1G1	TUBGCP4	Q9HCP0	53944	Q9UGJ1	27229	1|2|1	1|2|1|1|3|2|3|1|0|3|2|1	0	0.44	0.55	0.159864	10	3	2.33251	1.56967		1	1	0	2	1	0	0	2	0	2	1	1	2	1	1	3	2	3	1	0	3	2	1	0	0	0	0	0	0	0	0	0	0
CSNK1G1	BAZ1B	Q9HCP0	53944	Q9UIG0	9031	5|5|13	1|5|5|11|14|10|10|15|5|7|8|17	0	0.48	0.67	0.943878	18	3	2.25591	1.56622		5	5	0	5	13	6	5	4	11	8	8	1	5	5	11	14	10	10	15	5	7	8	17	0	0	0	0	0	0	0	0	0	0
CSNK1G2	CDC42BPA	P78368	1455	Q5VT25	8476	6|10|36	0|0|0|0|0|0|0|0|0|0|0|8	0.37	4.33	0.23	1.60884	21	3	3.48436	1.56499		26	26	0	34	20	6	10	36	11	32	19	0	0	0	0	0	0	0	0	0	0	0	8	0	0	0	0	0	0	0	0	0	0
CSNK1G1	PCDH9	Q9HCP0	53944	Q9HC56	5101	10|8|4	0|0|0|0|0|0|0|0|0|0|0|0	1	73.33	0	0.610544	16	3	3.86889	1.56434	TRUE	10	10	0	8	4	1	4	8	5	6	6	0	0	0	0	0	0	0	0	0	0	0	0	0	0	0	0	0	0	0	0	0	0
CSNK1G3	KIRREL1	Q9Y6M4	1456	Q96J84	55243	4|19|17	1|0|0|0|0|0|0|0|2|0|1|0	0.76	8.89	0.03	1.13776	22	3	3.34558	1.56261	TRUE	14	14	0	15	12	4	8	27	4	19	17	1	0	0	0	0	0	0	0	2	0	1	0	0	0	0	0	0	0	0	0	0	0
CSNK1G2	NIFK	P78368	1455	Q9BYG3	84365	2|3|5	6|4|5|9|5|7|7|9|2|6|10|18	0	0.24	0.68	0.62585	14	3	1.3384	1.55957		9	9	0	6	12	2	3	5	13	6	4	6	4	5	9	5	7	7	9	2	6	10	18	0	0	0	0	0	0	0	0	0	0
CSNK1G3	CDH1	Q9Y6M4	1456	P12830	999	0|1|1	0|0|0|0|0|0|0|0|0|0|0|0	0	6.67	0.68	0.0408163	3	2	3.91023	1.5582	TRUE	0	0	0	0	0	0	0	2	0	1	1	0	0	0	0	0	0	0	0	0	0	0	0	0	0	0	0	0	0	0	0	0	0
CSNK1G1	NSMCE4A	Q9HCP0	53944	Q9NXX6	54780	1|0|1	0|0|0|2|0|0|0|0|0|0|0|0	0	0.67	0.68	0.0408163	3	2	3.91023	1.5582		1	1	0	0	1	0	0	0	0	1	0	0	0	0	2	0	0	0	0	0	0	0	0	0	0	0	0	0	0	0	0	0	0
CSNK1G3	FAM171A1	Q9Y6M4	1456	Q5VUB5	221061	3|2|6	0|0|0|0|0|0|0|0|0|0|0|0	0.98	36.67	0	0.316327	13	3	3.65696	1.55047	TRUE	5	5	0	4	4	0	2	4	3	2	6	0	0	0	0	0	0	0	0	0	0	0	0	0	0	0	0	0	0	0	0	0	0
CSNK1G1	MPRIP	Q9HCP0	53944	Q6WCQ1	23164	25|35|39	3|1|0|5|0|0|10|6|1|0|2|6	1	4.12	0	1.81973	25	3	6.40616	1.54793		25	25	0	35	39	12	7	33	18	23	22	3	1	0	5	0	0	10	6	1	0	2	6	0	0	0	0	0	0	0	0	0	0
CSNK1G2	WDR6	P78368	1455	Q9NNW5	11180	17|38|56	5|10|4|5|6|2|9|8|2|2|6|5	0.67	3.89	0.04	2.38435	30	3	4.7	1.54745	TRUE	46	46	0	49	32	17	38	56	25	52	52	5	10	4	5	6	2	9	8	2	2	6	5	0	0	0	0	0	0	0	0	0	0
CSNK1G1	ZFYVE9	Q9HCP0	53944	O95405	9372	4|4|3	0|0|1|0|0|0|0|0|0|0|0|0	0.86	7.33	0.02	0.328231	14	3	3.26945	1.54442		4	4	0	4	3	0	0	7	0	1	3	0	0	1	0	0	0	0	0	0	0	0	0	0	0	0	0	0	0	0	0	0	0
CSNK1G2	KIRREL1	P78368	1455	Q96J84	55243	4|8|27	1|0|0|0|0|0|0|0|2|0|1|0	0.75	8.67	0.03	1.13776	22	3	3.25413	1.54295	TRUE	14	14	0	15	12	4	8	27	4	19	17	1	0	0	0	0	0	0	0	2	0	1	0	0	0	0	0	0	0	0	0	0	0
CSNK1G3	PKP2	Q9Y6M4	1456	Q99959	5318	7|18|13	5|5|3|8|7|7|9|6|5|5|4|4	0	1.49	0.5	0.804422	19	3	5.29646	1.53723	TRUE	8	8	0	12	10	5	7	13	7	18	13	5	5	3	8	7	7	9	6	5	5	4	4	0	0	0	0	0	0	0	0	0	0
CSNK1G1	RMI2	Q9HCP0	53944	Q96E14	116028	1|2|1	1|0|1|1|1|2|1|0|0|0|1|1	0.01	0.89	0.44	0.120748	10	3	3.23851	1.53528		1	1	0	2	1	0	1	1	2	1	3	1	0	1	1	1	2	1	0	0	0	1	1	0	0	0	0	0	0	0	0	0	0
CSNK1G1	EFR3A	Q9HCP0	53944	Q14156	23167	3|2|2	0|0|0|0|0|0|0|0|0|0|0|0	0.96	23.33	0.01	0.217687	12	3	3.1484	1.53458	TRUE	3	3	0	2	2	0	1	3	0	4	0	0	0	0	0	0	0	0	0	0	0	0	0	0	0	0	0	0	0	0	0	0	0
CSNK1G1	ENY2	Q9HCP0	53944	Q9NPA8	56943	3|3|2	0|2|0|1|1|1|3|1|2|1|1|1	0	1.07	0.47	0.159864	12	3	5.31145	1.5344		3	3	0	3	2	1	1	0	0	1	0	0	2	0	1	1	1	3	1	2	1	1	1	0	0	0	0	0	0	0	0	0	0
CSNK1G1	H2AZ2	Q9HCP0	53944	Q71UI9	94239	5|3|6	4|7|13|9|6|9|6|6|5|4|3|10	0	0.41	0.68	0.568027	15	3	2.3574	1.53325		5	5	0	3	6	4	9	3	5	12	0	4	7	13	9	6	9	6	6	5	4	3	10	0	0	0	0	0	0	0	0	0	0
CSNK1G3	MAT2B	Q9Y6M4	1456	Q9NZL9	27430	4|5|5	3|2|1|1|4|7|4|2|5|1|3|0	0	0.78	0.61	0.346939	14	3	4.35901	1.53294		1	1	0	2	1	0	2	2	4	5	5	3	2	1	1	4	7	4	2	5	1	3	0	0	0	0	0	0	0	0	0	0	0
CSNK1G1	NOTCH1	Q9HCP0	53944	P46531	4851	3|5|2	0|0|0|0|0|0|0|0|0|0|0|0	0.98	33.33	0	0.217687	13	3	4.82373	1.5329	TRUE	3	3	0	5	2	0	1	5	1	1	1	0	0	0	0	0	0	0	0	0	0	0	0	0	0	0	0	0	0	0	0	0	0
CSNK1G3	IMP3	Q9Y6M4	1456	Q9NV31	55272	2|1|2	1|1|1|3|3|3|3|2|1|2|0|5	0	0.42	0.68	0.19898	11	3	2.3319	1.53285		1	1	0	1	1	2	1	1	2	1	2	1	1	1	3	3	3	3	2	1	2	0	5	0	0	0	0	0	0	0	0	0	0
CSNK1G2	FLOT1	P78368	1455	O75955	10211	1|3|14	1|2|1|0|3|2|1|2|0|1|6|5	0.08	1.09	0.34	0.547619	16	3	3.31793	1.53196	TRUE	11	11	0	8	7	1	3	14	8	14	7	1	2	1	0	3	2	1	2	0	1	6	5	0	0	0	0	0	0	0	0	0	0
CSNK1G1	C18orf25	Q9HCP0	53944	Q96B23	147339	1|2|1	0|0|0|0|0|1|0|0|0|1|1|1	0.04	1.33	0.39	0.119048	10	3	3.29586	1.53076		1	1	0	2	1	0	0	1	1	2	1	0	0	0	0	0	1	0	0	0	1	1	1	0	0	0	0	0	0	0	0	0	0
CSNK1G3	C18orf25	Q9Y6M4	1456	Q96B23	147339	1|2|1	0|0|0|0|0|1|0|0|0|1|1|1	0.04	1.33	0.39	0.119048	10	3	3.29586	1.53076		1	1	0	2	1	0	0	1	1	2	1	0	0	0	0	0	1	0	0	0	1	1	1	0	0	0	0	0	0	0	0	0	0
CSNK1G1	SLC26A6	Q9HCP0	53944	Q9BXS9	65010	1|1|1	0|0|0|0|0|0|0|0|1|0|0|0	0	2	0.68	0.147959	10	3	1.69176	1.52919	TRUE	1	1	0	1	1	0	1	1	0	1	0	0	0	0	0	0	0	0	0	1	0	0	0	0	0	0	0	0	0	0	0	0	0
CSNK1G3	SEPTIN8	Q9Y6M4	1456	Q92599	23176	0|3|1	0|0|0|0|0|0|0|0|0|0|0|0	0.33	13.33	0.24	0.112245	4	2	3.02542	1.52872		4	4	0	5	6	0	0	3	0	3	1	0	0	0	0	0	0	0	0	0	0	0	0	0	0	0	0	0	0	0	0	0	0
CSNK1G3	IMMT	Q9Y6M4	1456	Q16891	10989	5|10|10	7|6|4|4|6|11|7|5|8|3|5|2	0	0.88	0.63	0.590136	17	3	4.60007	1.52768		3	3	0	6	7	2	1	5	5	10	10	7	6	4	4	6	11	7	5	8	3	5	2	0	0	0	0	0	0	0	0	0	0
CSNK1G1	GPRIN3	Q9HCP0	53944	Q6ZVF9	285513	3|5|1	0|0|0|0|0|0|0|0|0|0|0|0	0.66	30	0.05	0.204082	13	3	4.47183	1.52577		3	3	0	5	1	0	1	7	0	2	2	0	0	0	0	0	0	0	0	0	0	0	0	0	0	0	0	0	0	0	0	0	0
CSNK1G2	TIMM23	P78368	1455	O14925	100287932	4|5|9	10|9|5|4|8|8|5|12|6|9|8|5	0	0.55	0.65	0.629252	16	3	2.85321	1.52476		6	6	0	7	4	4	5	9	4	7	6	10	9	5	4	8	8	5	12	6	9	8	5	0	0	0	0	0	0	0	0	0	0
CSNK1G1	SSU72	Q9HCP0	53944	Q9NP77	29101	0|1|1	0|1|2|0|0|0|0|0|0|0|0|0	0	0.44	0.68	0.0459184	3	2	3.54064	1.52151		0	0	0	1	1	0	0	0	0	0	0	0	1	2	0	0	0	0	0	0	0	0	0	0	0	0	0	0	0	0	0	0	0
CSNK1G3	METTL2B	Q9Y6M4	1456	Q6P1Q9	55798	1|1|2	1|1|1|1|2|0|1|2|1|0|2|0	0	0.67	0.49	0.144558	10	3	2.66799	1.5215		0	0	0	0	1	0	0	0	1	1	2	1	1	1	1	2	0	1	2	1	0	2	0	0	0	0	0	0	0	0	0	0	0
CSNK1G3	LAMTOR5	Q9Y6M4	1456	O43504	10542	2|5|5	1|1|1|1|1|1|1|1|1|1|0|0	0.6	4	0.06	0.19898	14	3	6.38553	1.52115		2	2	0	4	3	0	1	2	2	5	5	1	1	1	1	1	1	1	1	1	1	0	0	0	0	0	0	0	0	0	0	0	0
CSNK1G2	LSR	P78368	1455	Q86X29	51599	2|1|7	0|0|0|0|0|0|0|0|0|0|0|0	0.65	33.33	0.05	0.362245	13	3	2.78858	1.5129	TRUE	6	6	0	6	5	2	1	7	3	5	4	0	0	0	0	0	0	0	0	0	0	0	0	0	0	0	0	0	0	0	0	0	0
CSNK1G1	SFXN2	Q9HCP0	53944	Q96NB2	118980	2|5|1	5|5|4|1|6|7|1|0|3|1|2|3	0	0.41	0.62	0.32483	13	3	2.28038	1.50799		2	2	0	5	1	0	0	2	2	5	5	5	5	4	1	6	7	1	0	3	1	2	3	0	0	0	0	0	0	0	0	0	0
CSNK1G1	HNRNPR	Q9HCP0	53944	O43390	10236	17|10|26	12|23|15|19|30|27|30|33|24|23|13|36	0	0.51	0.68	1.83673	24	3	2.77448	1.50705		17	17	0	10	26	6	15	13	16	15	21	12	23	15	19	30	27	30	33	24	23	13	36	0	0	0	0	1	0	0	0	0	0
CSNK1G1	PALM	Q9HCP0	53944	O75781	5064	2|1|3	0|0|0|0|0|0|0|0|0|0|0|0	0.64	20	0.05	0.132653	11	3	4.78453	1.50633	TRUE	2	2	0	1	3	0	0	1	0	2	1	0	0	0	0	0	0	0	0	0	0	0	0	0	0	0	0	0	0	0	0	0	0
CSNK1G3	PLRG1	Q9Y6M4	1456	O43660	5356	2|1|1	0|0|0|4|6|1|5|1|0|0|1|7	0	0.21	0.68	0.238095	11	3	1.36748	1.50358		2	2	0	1	3	0	0	2	2	1	1	0	0	0	4	6	1	5	1	0	0	1	7	0	0	0	0	0	0	0	0	0	0
CSNK1G1	RNPS1	Q9HCP0	53944	Q15287	10921	5|6|5	2|2|5|2|3|4|4|4|2|4|2|8	0	0.82	0.61	0.37415	15	3	4.59689	1.49867		5	5	0	6	5	2	1	7	7	1	5	2	2	5	2	3	4	4	4	2	4	2	8	0	0	0	0	0	0	0	0	0	0
CSNK1G1	DAP3	Q9HCP0	53944	P51398	7818	10|8|12	18|18|26|11|10|10|25|27|22|2|3|2	0	0.38	0.68	1.02041	23	3	2.45662	1.49664		10	10	0	8	12	4	1	6	4	6	4	18	18	26	11	10	10	25	27	22	2	3	2	0	0	0	0	0	0	0	0	0	0
CSNK1G3	HNRNPR	Q9Y6M4	1456	O43390	10236	16|15|21	12|23|15|19|30|27|30|33|24|23|13|36	0	0.5	0.68	1.83673	24	3	2.71606	1.49276		17	17	0	10	26	6	15	13	16	15	21	12	23	15	19	30	27	30	33	24	23	13	36	0	0	0	0	1	0	0	0	0	0
CSNK1G1	BRIX1	Q9HCP0	53944	Q8TDN6	55299	1|1|1	2|4|2|5|7|5|6|6|3|4|7|8	0	0.13	0.68	0.306122	11	3	0.616096	1.4894		1	1	0	1	1	1	0	1	4	1	1	2	4	2	5	7	5	6	6	3	4	7	8	0	0	0	0	0	0	0	0	0	0
CSNK1G1	MCCC2	Q9HCP0	53944	Q9HCC0	64087	233|199|115	785|403|715|346|338|452|271|209|623|232|503|281	0	0.24	0.68	25.8367	62	3	1.65772	1.48755		233	233	0	199	115	89	127	194	100	174	242	785	403	715	346	338	452	271	209	623	232	503	281	0	0	0	1	0	0	0	1	0	0
CSNK1G3	PUM3	Q9Y6M4	1456	Q15397	9933	1|1|1	0|1|0|3|2|5|7|4|1|2|0|2	0	0.17	0.68	0.19898	11	3	1.0954	1.48695		0	0	0	1	2	0	1	1	1	1	1	0	1	0	3	2	5	7	4	1	2	0	2	0	0	0	0	0	0	0	0	0	0
CSNK1G3	DDX28	Q9Y6M4	1456	Q9NUL7	55794	1|2|1	3|1|0|0|4|0|4|3|0|0|2|0	0	0.33	0.6	0.477891	15	3	0.393189	1.48667		0	0	0	3	2	0	1	3	1	2	1	3	1	0	0	4	0	4	3	0	0	2	0	0	0	0	0	0	0	0	0	0	0
CSNK1G1	VAMP3	Q9HCP0	53944	Q15836	9341	2|2|1	0|0|0|0|0|0|0|0|0|0|0|0	0.63	16.67	0.05	0.170068	11	3	2.83966	1.48645	TRUE	2	2	0	2	1	0	1	2	2	1	0	0	0	0	0	0	0	0	0	0	0	0	0	0	0	0	0	0	0	0	0	0	0
CSNK1G1	ELOB	Q9HCP0	53944	Q15370	6923	3|3|4	3|5|1|4|3|5|3|5|3|5|6|1	0	0.61	0.61	0.319728	13	3	3.24629	1.48386		3	3	0	3	4	0	1	4	3	4	2	3	5	1	4	3	5	3	5	3	5	6	1	0	0	0	0	0	0	0	0	0	0
CSNK1G1	UFL1	Q9HCP0	53944	O94874	23376	1|1|1	2|0|2|0|0|3|1|2|2|0|0|1	0	0.4	0.68	0.239796	11	3	0.86388	1.48373		1	1	0	1	1	0	1	1	0	2	1	2	0	2	0	0	3	1	2	2	0	0	1	0	0	0	0	0	0	0	0	0	0
CSNK1G1	TIMM23	Q9HCP0	53944	O14925	100287932	6|7|4	10|9|5|4|8|8|5|12|6|9|8|5	0	0.52	0.68	0.629252	16	3	2.67612	1.4818		6	6	0	7	4	4	5	9	4	7	6	10	9	5	4	8	8	5	12	6	9	8	5	0	0	0	0	0	0	0	0	0	0
CSNK1G3	TIMM23	Q9Y6M4	1456	O14925	100287932	4|7|6	10|9|5|4|8|8|5|12|6|9|8|5	0	0.52	0.68	0.629252	16	3	2.67612	1.4818		6	6	0	7	4	4	5	9	4	7	6	10	9	5	4	8	8	5	12	6	9	8	5	0	0	0	0	0	0	0	0	0	0
CSNK1G3	AGO2	Q9Y6M4	1456	Q9UKV8	27161	6|1|6	5|8|3|7|8|6|14|9|0|6|4|3	0	0.38	0.68	0.746599	15	3	1.57003	1.47679		8	8	0	5	4	0	0	11	6	1	6	5	8	3	7	8	6	14	9	0	6	4	3	0	0	0	0	0	0	0	0	0	0
CSNK1G1	CNOT9	Q9HCP0	53944	Q92600	9125	1|6|2	6|7|6|1|2|2|9|9|3|2|0|1	0	0.33	0.65	0.357143	15	3	2.1428	1.47329		1	1	0	6	2	0	0	1	2	8	1	6	7	6	1	2	2	9	9	3	2	0	1	0	0	0	0	0	0	0	0	0	0
CSNK1G3	ANKRD13A	Q9Y6M4	1456	Q8IZ07	88455	0|1|1	0|0|0|0|0|0|0|0|0|0|0|0	0	6.67	0.68	0.0306122	3	2	5.59853	1.46651	TRUE	0	0	0	0	0	0	0	1	0	1	1	0	0	0	0	0	0	0	0	0	0	0	0	0	0	0	0	0	0	0	0	0	0
CSNK1G2	MZT2A	P78368	1455	Q6P582	653784	0|1|1	0|1|0|0|0|0|0|0|0|0|0|0	0	1.33	0.68	0.0306122	3	2	5.59853	1.46651		0	0	0	0	0	0	1	1	0	1	1	0	1	0	0	0	0	0	0	0	0	0	0	0	0	0	0	0	0	0	0	0	0
CSNK1G3	MZT2A	Q9Y6M4	1456	Q6P582	653784	0|1|1	0|1|0|0|0|0|0|0|0|0|0|0	0	1.33	0.68	0.0306122	3	2	5.59853	1.46651		0	0	0	0	0	0	1	1	0	1	1	0	1	0	0	0	0	0	0	0	0	0	0	0	0	0	0	0	0	0	0	0	0
CSNK1G1	RHOBTB3	Q9HCP0	53944	O94955	22836	0|1|1	0|0|0|0|0|0|0|0|0|0|0|0	0	6.67	0.68	0.0306122	3	2	5.59853	1.46651	TRUE	0	0	0	1	1	0	0	0	0	1	0	0	0	0	0	0	0	0	0	0	0	0	0	0	0	0	0	0	0	0	0	0	0
CSNK1G1	CERT1	Q9HCP0	53944	Q9Y5P4	10087	1|1|0	0|0|0|0|0|0|0|0|0|0|0|0	0	6.67	0.68	0.0306122	3	2	5.59853	1.46651		1	1	0	1	0	0	0	1	0	0	0	0	0	0	0	0	0	0	0	0	0	0	0	0	0	0	0	0	0	0	0	0	0
CSNK1G1	KBTBD7	Q9HCP0	53944	Q8WVZ9	84078	1|1|0	0|0|0|0|0|0|0|0|0|0|0|0	0	6.67	0.68	0.0306122	3	2	5.59853	1.46651		1	1	0	1	0	0	0	0	0	0	0	0	0	0	0	0	0	0	0	0	0	0	0	0	0	0	0	0	0	0	0	0	0
CSNK1G1	S1PR3	Q9HCP0	53944	Q99500	1903	1|1|0	0|0|0|0|0|0|0|0|0|0|0|0	0	6.67	0.68	0.0306122	3	2	5.59853	1.46651	TRUE	1	1	0	1	0	0	0	1	0	0	0	0	0	0	0	0	0	0	0	0	0	0	0	0	0	0	0	0	0	0	0	0	0
CSNK1G3	TTC21B	Q9Y6M4	1456	Q7Z4L5	79809	0|1|1	0|0|0|0|0|0|1|0|0|0|0|0	0	1.33	0.68	0.0306122	3	2	5.59853	1.46651		1	1	0	1	1	0	0	0	0	1	1	0	0	0	0	0	0	1	0	0	0	0	0	0	0	0	0	0	0	0	0	0	0
CSNK1G1	WASF3	Q9HCP0	53944	Q9UPY6	10810	1|1|0	0|0|0|0|0|1|0|0|1|0|0|0	0	0.67	0.68	0.0306122	3	2	5.59853	1.46651		1	1	0	1	0	0	0	0	0	0	0	0	0	0	0	0	1	0	0	1	0	0	0	0	0	0	0	0	0	0	0	0	0
CSNK1G3	ZDHHC13	Q9Y6M4	1456	Q8IUH4	54503	0|1|1	0|0|0|0|0|1|0|0|0|0|0|0	0	1.33	0.68	0.122449	4	2	0.951373	1.46482		0	0	0	0	0	0	0	0	0	1	1	0	0	0	0	0	1	0	0	0	0	0	0	0	0	0	0	0	0	0	0	0	0
CSNK1G1	SNRNP70	Q9HCP0	53944	P08621	6625	1|1|4	4|2|1|3|4|5|4|5|0|3|3|7	0	0.33	0.62	0.292517	12	3	1.85895	1.4576		1	1	0	1	4	0	1	2	3	2	0	4	2	1	3	4	5	4	5	0	3	3	7	0	0	0	0	0	0	0	0	0	0
CSNK1G1	ATAD3A	Q9HCP0	53944	Q9NVI7	55210	7|6|4	10|10|8|8|7|10|6|7|6|7|10|7	0	0.57	0.68	0.668367	16	3	2.53302	1.45288		7	7	0	6	4	0	1	6	0	10	7	10	10	8	8	7	10	6	7	6	7	10	7	0	0	0	0	0	0	0	0	0	0
CSNK1G1	DSC3	Q9HCP0	53944	Q14574	1825	1|4|4	0|0|0|0|0|0|0|0|0|0|0|0	0.67	30	0.04	0.222789	13	3	4.21237	1.4485	TRUE	1	1	0	4	4	1	1	2	1	0	3	0	0	0	0	0	0	0	0	0	0	0	0	0	0	0	0	0	0	0	0	0	0
CSNK1G3	MCCC2	Q9Y6M4	1456	Q9HCC0	64087	100|174|242	785|403|715|346|338|452|271|209|623|232|503|281	0	0.23	0.68	25.8367	62	3	1.54826	1.44478		233	233	0	199	115	89	127	194	100	174	242	785	403	715	346	338	452	271	209	623	232	503	281	0	0	0	1	0	0	0	1	0	0
CSNK1G3	RPL36	Q9Y6M4	1456	Q9Y3U8	25873	5|6|1	6|3|6|6|4|3|5|4|5|7|6|8	0	0.53	0.63	0.465986	14	3	2.62528	1.44347		1	1	0	6	3	0	1	1	5	6	1	6	3	6	6	4	3	5	4	5	7	6	8	0	0	0	0	0	0	0	0	0	0
CSNK1G1	ARVCF	Q9HCP0	53944	O00192	421	2|8|6	0|0|0|0|0|1|0|0|0|0|0|0	0.81	10.67	0.02	0.457483	16	3	3.5578	1.44063	TRUE	2	2	0	8	6	0	0	5	0	11	7	0	0	0	0	0	1	0	0	0	0	0	0	0	0	0	0	0	0	0	0	0	0
CSNK1G1	CABLES1	Q9HCP0	53944	Q8TDN4	91768	2|2|0	0|0|0|0|0|0|0|0|0|0|0|0	0.63	13.33	0.05	0.0646259	4	2	5.73802	1.43526		2	2	0	2	0	0	0	1	1	3	3	0	0	0	0	0	0	0	0	0	0	0	0	0	0	0	0	0	0	0	0	0	0
CSNK1G3	EXOSC3	Q9Y6M4	1456	Q9NQT5	51010	1|1|1	1|1|1|2|7|5|4|4|10|1|1|2	0	0.12	0.68	0.251701	12	3	0.760091	1.43287		2	2	0	1	4	0	1	1	1	1	1	1	1	1	2	7	5	4	4	10	1	1	2	0	0	0	0	0	0	0	0	0	0
CSNK1G3	ADGRL3	Q9Y6M4	1456	Q9HAR2	23284	0|3|4	0|0|0|0|0|0|0|0|0|0|0|0	0.66	23.33	0.05	0.122449	5	2	5.62036	1.42832	TRUE	6	6	0	5	1	1	0	4	0	3	4	0	0	0	0	0	0	0	0	0	0	0	0	0	0	0	0	0	0	0	0	0	0
CSNK1G1	APPL1	Q9HCP0	53944	Q9UKG1	26060	6|9|6	0|0|0|0|0|0|1|0|0|0|0|0	1	14	0	0.408163	18	3	5.28025	1.42695	TRUE	6	6	0	9	6	0	0	8	0	0	1	0	0	0	0	0	0	1	0	0	0	0	0	0	0	0	0	0	0	0	0	0	0
CSNK1G3	TP53	Q9Y6M4	1456	P04637	7157	4|6|7	2|4|1|6|1|4|2|2|1|3|5|5	0	1.03	0.57	0.438776	16	3	4.08662	1.42579		5	5	0	8	11	4	3	7	4	6	7	2	4	1	6	1	4	2	2	1	3	5	5	0	0	0	0	0	0	0	0	0	0
CSNK1G2	KCNQ5	P78368	1455	Q9NR82	56479	0|2|5	0|0|0|0|0|0|0|0|0|0|0|0	0.65	23.33	0.05	0.127551	5	2	5.41273	1.42163	TRUE	2	2	0	4	0	0	2	5	1	6	5	0	0	0	0	0	0	0	0	0	0	0	0	0	0	0	0	0	0	0	0	0	0
CSNK1G3	KCTD3	Q9Y6M4	1456	Q9Y597	51133	1|4|1	0|1|0|0|0|0|2|1|0|0|0|0	0.09	1.33	0.34	0.30102	14	3	1.56808	1.41954	TRUE	5	5	0	9	1	1	0	2	1	4	1	0	1	0	0	0	0	2	1	0	0	0	0	0	0	0	0	0	0	0	0	0	0
CSNK1G2	CHTOP	P78368	1455	Q9Y3Y2	26097	4|5|2	2|1|1|1|2|3|4|2|2|1|3|4	0	0.92	0.53	0.284014	14	3	4.05633	1.41616		4	4	0	1	9	4	5	2	4	3	2	2	1	1	1	2	3	4	2	2	1	3	4	0	0	0	0	0	0	0	0	0	0
CSNK1G1	GAB2	Q9HCP0	53944	Q9UQC2	9846	2|2|0	0|0|0|0|0|0|0|0|0|0|0|0	0.63	13.33	0.05	0.0612245	4	2	6.15234	1.41545	TRUE	2	2	0	2	0	0	0	2	0	1	0	0	0	0	0	0	0	0	0	0	0	0	0	0	0	0	0	0	0	0	0	0	0
CSNK1G3	SNX27	Q9Y6M4	1456	Q96L92	81609	2|3|2	3|2|3|0|0|3|1|2|4|0|2|0	0	0.67	0.55	0.244898	12	3	2.91827	1.41343	TRUE	1	1	0	3	2	0	0	3	2	3	2	3	2	3	0	0	3	1	2	4	0	2	0	0	0	0	0	0	0	0	0	0	0
CSNK1G1	NDUFS8	Q9HCP0	53944	O00217	4728	1|1|1	0|1|0|0|0|0|0|0|1|0|0|0	0	1	0.68	0.117347	10	3	2.33163	1.41084		1	1	0	1	1	0	0	1	0	0	1	0	1	0	0	0	0	0	0	1	0	0	0	0	0	0	0	0	0	0	0	0	0
CSNK1G3	ELOB	Q9Y6M4	1456	Q15370	6923	3|4|2	3|5|1|4|3|5|3|5|3|5|6|1	0	0.55	0.61	0.319728	13	3	2.88722	1.40771		3	3	0	3	4	0	1	4	3	4	2	3	5	1	4	3	5	3	5	3	5	6	1	0	0	0	0	0	0	0	0	0	0
CSNK1G1	THOC6	Q9HCP0	53944	Q86W42	79228	4|2|4	2|0|3|5|1|2|2|3|1|1|2|0	0	0.83	0.55	0.27381	13	3	3.98876	1.40626		4	4	0	2	4	2	2	3	3	2	3	2	0	3	5	1	2	2	3	1	1	2	0	0	0	0	0	0	0	0	0	0	0
CSNK1G3	MYL12A	Q9Y6M4	1456	P19105	10627	10|9|10	7|5|4|17|11|5|7|14|2|5|8|7	0	0.62	0.67	0.753401	20	3	3.92061	1.40304		5	5	0	8	6	3	3	7	10	9	10	7	5	4	17	11	5	7	14	2	5	8	7	0	0	0	0	0	0	0	0	0	0
CSNK1G1	EPHA2	Q9HCP0	53944	P29317	1969	3|4|3	0|0|0|0|0|0|0|0|0|0|0|0	0.99	33.33	0	0.540816	15	3	1.60204	1.40024	TRUE	3	3	0	4	3	0	2	2	2	1	2	0	0	0	0	0	0	0	0	0	0	0	0	0	0	0	0	0	0	0	0	0	0
CSNK1G3	MAPK15	Q9Y6M4	1456	Q8TD08	225689	1|0|2	0|0|0|0|0|0|1|0|0|0|0|0	0.14	2	0.32	0.0459184	4	2	5.39696	1.39739		0	0	0	0	0	0	0	0	1	0	2	0	0	0	0	0	0	1	0	0	0	0	0	0	0	0	0	0	0	0	0	0	0
CSNK1G3	DMD	Q9Y6M4	1456	P11532	1756	7|4|2	0|0|1|1|1|1|1|1|0|1|0|1	0.58	4.33	0.07	0.244898	15	3	5.67501	1.39211	TRUE	5	5	0	3	3	0	0	3	7	4	2	0	0	1	1	1	1	1	1	0	1	0	1	0	0	0	0	0	0	0	0	0	0
CSNK1G1	AP2A1	Q9HCP0	53944	O95782	160	8|6|8	3|3|0|0|1|1|7|3|0|0|0|0	0	1.47	0.51	0.421769	18	3	5.54239	1.38816	TRUE	8	8	0	6	8	0	0	7	2	4	3	3	3	0	0	1	1	7	3	0	0	0	0	0	0	0	0	0	0	0	0	0	0
CSNK1G3	SLMAP	Q9Y6M4	1456	Q14BN4	7871	3|3|1	0|2|0|0|0|0|5|2|2|0|0|0	0	0.67	0.55	0.258503	13	3	2.56648	1.38781	TRUE	1	1	0	3	2	0	0	5	3	3	1	0	2	0	0	0	0	5	2	2	0	0	0	0	0	0	0	0	0	0	0	0	0
CSNK1G1	LRP8	Q9HCP0	53944	Q14114	7804	0|3|1	0|0|0|0|0|0|0|0|0|0|0|0	0.33	13.33	0.24	0.0663265	4	2	5.78999	1.38468	TRUE	0	0	0	3	1	0	0	2	0	0	0	0	0	0	0	0	0	0	0	0	0	0	0	0	0	0	0	0	0	0	0	0	0
CSNK1G1	SPATA5L1	Q9HCP0	53944	Q9BVQ7	79029	1|2|3	4|1|0|4|1|2|6|2|0|0|0|1	0	0.4	0.61	0.255102	12	3	2.25416	1.38466		1	1	0	2	3	0	0	4	0	1	3	4	1	0	4	1	2	6	2	0	0	0	1	0	0	0	0	0	0	0	0	0	0
CSNK1G3	UNC5B	Q9Y6M4	1456	Q8IZJ1	219699	2|4|5	0|0|0|0|0|0|0|0|0|0|0|0	0.98	36.67	0	0.263605	14	3	4.4657	1.38348	TRUE	3	3	0	7	1	0	1	5	2	4	5	0	0	0	0	0	0	0	0	0	0	0	0	0	0	0	0	0	0	0	0	0	0
CSNK1G1	UNC5B	Q9HCP0	53944	Q8IZJ1	219699	3|7|1	0|0|0|0|0|0|0|0|0|0|0|0	0.66	36.67	0.05	0.263605	14	3	4.4657	1.38348	TRUE	3	3	0	7	1	0	1	5	2	4	5	0	0	0	0	0	0	0	0	0	0	0	0	0	0	0	0	0	0	0	0	0	0
CSNK1G2	FMN2	P78368	1455	Q9NZ56	56776	1|1|15	0|0|0|0|0|0|0|0|1|0|0|0	0.33	11.33	0.24	0.545918	16	3	3.28845	1.37974	TRUE	4	4	0	6	1	1	1	15	4	12	10	0	0	0	0	0	0	0	0	1	0	0	0	0	0	0	0	0	0	0	0	0	0
CSNK1G2	MRPS22	P78368	1455	P82650	56945	1|4|5	14|20|15|3|4|6|22|32|21|3|1|3	0	0.12	0.68	1.26701	17	3	0.451071	1.37886		9	9	0	11	3	1	4	5	3	2	4	14	20	15	3	4	6	22	32	21	3	1	3	0	0	0	0	0	0	0	0	0	0
CSNK1G3	PCDH9	Q9Y6M4	1456	Q9HC56	5101	5|6|6	0|0|0|0|0|0|0|0|0|0|0|0	1	56.67	0	0.610544	16	3	2.90974	1.37513	TRUE	10	10	0	8	4	1	4	8	5	6	6	0	0	0	0	0	0	0	0	0	0	0	0	0	0	0	0	0	0	0	0	0	0
CSNK1G2	IMP3	P78368	1455	Q9NV31	55272	2|1|1	1|1|1|3|3|3|3|2|1|2|0|5	0	0.33	0.68	0.19898	11	3	1.80229	1.37102		1	1	0	1	1	2	1	1	2	1	2	1	1	1	3	3	3	3	2	1	2	0	5	0	0	0	0	0	0	0	0	0	0
CSNK1G1	DJA2	Q9HCP0	53944	O60884	10294	7|10|4	6|7|2|9|10|8|3|10|5|8|3|7	0	0.7	0.64	0.627551	17	3	3.61124	1.37046		7	7	0	10	4	1	1	5	2	5	4	6	7	2	9	10	8	3	10	5	8	3	7	0	0	0	0	0	0	0	0	0	0
CSNK1G3	ARIH1	Q9Y6M4	1456	Q9Y4X5	25820	1|1|1	2|1|2|1|2|2|0|0|2|0|0|0	0	0.5	0.68	0.139456	10	3	1.95097	1.36968		0	0	0	1	0	0	0	1	1	1	1	2	1	2	1	2	2	0	0	2	0	0	0	0	0	0	0	0	0	0	0	0	0
CSNK1G3	MRPS26	Q9Y6M4	1456	Q9BYN8	64949	2|8|2	15|13|14|5|4|6|19|15|11|0|0|0	0	0.24	0.68	0.870748	16	3	1.12878	1.36693		5	5	0	7	10	1	0	8	2	8	2	15	13	14	5	4	6	19	15	11	0	0	0	0	0	0	0	0	0	0	0	0	1
CSNK1G1	PKP2	Q9HCP0	53944	Q99959	5318	8|12|10	5|5|3|8|7|7|9|6|5|5|4|4	0	1.18	0.6	0.804422	19	3	4.1058	1.36586	TRUE	8	8	0	12	10	5	7	13	7	18	13	5	5	3	8	7	7	9	6	5	5	4	4	0	0	0	0	0	0	0	0	0	0
CSNK1G1	TENM4	Q9HCP0	53944	Q6N022	26011	7|3|3	0|0|0|0|0|0|0|0|0|0|0|0	0.99	43.33	0	0.780612	16	3	1.46934	1.3653	TRUE	7	7	0	3	3	0	6	5	4	10	9	0	0	0	0	0	0	0	0	0	0	0	0	0	0	0	0	0	0	0	0	0	0
CSNK1G3	THYN1	Q9Y6M4	1456	Q9P016	29087	1|2|1	1|4|2|1|1|6|2|2|10|0|1|0	0	0.17	0.68	0.236395	12	3	1.35049	1.36228		1	1	0	1	0	0	1	1	1	2	1	1	4	2	1	1	6	2	2	10	0	1	0	0	0	0	0	0	0	0	0	0	0
CSNK1G1	PCDH7	Q9HCP0	53944	O60245	5099	15|14|7	0|0|0|0|0|0|0|0|0|0|0|0	1	120	0	0.904762	20	3	4.45847	1.36038	TRUE	15	15	0	14	7	0	5	12	6	8	6	0	0	0	0	0	0	0	0	0	0	0	0	0	0	0	0	0	0	0	0	0	0
CSNK1G1	SOGA1	Q9HCP0	53944	O94964	140710	1|1|2	0|0|0|0|0|0|0|0|0|0|0|0	0.31	13.33	0.25	0.263605	11	3	1.28985	1.36001		1	1	0	1	2	0	0	2	0	0	2	0	0	0	0	0	0	0	0	0	0	0	0	0	0	0	0	0	0	0	0	0	0
CSNK1G1	POLR2I	Q9HCP0	53944	P36954	5438	1|1|1	1|3|2|1|1|1|0|1|0|2|1|0	0	0.4	0.68	0.141156	10	3	1.93672	1.35585		1	1	0	1	1	0	0	2	2	0	2	1	3	2	1	1	1	0	1	0	2	1	0	0	0	0	0	0	0	0	0	0	0
CSNK1G3	CSNK1G2	Q9Y6M4	1456	P78368	1455	0|1|1	0|0|0|0|0|0|0|0|0|0|0|0	0	6.67	0.68	0.0612245	4	2	2.20209	1.354	TRUE	0	0	0	0	0	27	20	46	0	1	1	0	0	0	0	0	0	0	0	0	0	0	0	0	0	0	0	0	0	0	0	0	0
CSNK1G1	FAM83H	Q9HCP0	53944	Q6ZRV2	286077	2|4|3	2|0|0|1|2|1|1|0|0|0|1|0	0.03	1.5	0.4	0.581633	21	3	0.909815	1.35395		2	2	0	4	3	0	0	5	0	2	0	2	0	0	1	2	1	1	0	0	0	1	0	0	0	0	0	0	0	0	0	0	0
CSNK1G1	GIPC1	Q9HCP0	53944	O14908	10755	1|2|0	0|0|0|0|0|0|0|0|0|0|0|0	0.31	10	0.25	0.0816327	4	2	3.05952	1.35249		1	1	0	2	0	0	0	4	0	1	2	0	0	0	0	0	0	0	0	0	0	0	0	0	0	0	0	0	0	0	0	0	0
CSNK1G3	GIPC1	Q9Y6M4	1456	O14908	10755	0|1|2	0|0|0|0|0|0|0|0|0|0|0|0	0.31	10	0.25	0.0816327	4	2	3.05952	1.35249		1	1	0	2	0	0	0	4	0	1	2	0	0	0	0	0	0	0	0	0	0	0	0	0	0	0	0	0	0	0	0	0	0
CSNK1G1	RGS12	Q9HCP0	53944	O14924	6002	1|0|2	0|0|0|0|0|0|0|0|0|0|0|0	0.31	10	0.25	0.0816327	4	2	3.05952	1.35249	TRUE	1	1	0	0	2	0	0	4	0	2	1	0	0	0	0	0	0	0	0	0	0	0	0	0	0	0	0	0	0	0	0	0	0
CSNK1G3	RGS12	Q9Y6M4	1456	O14924	6002	0|2|1	0|0|0|0|0|0|0|0|0|0|0|0	0.31	10	0.25	0.0816327	4	2	3.05952	1.35249	TRUE	1	1	0	0	2	0	0	4	0	2	1	0	0	0	0	0	0	0	0	0	0	0	0	0	0	0	0	0	0	0	0	0	0
CSNK1G3	RNPS1	Q9Y6M4	1456	Q15287	10921	7|1|5	2|2|5|2|3|4|4|4|2|4|2|8	0	0.67	0.6	0.37415	15	3	3.66994	1.35088		5	5	0	6	5	2	1	7	7	1	5	2	2	5	2	3	4	4	4	2	4	2	8	0	0	0	0	0	0	0	0	0	0
CSNK1G1	MPZL1	Q9HCP0	53944	O95297	9019	1|1|2	0|0|0|0|0|0|0|0|0|0|0|0	0.31	13.33	0.25	0.227891	11	3	1.55236	1.34616	TRUE	1	1	0	1	2	0	2	4	0	3	0	0	0	0	0	0	0	0	0	0	0	0	0	0	0	0	0	0	0	0	0	0	0
CSNK1G1	TUBA4A	Q9HCP0	53944	P68366	7277	1|1|1	1|0|1|0|2|1|1|1|0|1|1|1	0	0.67	0.68	0.147959	11	3	1.67483	1.34563		1	1	0	1	1	0	1	1	1	1	1	1	0	1	0	2	1	1	1	0	1	1	1	0	0	0	0	0	0	0	0	0	0
CSNK1G3	TUBA4A	Q9Y6M4	1456	P68366	7277	1|1|1	1|0|1|0|2|1|1|1|0|1|1|1	0	0.67	0.68	0.147959	11	3	1.67483	1.34563		1	1	0	1	1	0	1	1	1	1	1	1	0	1	0	2	1	1	1	0	1	1	1	0	0	0	0	0	0	0	0	0	0
CSNK1G2	PRPF19	P78368	1455	Q9UMS4	27339	3|6|7	5|4|3|10|14|11|13|9|12|8|5|16	0	0.36	0.68	0.816327	17	3	1.81977	1.34515		10	10	0	8	17	3	6	7	11	7	7	5	4	3	10	14	11	13	9	12	8	5	16	0	0	0	0	0	0	0	0	0	0
CSNK1G1	DCAF13	Q9HCP0	53944	Q9NV06	25879	1|2|10	1|5|1|8|5|3|7|5|0|2|5|6	0	0.58	0.6	0.486395	15	3	2.75527	1.34187		1	1	0	2	10	0	2	2	3	1	1	1	5	1	8	5	3	7	5	0	2	5	6	0	0	0	0	0	0	0	0	0	0
CSNK1G3	BAG2	Q9Y6M4	1456	O95816	9532	2|4|1	3|2|3|3|6|4|10|4|3|5|4|4	0	0.29	0.68	0.319728	14	3	1.91439	1.33978		1	1	0	1	1	0	1	1	2	4	1	3	2	3	3	6	4	10	4	3	5	4	4	0	0	0	0	0	0	0	0	0	0
CSNK1G1	CEMIP2	Q9HCP0	53944	Q9UHN6	23670	10|12|6	0|0|0|0|0|0|0|0|0|0|0|0	1	93.33	0	1.35374	21	3	1.8984	1.33742	TRUE	10	10	0	12	6	3	0	14	5	5	3	0	0	0	0	0	0	0	0	0	0	0	0	0	0	0	0	0	0	0	0	0	0
CSNK1G3	SLC4A2	Q9Y6M4	1456	P04920	6522	2|5|5	0|0|0|0|0|0|0|0|0|0|0|0	0.98	40	0	0.673469	16	3	1.57518	1.33615	TRUE	15	15	0	16	7	2	3	14	2	5	5	0	0	0	0	0	0	0	0	0	0	0	0	0	0	0	0	0	0	0	0	0	0
CSNK1G1	EFNB3	Q9HCP0	53944	Q15768	1949	1|1|2	0|0|0|0|0|0|0|0|1|0|0|0	0.14	2.67	0.32	0.243197	11	3	1.44468	1.33197	TRUE	1	1	0	1	2	0	0	2	0	4	3	0	0	0	0	0	0	0	0	1	0	0	0	0	0	0	0	0	0	0	0	0	0
CSNK1G1	MARK1	Q9HCP0	53944	Q9P0L2	4139	2|3|0	0|0|0|0|0|0|0|0|0|0|0|0	0.64	16.67	0.05	0.0561224	5	2	8.05083	1.33039	TRUE	2	2	0	3	0	0	0	0	0	0	0	0	0	0	0	0	0	0	0	0	0	0	0	0	0	0	0	0	0	0	0	0	0
CSNK1G1	RASAL2	Q9HCP0	53944	Q9UJF2	9462	27|36|18	0|0|0|0|0|0|0|0|0|0|0|0	1	270	0	1.32313	28	3	6.70769	1.32888		27	27	0	36	18	5	7	26	10	22	22	0	0	0	0	0	0	0	0	0	0	0	0	0	0	0	0	0	0	0	0	0	0
CSNK1G1	HIGD1A	Q9HCP0	53944	Q9Y241	25994	2|2|2	1|1|2|2|1|3|1|1|1|1|2|2	0	0.8	0.5	0.176871	12	3	3.50343	1.32201		2	2	0	2	2	0	1	5	1	2	1	1	1	2	2	1	3	1	1	1	1	2	2	0	0	0	0	0	0	0	0	0	0
CSNK1G1	MRPL43	Q9HCP0	53944	Q8N983	84545	2|1|1	3|2|3|2|1|1|4|2|2|0|1|2	0	0.38	0.58	0.183673	11	3	2.03093	1.3186		2	2	0	1	1	1	0	1	0	3	1	3	2	3	2	1	1	4	2	2	0	1	2	0	0	0	0	0	0	0	0	0	0
CSNK1G1	RPL36	Q9HCP0	53944	Q9Y3U8	25873	1|6|3	6|3|6|6|4|3|5|4|5|7|6|8	0	0.44	0.63	0.465986	14	3	2.13004	1.31771		1	1	0	6	3	0	1	1	5	6	1	6	3	6	6	4	3	5	4	5	7	6	8	0	0	0	0	0	0	0	0	0	0
CSNK1G1	LAMTOR5	Q9HCP0	53944	O43504	10542	2|4|3	1|1|1|1|1|1|1|1|1|1|0|0	0.37	3	0.23	0.19898	14	3	4.70558	1.31735		2	2	0	4	3	0	1	2	2	5	5	1	1	1	1	1	1	1	1	1	1	0	0	0	0	0	0	0	0	0	0	0	0
CSNK1G1	VPS33B	Q9HCP0	53944	Q9H267	26276	2|5|3	1|0|0|0|0|0|0|0|0|0|0|0	0.72	6.67	0.03	0.258503	15	3	3.84408	1.31715		2	2	0	5	3	0	0	6	0	2	1	1	0	0	0	0	0	0	0	0	0	0	0	0	0	0	0	0	0	0	0	0	0
CSNK1G1	KCNQ5	Q9HCP0	53944	Q9NR82	56479	2|4|0	0|0|0|0|0|0|0|0|0|0|0|0	0.65	20	0.05	0.127551	5	2	4.61024	1.31617	TRUE	2	2	0	4	0	0	2	5	1	6	5	0	0	0	0	0	0	0	0	0	0	0	0	0	0	0	0	0	0	0	0	0	0
CSNK1G1	RPL7L1	Q9HCP0	53944	Q6DKI1	285855	2|1|3	1|2|2|4|6|4|8|4|1|4|6|7	0	0.27	0.68	0.345238	13	3	1.51021	1.3136		2	2	0	1	3	0	1	1	5	2	0	1	2	2	4	6	4	8	4	1	4	6	7	0	0	0	0	0	0	0	0	0	0
CSNK1G3	PPIL1	Q9Y6M4	1456	Q9Y3C6	51645	2|3|1	3|2|1|2|5|3|1|3|1|2|3|3	0	0.5	0.58	0.25	12	3	2.38981	1.31321		1	1	0	1	1	0	0	2	2	3	1	3	2	1	2	5	3	1	3	1	2	3	3	0	0	0	0	0	0	0	0	0	0
CSNK1G3	PMPCA	Q9Y6M4	1456	Q10713	23203	1|3|4	1|2|4|0|1|2|3|1|3|1|0|0	0	0.76	0.53	0.35034	16	3	1.8639	1.31258		2	2	0	1	1	0	0	0	1	3	4	1	2	4	0	1	2	3	1	3	1	0	0	0	0	0	0	0	0	0	0	0	0
CSNK1G1	SNX27	Q9HCP0	53944	Q96L92	81609	1|3|2	3|2|3|0|0|3|1|2|4|0|2|0	0	0.57	0.55	0.244898	12	3	2.45248	1.30858	TRUE	1	1	0	3	2	0	0	3	2	3	2	3	2	3	0	0	3	1	2	4	0	2	0	0	0	0	0	0	0	0	0	0	0
CSNK1G3	MRPS22	Q9Y6M4	1456	P82650	56945	3|2|4	14|20|15|3|4|6|22|32|21|3|1|3	0	0.11	0.68	1.26701	17	3	0.378306	1.3081		9	9	0	11	3	1	4	5	3	2	4	14	20	15	3	4	6	22	32	21	3	1	3	0	0	0	0	0	0	0	0	0	0
CSNK1G3	ANKRD26	Q9Y6M4	1456	Q9UPS8	22852	28|21|27	0|1|0|0|0|0|0|1|0|0|0|0	1	25.33	0	1.69218	30	3	4.4693	1.30356		40	40	0	42	33	5	13	50	28	21	27	0	1	0	0	0	0	0	1	0	0	0	0	0	0	0	0	0	1	0	0	0	0
CSNK1G1	NDUFA13	Q9HCP0	53944	Q9P0J0	51079	2|5|2	4|11|4|4|4|3|4|5|4|3|0|3	0	0.38	0.64	0.386054	14	3	2.28465	1.29898		2	2	0	5	2	1	3	1	2	3	2	4	11	4	4	4	3	4	5	4	3	0	3	0	0	0	0	0	0	0	0	0	0
CSNK1G3	CD2BP2	Q9Y6M4	1456	O95400	10421	2|1|1	1|3|2|4|4|8|5|3|1|3|2|2	0	0.21	0.68	0.358844	12	3	0.817439	1.29513		5	5	0	6	4	0	0	7	2	1	1	1	3	2	4	4	8	5	3	1	3	2	2	0	0	0	0	0	0	0	0	0	0
CSNK1G1	KIF5A	Q9HCP0	53944	Q12840	3798	2|2|1	0|0|0|0|0|0|0|0|0|0|0|0	0.63	16.67	0.05	0.195578	12	3	2.4393	1.29486		2	2	0	2	1	0	0	2	0	0	0	0	0	0	0	0	0	0	0	0	0	0	0	0	0	0	0	0	0	0	0	0	0
CSNK1G2	TP53	P78368	1455	P04637	7157	4|3|7	2|4|1|6|1|4|2|2|1|3|5|5	0	0.85	0.57	0.438776	16	3	3.30492	1.29388		5	5	0	8	11	4	3	7	4	6	7	2	4	1	6	1	4	2	2	1	3	5	5	0	0	0	0	0	0	0	0	0	0
CSNK1G3	FAM98A	Q9Y6M4	1456	Q8NCA5	25940	1|4|3	2|5|2|3|4|3|7|6|1|2|3|4	0	0.41	0.63	0.307823	14	3	2.49683	1.29062		3	3	0	2	1	0	0	1	1	4	3	2	5	2	3	4	3	7	6	1	2	3	4	0	0	0	0	0	0	0	0	0	0
CSNK1G2	WASHC3	P78368	1455	Q9Y3C0	51019	0|1|5	2|3|0|0|0|0|2|1|0|0|0|0	0.02	0.8	0.41	0.180272	5	2	3.27074	1.28855		5	5	0	7	6	0	1	5	3	7	4	2	3	0	0	0	0	2	1	0	0	0	0	0	0	0	0	0	0	0	0	0	0
CSNK1G2	MCCC2	P78368	1455	Q9HCC0	64087	89|127|194	785|403|715|346|338|452|271|209|623|232|503|281	0	0.18	0.68	25.8367	62	3	1.17399	1.28786		233	233	0	199	115	89	127	194	100	174	242	785	403	715	346	338	452	271	209	623	232	503	281	0	0	0	1	0	0	0	1	0	0
CSNK1G1	SLMAP	Q9HCP0	53944	Q14BN4	7871	1|3|2	0|2|0|0|0|0|5|2|2|0|0|0	0	0.57	0.55	0.258503	13	3	2.15416	1.28487	TRUE	1	1	0	3	2	0	0	5	3	3	1	0	2	0	0	0	0	5	2	2	0	0	0	0	0	0	0	0	0	0	0	0	0
CSNK1G1	VPS13B	Q9HCP0	53944	Q7Z7G8	157680	1|1|1	0|0|0|0|0|0|0|0|0|0|0|0	0	10	0.68	0.979592	17	3	0.0040435	1.28475		1	1	0	1	1	0	0	0	0	1	1	0	0	0	0	0	0	0	0	0	0	0	0	0	0	0	0	0	0	0	0	0	0
CSNK1G2	FAM92A	P78368	1455	A1XBS5	137392	0|1|10	0|0|0|0|0|0|0|0|0|0|0|0	0.33	36.67	0.24	0.19898	6	2	6.31412	1.28276		2	2	0	4	3	0	1	10	0	3	1	0	0	0	0	0	0	0	0	0	0	0	0	0	0	0	0	0	0	0	0	0	0
CSNK1G3	CHTOP	Q9Y6M4	1456	Q9Y3Y2	26097	4|3|2	2|1|1|1|2|3|4|2|2|1|3|4	0	0.75	0.56	0.284014	14	3	3.25689	1.28097		4	4	0	1	9	4	5	2	4	3	2	2	1	1	1	2	3	4	2	2	1	3	4	0	0	0	0	0	0	0	0	0	0
CSNK1G1	DMD	Q9HCP0	53944	P11532	1756	5|3|3	0|0|1|1|1|1|1|1|0|1|0|1	0.51	3.67	0.08	0.244898	15	3	4.74963	1.28056	TRUE	5	5	0	3	3	0	0	3	7	4	2	0	0	1	1	1	1	1	1	0	1	0	1	0	0	0	0	0	0	0	0	0	0
CSNK1G1	POLR1B	Q9HCP0	53944	Q9H9Y6	84172	2|3|3	0|0|0|1|1|1|1|1|0|0|2|0	0.07	1.78	0.35	0.183673	13	3	4.77311	1.27865		2	2	0	3	3	0	0	1	1	4	2	0	0	0	1	1	1	1	1	0	0	2	0	0	0	0	0	0	0	0	0	0	0
CSNK1G3	ATP2B4	Q9Y6M4	1456	P23634	493	1|7|2	0|0|0|0|0|0|0|0|1|0|0|0	0.48	6.67	0.15	0.532313	15	3	1.73596	1.27705	TRUE	4	4	0	7	5	0	0	9	1	7	2	0	0	0	0	0	0	0	0	1	0	0	0	0	0	0	0	0	0	0	0	0	0
CSNK1G1	CCDC9	Q9HCP0	53944	Q9Y3X0	26093	1|1|1	0|0|0|1|0|0|0|1|0|0|1|2	0	0.67	0.68	0.107143	10	3	2.76357	1.27501		1	1	0	1	1	0	0	0	0	1	0	0	0	0	1	0	0	0	1	0	0	1	2	0	0	0	0	0	0	0	0	0	0
CSNK1G1	SLC25A15	Q9HCP0	53944	Q9Y619	10166	1|1|1	0|4|0|1|2|4|2|1|0|0|0|1	0	0.25	0.68	0.185374	11	3	1.32509	1.27466		1	1	0	1	1	0	0	1	1	0	1	0	4	0	1	2	4	2	1	0	0	0	1	0	0	0	0	0	0	0	0	0	0
CSNK1G3	FIG4	Q9Y6M4	1456	Q92562	9896	0|1|2	0|0|0|0|0|0|0|0|0|0|0|0	0.31	10	0.25	0.0629252	4	2	4.27269	1.27297		2	2	0	4	2	0	0	1	0	1	2	0	0	0	0	0	0	0	0	0	0	0	0	0	0	0	0	0	0	0	0	0	0
CSNK1G3	MAP2K7	Q9Y6M4	1456	O14733	5609	1|1|4	3|4|1|2|5|4|3|3|1|2|1|1	0	0.44	0.58	0.278912	13	3	1.99017	1.26841		2	2	0	3	0	0	0	5	1	1	4	3	4	1	2	5	4	3	3	1	2	1	1	0	0	0	0	0	0	0	0	0	0
CSNK1G2	BAZ1B	P78368	1455	Q9UIG0	9031	6|5|4	1|5|5|11|14|10|10|15|5|7|8|17	0	0.31	0.68	0.943878	18	3	1.36108	1.26484		5	5	0	5	13	6	5	4	11	8	8	1	5	5	11	14	10	10	15	5	7	8	17	0	0	0	0	0	0	0	0	0	0
CSNK1G3	VANGL1	Q9Y6M4	1456	Q8TAA9	81839	16|21|13	1|0|1|0|0|0|1|1|0|0|0|0	1	16.67	0	0.908163	24	3	6.15821	1.26457	TRUE	16	16	0	18	7	1	8	11	16	21	13	1	0	1	0	0	0	1	1	0	0	0	0	0	0	0	0	0	0	0	0	0	0
CSNK1G3	CDK17	Q9Y6M4	1456	Q00537	5128	1|1|1	2|1|0|1|0|0|1|0|0|0|1|0	0	0.67	0.68	0.204082	13	3	1.00058	1.26414		0	0	0	2	1	0	0	0	1	1	1	2	1	0	1	0	0	1	0	0	0	1	0	0	0	0	0	0	0	0	0	0	0
CSNK1G1	CNOT10	Q9HCP0	53944	Q9H9A5	25904	5|4|1	3|0|1|0|0|0|3|3|1|0|0|0	0	1.11	0.46	0.222789	14	3	4.96991	1.26366		5	5	0	4	1	0	0	1	2	3	0	3	0	1	0	0	0	3	3	1	0	0	0	0	0	0	0	0	0	0	0	0	0
CSNK1G2	DLG5	P78368	1455	Q8TDM6	9231	2|8|19	0|0|0|0|0|0|0|0|0|0|0|0	0.98	96.67	0	0.960884	23	3	2.80042	1.26301	TRUE	17	17	0	21	15	2	8	19	11	8	9	0	0	0	0	0	0	0	0	0	0	0	0	0	0	0	0	0	0	0	0	0	0
CSNK1G3	MCC	Q9Y6M4	1456	P23508	4163	1|3|3	0|0|0|0|0|0|0|0|0|0|0|0	0.66	23.33	0.05	0.678571	21	3	0.514085	1.26272	TRUE	5	5	0	4	2	0	0	5	1	3	3	0	0	0	0	0	0	0	0	0	0	0	0	0	0	0	0	0	0	0	0	0	0
CSNK1G3	THOC6	Q9Y6M4	1456	Q86W42	79228	3|2|3	2|0|3|5|1|2|2|3|1|1|2|0	0	0.67	0.57	0.27381	13	3	3.11961	1.2578		4	4	0	2	4	2	2	3	3	2	3	2	0	3	5	1	2	2	3	1	1	2	0	0	0	0	0	0	0	0	0	0	0
CSNK1G1	GNL2	Q9HCP0	53944	Q13823	29889	2|6|7	1|0|0|3|6|0|16|9|5|1|1|3	0	0.4	0.67	0.578231	18	3	2.43444	1.25519		2	2	0	6	7	2	0	2	8	1	0	1	0	0	3	6	0	16	9	5	1	1	3	0	0	0	0	0	0	0	0	0	0
CSNK1G1	PLCH1	Q9HCP0	53944	Q4KWH8	23007	16|12|9	0|0|0|0|0|0|0|0|0|0|0|0	1	123.33	0	1.04932	21	3	3.96822	1.25355	TRUE	16	16	0	12	9	1	2	19	4	18	4	0	0	0	0	0	0	0	0	0	0	0	0	0	0	0	0	0	0	0	0	0	0
CSNK1G1	RAB23	Q9HCP0	53944	Q9ULC3	51715	4|5|1	0|0|0|0|0|0|0|0|0|0|0|0	0.67	33.33	0.04	0.314626	14	3	3.44082	1.24964	TRUE	4	4	0	5	1	1	0	3	0	1	3	0	0	0	0	0	0	0	0	0	0	0	0	0	0	0	0	0	0	0	0	0	0
CSNK1G1	GARRE1	Q9HCP0	53944	O15063	9710	2|3|1	1|1|0|0|0|0|0|0|0|0|0|0	0.16	2	0.31	0.209184	13	3	2.79007	1.24869		2	2	0	3	1	0	0	1	0	0	0	1	1	0	0	0	0	0	0	0	0	0	0	0	0	0	0	0	0	0	0	0	0
CSNK1G2	PKP2	P78368	1455	Q99959	5318	5|7|13	5|5|3|8|7|7|9|6|5|5|4|4	0	0.98	0.6	0.804422	19	3	3.36164	1.24685	TRUE	8	8	0	12	10	5	7	13	7	18	13	5	5	3	8	7	7	9	6	5	5	4	4	0	0	0	0	0	0	0	0	0	0
CSNK1G1	EPB41L4B	Q9HCP0	53944	Q9H329	54566	3|2|1	0|0|0|0|0|0|0|0|0|0|0|0	0.64	20	0.05	0.316327	14	3	1.61294	1.24615	TRUE	3	3	0	2	1	0	0	2	0	0	0	0	0	0	0	0	0	0	0	0	0	0	0	0	0	0	0	0	0	0	0	0	0
CSNK1G1	WDR43	Q9HCP0	53944	Q15061	23160	2|1|2	0|0|0|3|3|1|3|3|2|2|1|4	0	0.48	0.57	0.217687	12	3	2.21911	1.24228		2	2	0	1	2	2	1	1	1	0	1	0	0	0	3	3	1	3	3	2	2	1	4	0	0	0	0	0	0	0	0	0	0
CSNK1G3	DLG5	Q9Y6M4	1456	Q8TDM6	9231	11|8|9	0|0|0|0|0|0|0|0|0|0|0|0	1	93.33	0	0.960884	23	3	2.6932	1.24104	TRUE	17	17	0	21	15	2	8	19	11	8	9	0	0	0	0	0	0	0	0	0	0	0	0	0	0	0	0	0	0	0	0	0	0
CSNK1G2	LGR4	P78368	1455	Q9BXB1	55366	0|1|5	0|0|0|0|0|0|0|0|0|0|0|0	0.33	20	0.24	0.10034	5	2	6.27576	1.24072	TRUE	0	0	0	1	2	0	1	5	2	2	3	0	0	0	0	0	0	0	0	0	0	0	0	0	0	0	0	0	0	0	0	0	0
CSNK1G1	EPB41L1	Q9HCP0	53944	Q9H4G0	2036	5|2|1	0|0|0|0|0|0|0|0|0|0|0|0	0.65	26.67	0.05	0.358844	14	3	2.15504	1.23751	TRUE	5	5	0	2	1	0	0	3	0	2	3	0	0	0	0	0	0	0	0	0	0	0	0	0	0	0	0	0	0	0	0	0	0
CSNK1G3	MPRIP	Q9Y6M4	1456	Q6WCQ1	23164	18|23|22	3|1|0|5|0|0|10|6|1|0|2|6	0.53	2.62	0.08	1.81973	25	3	3.94069	1.23482		25	25	0	35	39	12	7	33	18	23	22	3	1	0	5	0	0	10	6	1	0	2	6	0	0	0	0	0	0	0	0	0	0
CSNK1G1	PDCD2L	Q9HCP0	53944	Q9BRP1	84306	1|1|1	1|1|2|0|2|1|3|1|1|0|4|0	0	0.29	0.68	0.185374	11	3	1.35414	1.23388		1	1	0	1	1	0	0	2	2	3	2	1	1	2	0	2	1	3	1	1	0	4	0	0	0	0	0	0	0	0	0	0	0
CSNK1G2	ANKRD26	P78368	1455	Q9UPS8	22852	5|13|50	0|1|0|0|0|0|0|1|0|0|0|0	0.95	22.67	0.01	1.69218	30	3	3.96517	1.23304		40	40	0	42	33	5	13	50	28	21	27	0	1	0	0	0	0	0	1	0	0	0	0	0	0	0	0	0	1	0	0	0	0
CSNK1G1	TOMM22	Q9HCP0	53944	Q9NS69	56993	15|19|12	18|16|9|16|11|21|11|8|12|9|15|12	0	0.79	0.67	1.33673	22	3	4.03086	1.22333		15	15	0	19	12	3	14	13	7	14	16	18	16	9	16	11	21	11	8	12	9	15	12	0	0	0	0	0	0	0	0	0	0
CSNK1G1	IMMT	Q9HCP0	53944	Q16891	10989	3|6|7	7|6|4|4|6|11|7|5|8|3|5|2	0	0.56	0.65	0.590136	17	3	2.81783	1.22215		3	3	0	6	7	2	1	5	5	10	10	7	6	4	4	6	11	7	5	8	3	5	2	0	0	0	0	0	0	0	0	0	0
CSNK1G3	ATAD3B	Q9Y6M4	1456	Q5T9A4	83858	1|6|1	1|5|2|1|4|4|6|5|2|1|3|1	0	0.48	0.59	0.306122	14	3	2.61046	1.21866	TRUE	0	0	0	3	2	0	0	3	1	6	1	1	5	2	1	4	4	6	5	2	1	3	1	0	0	0	0	0	0	0	0	0	0
CSNK1G1	MPHOSPH6	Q9HCP0	53944	Q99547	10200	2|1|0	0|0|0|0|2|2|0|1|0|0|0|0	0	0.5	0.49	0.0561224	4	2	5.04626	1.21419		2	2	0	1	0	0	0	0	0	0	0	0	0	0	0	2	2	0	1	0	0	0	0	0	0	0	0	0	0	0	0	0	0
CSNK1G3	CCDC88C	Q9Y6M4	1456	Q9P219	440193	0|3|3	0|0|0|0|0|0|0|0|0|0|0|0	0.66	20	0.05	0.37415	6	2	1.2995	1.21265		2	2	0	8	4	0	0	16	0	3	3	0	0	0	0	0	0	0	0	0	0	0	0	0	0	0	0	0	0	0	0	0	0
CSNK1G1	WDR5	Q9HCP0	53944	P61964	11091	4|5|5	0|5|2|9|13|7|10|8|7|3|2|6	0	0.41	0.68	0.576531	17	3	2.39243	1.21181		4	4	0	5	5	0	2	4	3	3	3	0	5	2	9	13	7	10	8	7	3	2	6	0	0	0	0	0	0	0	0	0	0
CSNK1G1	GEMIN2	Q9HCP0	53944	O14893	8487	1|1|1	0|1|1|2|1|0|6|1|0|0|0|0	0	0.25	0.68	0.161565	11	3	1.6204	1.20963		1	1	0	1	1	0	0	1	1	0	0	0	1	1	2	1	0	6	1	0	0	0	0	0	0	0	0	0	0	0	0	0	0
CSNK1G2	ADGRL3	P78368	1455	Q9HAR2	23284	1|0|4	0|0|0|0|0|0|0|0|0|0|0|0	0.33	16.67	0.24	0.122449	5	2	3.95632	1.20715	TRUE	6	6	0	5	1	1	0	4	0	3	4	0	0	0	0	0	0	0	0	0	0	0	0	0	0	0	0	0	0	0	0	0	0
CSNK1G2	HNRNPR	P78368	1455	O43390	10236	6|15|13	12|23|15|19|30|27|30|33|24|23|13|36	0	0.33	0.68	1.83673	24	3	1.66445	1.20706		17	17	0	10	26	6	15	13	16	15	21	12	23	15	19	30	27	30	33	24	23	13	36	0	0	0	0	1	0	0	0	0	0
CSNK1G2	PCDH9	P78368	1455	Q9HC56	5101	1|4|8	0|0|0|0|0|0|0|0|0|0|0|0	0.67	43.33	0.04	0.610544	16	3	2.14242	1.20252	TRUE	10	10	0	8	4	1	4	8	5	6	6	0	0	0	0	0	0	0	0	0	0	0	0	0	0	0	0	0	0	0	0	0	0
CSNK1G1	WDR7	Q9HCP0	53944	Q9Y4E6	23335	1|2|2	1|2|0|0|1|1|3|1|0|0|0|0	0	0.67	0.51	0.190476	12	3	2.64463	1.19963		1	1	0	2	2	0	1	1	1	0	2	1	2	0	0	1	1	3	1	0	0	0	0	0	0	0	0	0	0	0	0	0	0
CSNK1G1	MYO1C	Q9HCP0	53944	O00159	4641	8|8|14	0|0|0|2|3|0|3|3|0|5|9|12	0	0.95	0.63	0.676871	20	3	5.12998	1.19772	TRUE	8	8	0	8	14	7	4	10	10	5	5	0	0	0	2	3	0	3	3	0	5	9	12	0	0	0	0	0	0	0	0	0	0
CSNK1G3	POLR1B	Q9Y6M4	1456	Q9H9Y6	84172	1|4|2	0|0|0|1|1|1|1|1|0|0|2|0	0.1	1.56	0.34	0.183673	13	3	4.13234	1.19607		2	2	0	3	3	0	0	1	1	4	2	0	0	0	1	1	1	1	1	0	0	2	0	0	0	0	0	0	0	0	0	0	0
CSNK1G1	LZTS2	Q9HCP0	53944	Q9BRK4	84445	4|9|1	0|0|0|0|0|0|1|0|0|0|0|0	0.64	9.33	0.05	1.40306	26	3	0.517834	1.19448	TRUE	4	4	0	9	1	0	1	8	2	7	4	0	0	0	0	0	0	1	0	0	0	0	0	0	0	0	0	0	0	0	0	0	0
CSNK1G1	TPM4	Q9HCP0	53944	P67936	7171	1|1|3	1|0|2|2|0|2|1|0|2|0|1|2	0.01	0.83	0.45	0.251701	13	3	1.77603	1.19431		1	1	0	1	3	0	0	1	1	2	0	1	0	2	2	0	2	1	0	2	0	1	2	0	0	0	0	0	0	0	0	0	0
CSNK1G1	RNF149	Q9HCP0	53944	Q8NC42	284996	0|1|1	0|0|0|0|0|0|0|0|0|0|0|0	0	6.67	0.68	0.0714286	4	2	2.12625	1.1889		0	0	0	1	1	0	0	1	0	0	0	0	0	0	0	0	0	0	0	0	0	0	0	0	0	0	0	0	0	0	0	0	0
CSNK1G1	TRIM27	Q9HCP0	53944	P14373	5987	1|2|2	2|1|1|2|2|2|2|3|1|0|1|3	0	0.56	0.54	0.183673	12	3	2.77267	1.18833		1	1	0	2	2	1	0	0	0	4	1	2	1	1	2	2	2	2	3	1	0	1	3	0	0	0	0	1	0	0	0	0	0
CSNK1G1	IMP3	Q9HCP0	53944	Q9NV31	55272	1|1|1	1|1|1|3|3|3|3|2|1|2|0|5	0	0.25	0.68	0.19898	11	3	1.27268	1.18734		1	1	0	1	1	2	1	1	2	1	2	1	1	1	3	3	3	3	2	1	2	0	5	0	0	0	0	0	0	0	0	0	0
CSNK1G2	RNPS1	P78368	1455	Q15287	10921	2|1|7	2|2|5|2|3|4|4|4|2|4|2|8	0	0.51	0.6	0.37415	15	3	2.743	1.1848		5	5	0	6	5	2	1	7	7	1	5	2	2	5	2	3	4	4	4	2	4	2	8	0	0	0	0	0	0	0	0	0	0
CSNK1G3	COPE	Q9Y6M4	1456	O14579	11316	2|1|3	6|4|0|0|1|2|3|6|0|3|2|2	0	0.33	0.63	0.372449	13	3	1.47536	1.18426		6	6	0	4	1	0	1	4	2	1	3	6	4	0	0	1	2	3	6	0	3	2	2	0	0	0	0	0	0	0	0	0	0
CSNK1G2	PKP4	P78368	1455	Q99569	8502	2|8|19	2|0|0|4|3|3|4|1|2|1|0|0	0.34	2.42	0.24	1.18367	25	3	2.12733	1.18425	TRUE	26	26	0	32	14	2	8	19	15	24	19	2	0	0	4	3	3	4	1	2	1	0	0	0	0	0	0	0	0	0	0	0	0
CSNK1G2	THOC6	P78368	1455	Q86W42	79228	2|2|3	2|0|3|5|1|2|2|3|1|1|2|0	0	0.58	0.58	0.27381	13	3	2.68504	1.17656		4	4	0	2	4	2	2	3	3	2	3	2	0	3	5	1	2	2	3	1	1	2	0	0	0	0	0	0	0	0	0	0	0
CSNK1G1	ACTR1A	Q9HCP0	53944	P61163	10121	1|5|1	4|7|2|2|1|0|7|7|0|2|1|1	0	0.33	0.63	0.392857	14	3	1.63804	1.17574		1	1	0	5	1	0	0	2	0	2	2	4	7	2	2	1	0	7	7	0	2	1	1	0	0	0	0	0	0	0	0	0	0
CSNK1G3	ZDHHC5	Q9Y6M4	1456	Q9C0B5	25921	12|19|20	0|0|0|0|0|0|0|0|0|0|0|0	1	170	0	1.18197	24	3	5.02313	1.17423	TRUE	15	15	0	12	8	4	10	33	12	19	20	0	0	0	0	0	0	0	0	0	0	0	0	0	0	0	0	0	0	0	0	0	0
CSNK1G3	SEC11A	Q9Y6M4	1456	P67812	23478	1|1|1	0|1|0|1|1|2|1|2|2|1|1|0	0	0.5	0.68	0.158163	11	3	1.69957	1.16971		1	1	0	0	1	0	0	0	1	1	1	0	1	0	1	1	2	1	2	2	1	1	0	0	0	0	0	0	0	0	0	0	0
CSNK1G3	PCDH10	Q9Y6M4	1456	Q9P2E7	57575	5|6|8	0|0|0|0|0|0|0|0|0|0|0|0	1	63.33	0	1.03061	20	3	1.67202	1.16951	TRUE	5	5	0	8	4	1	2	6	5	6	8	0	0	0	0	0	0	0	0	0	0	0	0	0	0	0	0	0	0	0	0	0	0
CSNK1G1	LRP1	Q9HCP0	53944	Q07954	4035	1|3|1	1|0|0|0|0|0|1|0|1|1|0|0	0.12	1.67	0.33	0.190476	13	3	2.48527	1.16786	TRUE	1	1	0	3	1	0	0	4	0	3	3	1	0	0	0	0	0	1	0	1	1	0	0	0	0	0	0	0	0	0	0	0	0
CSNK1G1	SMARCE1	Q9HCP0	53944	Q969G3	6605	1|1|3	1|0|1|7|8|12|8|4|5|1|2|1	0	0.17	0.68	0.316327	16	3	1.11312	1.1665		1	1	0	1	3	0	1	1	1	1	1	1	0	1	7	8	12	8	4	5	1	2	1	0	0	0	0	0	0	0	0	0	0
CSNK1G2	PDZD11	P78368	1455	Q5EBL8	51248	0|2|3	0|1|0|0|0|0|1|0|0|0|0|0	0.16	1.67	0.31	0.0867347	5	2	5.86877	1.16612	TRUE	1	1	0	2	1	0	2	3	1	2	5	0	1	0	0	0	0	1	0	0	0	0	0	0	0	0	0	0	0	0	0	0	0
CSNK1G1	SSR3	Q9HCP0	53944	Q9UNL2	6747	2|4|3	3|2|2|1|0|2|2|2|3|3|6|2	0	0.67	0.58	0.258503	14	3	3.84608	1.16577		2	2	0	4	3	1	2	4	1	2	3	3	2	2	1	0	2	2	2	3	3	6	2	0	0	0	0	0	0	0	0	0	0
CSNK1G2	PTK7	P78368	1455	Q13308	5754	0|1|4	0|0|0|0|0|0|0|0|0|0|0|0	0.33	16.67	0.24	0.0765306	5	2	6.70397	1.16185	TRUE	0	0	0	1	1	0	1	4	0	2	2	0	0	0	0	0	0	0	0	0	0	0	0	0	0	0	0	0	0	0	0	0	0
CSNK1G3	FAM171A2	Q9Y6M4	1456	A8MVW0	284069	7|20|10	0|0|0|0|0|0|0|0|0|0|0|0	1	123.33	0	1.0034	20	3	4.60983	1.15901		5	5	0	12	7	1	4	19	7	20	10	0	0	0	0	0	0	0	0	0	0	0	0	0	0	0	0	0	0	0	0	0	0
CSNK1G1	CDC23	Q9HCP0	53944	Q9UJX2	8697	2|2|1	0|1|0|1|0|0|2|0|0|0|0|0	0.02	1.11	0.41	0.159864	12	3	3.29595	1.15646		2	2	0	2	1	0	0	2	0	2	2	0	1	0	1	0	0	2	0	0	0	0	0	0	0	0	0	0	0	0	0	0	0
CSNK1G1	TRRAP	Q9HCP0	53944	Q9Y4A5	8295	3|3|2	10|6|7|16|25|29|26|19|15|3|2|2	0	0.1	0.68	0.962585	19	3	0.457862	1.1543		3	3	0	3	2	0	0	2	3	1	2	10	6	7	16	25	29	26	19	15	3	2	2	0	0	0	0	0	0	0	0	0	0
CSNK1G2	EEPD1	P78368	1455	Q7L9B9	80820	0|2|5	0|0|0|0|0|0|0|0|0|0|0|0	0.65	23.33	0.05	0.113946	6	2	6.25536	1.15214	TRUE	4	4	0	4	3	0	2	5	0	1	0	0	0	0	0	0	0	0	0	0	0	0	0	0	0	0	0	0	0	0	0	0	0
CSNK1G3	NKIRAS2	Q9Y6M4	1456	Q9NYR9	28511	1|1|1	0|3|0|2|3|1|1|2|0|2|1|2	0	0.33	0.68	0.170068	11	3	1.57472	1.1514		1	1	0	2	0	0	1	2	1	1	1	0	3	0	2	3	1	1	2	0	2	1	2	0	0	0	0	0	0	0	0	0	0
CSNK1G3	LZTS2	Q9Y6M4	1456	Q9BRK4	84445	2|7|4	0|0|0|0|0|0|1|0|0|0|0|0	0.78	8.67	0.02	1.40306	26	3	0.464944	1.15103	TRUE	4	4	0	9	1	0	1	8	2	7	4	0	0	0	0	0	0	1	0	0	0	0	0	0	0	0	0	0	0	0	0	0	0
CSNK1G1	YWHAH	Q9HCP0	53944	Q04917	7533	14|11|9	4|3|4|3|4|1|2|3|2|4|2|2	0.5	2.83	0.12	0.57483	22	3	6.78632	1.15054	TRUE	14	14	0	11	9	3	2	9	5	8	9	4	3	4	3	4	1	2	3	2	4	2	2	0	0	0	0	0	0	0	0	0	0
CSNK1G3	NDUFA13	Q9Y6M4	1456	Q9P0J0	51079	2|3|2	4|11|4|4|4|3|4|5|4|3|0|3	0	0.29	0.68	0.386054	14	3	1.70196	1.14559		2	2	0	5	2	1	3	1	2	3	2	4	11	4	4	4	3	4	5	4	3	0	3	0	0	0	0	0	0	0	0	0	0
CSNK1G1	VANGL1	Q9HCP0	53944	Q8TAA9	81839	16|18|7	1|0|1|0|0|0|1|1|0|0|0|0	0.99	13.67	0	0.908163	24	3	4.98585	1.14512	TRUE	16	16	0	18	7	1	8	11	16	21	13	1	0	1	0	0	0	1	1	0	0	0	0	0	0	0	0	0	0	0	0	0	0
CSNK1G1	YWHAG	Q9HCP0	53944	P61981	7532	10|8|6	10|3|4|3|2|3|9|3|2|2|0|0	0	0.84	0.64	0.534014	19	3	5.26648	1.13744		10	10	0	8	6	2	2	8	1	5	8	10	3	4	3	2	3	9	3	2	2	0	0	0	0	0	0	0	0	0	0	0	0
CSNK1G1	MYL12A	Q9HCP0	53944	P19105	10627	5|8|6	7|5|4|17|11|5|7|14|2|5|8|7	0	0.41	0.67	0.753401	20	3	2.4544	1.13566		5	5	0	8	6	3	3	7	10	9	10	7	5	4	17	11	5	7	14	2	5	8	7	0	0	0	0	0	0	0	0	0	0
CSNK1G1	LRCH3	Q9HCP0	53944	Q96II8	84859	6|9|5	2|3|1|0|0|0|1|1|0|0|0|0	0.36	2.67	0.23	0.909864	20	3	2.13679	1.13257		6	6	0	9	5	1	2	9	0	7	5	2	3	1	0	0	0	1	1	0	0	0	0	0	0	0	0	0	0	0	0	0	0
CSNK1G1	NECTIN3	Q9HCP0	53944	Q9NQS3	25945	3|5|4	0|0|0|0|0|0|0|0|0|0|0|0	1	40	0	0.722789	19	3	1.36334	1.12778	TRUE	3	3	0	5	4	0	1	7	3	2	2	0	0	0	0	0	0	0	0	0	0	0	0	0	0	0	0	0	0	0	0	0	0
CSNK1G2	ZDHHC5	P78368	1455	Q9C0B5	25921	4|10|33	0|0|0|0|0|0|0|0|0|0|0|0	1	156.67	0	1.18197	24	3	4.59972	1.12724	TRUE	15	15	0	12	8	4	10	33	12	19	20	0	0	0	0	0	0	0	0	0	0	0	0	0	0	0	0	0	0	0	0	0	0
CSNK1G2	MPRIP	P78368	1455	Q6WCQ1	23164	12|7|33	3|1|0|5|0|0|10|6|1|0|2|6	0.33	2.17	0.24	1.81973	25	3	3.18736	1.12185		25	25	0	35	39	12	7	33	18	23	22	3	1	0	5	0	0	10	6	1	0	2	6	0	0	0	0	0	0	0	0	0	0
CSNK1G1	FAM98A	Q9HCP0	53944	Q8NCA5	25940	3|2|1	2|5|2|3|4|3|7|6|1|2|3|4	0	0.31	0.68	0.307823	14	3	1.79116	1.11771		3	3	0	2	1	0	0	1	1	4	3	2	5	2	3	4	3	7	6	1	2	3	4	0	0	0	0	0	0	0	0	0	0
CSNK1G2	GATA6	P78368	1455	Q92908	2627	3|4|4	2|0|1|1|1|1|1|1|4|1|2|3	0	1.05	0.52	0.268707	15	3	4.71287	1.1155		1	1	0	1	2	3	4	4	1	1	2	2	0	1	1	1	1	1	1	4	1	2	3	0	0	0	0	0	0	0	0	0	0
CSNK1G1	FARP2	Q9HCP0	53944	O94887	9855	19|16|5	0|0|0|0|0|0|0|0|0|0|0|1	0.99	26.67	0	0.710884	24	3	6.36543	1.11409		19	19	0	16	5	1	1	8	5	13	14	0	0	0	0	0	0	0	0	0	0	0	1	0	0	0	0	0	0	0	0	0	0
CSNK1G1	MYH14	Q9HCP0	53944	Q7Z406	79784	8|10|39	3|6|0|16|8|1|4|3|0|3|7|13	0.27	1.31	0.26	0.906463	28	3	6.90627	1.11308		8	8	0	10	39	5	2	8	15	3	5	3	6	0	16	8	1	4	3	0	3	7	13	0	0	0	0	2	0	0	0	0	0
CSNK1G1	SFN	Q9HCP0	53944	P31947	2810	1|1|0	0|0|0|0|0|0|0|0|0|0|0|0	0	6.67	0.68	0.102041	4	2	1.54	1.11117		1	1	0	1	0	0	0	0	1	0	0	0	0	0	0	0	0	0	0	0	0	0	0	0	0	0	0	0	0	0	0	0	0
CSNK1G2	WDR43	P78368	1455	Q15061	23160	2|1|1	0|0|0|3|3|1|3|3|2|2|1|4	0	0.38	0.58	0.217687	12	3	1.70861	1.11113		2	2	0	1	2	2	1	1	1	0	1	0	0	0	3	3	1	3	3	2	2	1	4	0	0	0	0	0	0	0	0	0	0
CSNK1G1	FMN2	Q9HCP0	53944	Q9NZ56	56776	4|6|1	0|0|0|0|0|0|0|0|1|0|0|0	0.64	7.33	0.05	0.545918	16	3	2.00409	1.10986	TRUE	4	4	0	6	1	1	1	15	4	12	10	0	0	0	0	0	0	0	0	1	0	0	0	0	0	0	0	0	0	0	0	0	0
CSNK1G3	ATP7A	Q9Y6M4	1456	Q04656	538	19|35|31	0|0|1|1|0|1|0|0|7|0|0|0	0.96	7.08	0.01	1.87075	31	3	5.06203	1.10927	TRUE	28	28	0	32	23	15	23	44	19	35	31	0	0	1	1	0	1	0	0	7	0	0	0	0	0	0	0	0	0	0	0	0	0
CSNK1G1	SKA2	Q9HCP0	53944	Q8WVK7	348235	2|3|0	1|3|1|1|1|0|2|2|0|0|0|0	0	0.67	0.49	0.0935374	5	2	5.71973	1.10636		2	2	0	3	0	0	0	2	0	0	0	1	3	1	1	1	0	2	2	0	0	0	0	0	0	0	0	0	0	0	0	0	0
CSNK1G3	HNRNPUL2	Q9Y6M4	1456	Q1KMD3	221092	10|5|9	4|3|6|12|9|12|10|11|6|3|4|7	0	0.67	0.66	0.731293	20	3	3.62331	1.10632		3	3	0	4	15	0	4	6	10	5	9	4	3	6	12	9	12	10	11	6	3	4	7	0	0	0	0	0	0	0	0	0	0
CSNK1G1	PCDH10	Q9HCP0	53944	Q9P2E7	57575	5|8|4	0|0|0|0|0|0|0|0|0|0|0|0	1	56.67	0	1.03061	20	3	1.46181	1.10625	TRUE	5	5	0	8	4	1	2	6	5	6	8	0	0	0	0	0	0	0	0	0	0	0	0	0	0	0	0	0	0	0	0	0	0
CSNK1G3	ABCC5	Q9Y6M4	1456	O15440	10057	2|4|2	0|0|0|1|0|0|0|0|0|0|0|0	0.6	5.33	0.06	0.62585	15	3	1.10035	1.10418	TRUE	9	9	0	3	8	0	1	6	2	4	2	0	0	0	1	0	0	0	0	0	0	0	0	0	0	0	0	0	0	0	0	0	0
CSNK1G2	XRCC1	P78368	1455	P18887	7515	2|1|1	0|2|0|0|1|1|0|0|1|2|3|3	0	0.44	0.55	0.183673	12	3	2.0996	1.10095		1	1	0	2	0	2	1	1	2	1	0	0	2	0	0	1	1	0	0	1	2	3	3	0	0	0	0	0	0	0	0	0	0
CSNK1G1	PHLDB3	Q9HCP0	53944	Q6NSJ2	653583	1|1|0	0|0|0|0|0|0|0|0|0|0|0|0	0	6.67	0.68	0.0612245	4	2	2.71087	1.09988		1	1	0	1	0	0	0	3	0	0	0	0	0	0	0	0	0	0	0	0	0	0	0	0	0	0	0	0	0	0	0	0	0
CSNK1G3	RANBP10	Q9Y6M4	1456	Q6VN20	57610	0|1|1	0|0|0|0|0|0|1|0|0|0|0|0	0	1.33	0.68	0.0612245	4	2	2.71087	1.09988		2	2	0	6	1	0	0	0	0	1	1	0	0	0	0	0	0	1	0	0	0	0	0	0	0	0	0	0	0	0	0	0	0
CSNK1G3	TOMM22	Q9Y6M4	1456	Q9NS69	56993	7|14|16	18|16|9|16|11|21|11|8|12|9|15|12	0	0.63	0.67	1.33673	22	3	3.1669	1.09715		15	15	0	19	12	3	14	13	7	14	16	18	16	9	16	11	21	11	8	12	9	15	12	0	0	0	0	0	0	0	0	0	0
CSNK1G1	ATP7A	Q9HCP0	53944	Q04656	538	28|32|23	0|0|1|1|0|1|0|0|7|0|0|0	0.97	6.92	0	1.87075	31	3	4.9345	1.09614	TRUE	28	28	0	32	23	15	23	44	19	35	31	0	0	1	1	0	1	0	0	7	0	0	0	0	0	0	0	0	0	0	0	0	0
CSNK1G1	ANKRD50	Q9HCP0	53944	Q9ULJ7	57182	7|9|1	1|0|0|0|0|0|0|0|0|0|0|0	0.67	11.33	0.04	0.430272	18	3	4.4269	1.09403		7	7	0	9	1	0	0	5	2	4	3	1	0	0	0	0	0	0	0	0	0	0	0	0	0	0	0	0	0	0	0	0	0
CSNK1G1	VTI1B	Q9HCP0	53944	Q9UEU0	10490	2|2|0	0|0|0|0|0|0|0|0|0|0|0|0	0.63	13.33	0.05	0.178571	6	2	1.70944	1.09392		2	2	0	2	0	0	0	0	0	0	0	0	0	0	0	0	0	0	0	0	0	0	0	0	0	0	0	0	0	0	0	0	0
CSNK1G1	CIT	Q9HCP0	53944	O14578	11113	1|1|2	0|0|0|0|0|2|1|0|1|0|0|0	0.01	0.89	0.44	0.176871	12	3	2.20376	1.09309		1	1	0	1	2	0	0	3	0	0	0	0	0	0	0	0	2	1	0	1	0	0	0	0	0	0	0	0	0	0	0	0	0
CSNK1G2	ATP7A	P78368	1455	Q04656	538	15|23|44	0|0|1|1|0|1|0|0|7|0|0|0	0.88	6.83	0.01	1.87075	31	3	4.87074	1.08952	TRUE	28	28	0	32	23	15	23	44	19	35	31	0	0	1	1	0	1	0	0	7	0	0	0	0	0	0	0	0	0	0	0	0	0
CSNK1G1	FAM83B	Q9HCP0	53944	Q5T0W9	222584	7|4|2	0|0|0|0|0|0|0|0|0|0|0|0	0.98	43.33	0	0.416667	18	3	3.13902	1.08766		7	7	0	4	2	1	0	5	0	0	2	0	0	0	0	0	0	0	0	0	0	0	0	0	0	0	0	0	0	0	0	0	0
CSNK1G1	XRCC3	Q9HCP0	53944	O43542	7517	1|1|1	3|3|1|1|1|4|5|0|0|1|1|2	0	0.22	0.68	0.215986	12	3	1.11568	1.08707		1	1	0	1	1	0	0	2	1	1	1	3	3	1	1	1	4	5	0	0	1	1	2	0	0	0	0	0	0	0	0	0	0
CSNK1G3	XRCC3	Q9Y6M4	1456	O43542	7517	1|1|1	3|3|1|1|1|4|5|0|0|1|1|2	0	0.22	0.68	0.215986	12	3	1.11568	1.08707		1	1	0	1	1	0	0	2	1	1	1	3	3	1	1	1	4	5	0	0	1	1	2	0	0	0	0	0	0	0	0	0	0
CSNK1G3	ERBB2	Q9Y6M4	1456	P04626	2064	3|16|7	0|0|0|0|0|0|0|0|0|0|0|0	1	86.67	0	0.833333	19	3	3.74867	1.08683	TRUE	9	9	0	5	4	0	2	14	3	16	7	0	0	0	0	0	0	0	0	0	0	0	0	0	0	0	0	0	0	0	0	0	0
CSNK1G3	RASAL2	Q9Y6M4	1456	Q9UJF2	9462	10|22|22	0|0|0|0|0|0|0|0|0|0|0|0	1	180	0	1.32313	28	3	4.35658	1.08503		27	27	0	36	18	5	7	26	10	22	22	0	0	0	0	0	0	0	0	0	0	0	0	0	0	0	0	0	0	0	0	0	0
CSNK1G1	UTRN	Q9HCP0	53944	P46939	7402	54|55|30	3|3|2|0|1|2|0|1|9|0|0|0	1	7.72	0	4.42857	33	3	3.81322	1.08076	TRUE	54	54	0	55	30	10	20	52	38	47	37	3	3	2	0	1	2	0	1	9	0	0	0	0	0	0	0	0	0	0	0	0	0
CSNK1G3	HIGD1A	Q9Y6M4	1456	Q9Y241	25994	1|2|1	1|1|2|2|1|3|1|1|1|1|2|2	0	0.53	0.52	0.176871	12	3	2.22232	1.07942		2	2	0	2	2	0	1	5	1	2	1	1	1	2	2	1	3	1	1	1	1	2	2	0	0	0	0	0	0	0	0	0	0
CSNK1G2	SRSF3	P78368	1455	P84103	6428	2|4|4	0|2|1|2|1|1|2|1|3|1|1|1	0.01	1.33	0.44	0.255102	15	3	4.45335	1.0793		3	3	0	2	3	2	4	4	3	3	3	0	2	1	2	1	1	2	1	3	1	1	1	0	0	0	0	0	0	0	0	0	0
CSNK1G1	RER1	Q9HCP0	53944	O15258	11079	4|3|1	4|2|3|0|2|1|0|0|1|0|1|1	0	0.76	0.53	0.210884	14	3	4.29224	1.07269	TRUE	4	4	0	3	1	0	0	2	1	0	2	4	2	3	0	2	1	0	0	1	0	1	1	0	0	0	0	0	0	0	0	0	0
CSNK1G1	CNNM3	Q9HCP0	53944	Q8NE01	26505	7|6|2	0|0|0|0|0|0|0|0|0|0|1|0	0.81	10	0.02	0.515306	17	3	3.25861	1.07215	TRUE	7	7	0	6	2	0	1	4	0	7	3	0	0	0	0	0	0	0	0	0	0	1	0	0	0	0	0	0	0	0	0	0	0
CSNK1G3	DDX51	Q9Y6M4	1456	Q8N8A6	317781	1|2|1	5|1|1|3|2|1|4|2|1|2|3|1	0	0.3	0.68	0.243197	12	3	1.53192	1.07058		2	2	0	7	2	0	0	2	1	2	1	5	1	1	3	2	1	4	2	1	2	3	1	0	0	0	0	0	0	0	0	0	0
CSNK1G1	GCDH	Q9HCP0	53944	Q92947	2639	1|0|1	0|0|0|0|0|0|0|0|0|0|0|0	0	6.67	0.68	0.127551	5	2	0.994477	1.06996		1	1	0	0	1	0	0	1	0	0	1	0	0	0	0	0	0	0	0	0	0	0	0	0	0	0	0	0	0	0	0	0	0
CSNK1G1	NOS1AP	Q9HCP0	53944	O75052	9722	15|23|15	0|0|0|0|0|0|0|0|0|0|0|0	1	176.67	0	0.977891	28	3	5.93089	1.06623	TRUE	15	15	0	23	15	8	15	20	12	18	13	0	0	0	0	0	0	0	0	0	0	0	0	0	1	0	0	0	0	0	0	0	0
CSNK1G1	ATP6V0A1	Q9HCP0	53944	Q93050	535	0|3|1	0|0|0|0|0|0|0|0|0|0|0|0	0.33	13.33	0.24	0.107143	5	2	3.64733	1.06562	TRUE	0	0	0	3	1	0	1	2	0	3	1	0	0	0	0	0	0	0	0	0	0	0	0	0	0	0	0	0	0	0	0	0	0
CSNK1G3	ATP6V0A1	Q9Y6M4	1456	Q93050	535	0|3|1	0|0|0|0|0|0|0|0|0|0|0|0	0.33	13.33	0.24	0.107143	5	2	3.64733	1.06562	TRUE	0	0	0	3	1	0	1	2	0	3	1	0	0	0	0	0	0	0	0	0	0	0	0	0	0	0	0	0	0	0	0	0	0
CSNK1G3	MFN2	Q9Y6M4	1456	O95140	9927	4|2|2	4|2|3|3|7|4|4|4|5|2|3|3	0	0.44	0.62	0.316327	15	3	2.56895	1.06463		1	1	0	3	1	0	0	2	4	2	2	4	2	3	3	7	4	4	4	5	2	3	3	0	0	0	0	0	0	0	0	0	0
CSNK1G1	HNRNPUL2	Q9HCP0	53944	Q1KMD3	221092	3|4|15	4|3|6|12|9|12|10|11|6|3|4|7	0	0.61	0.64	0.731293	20	3	3.29099	1.05922		3	3	0	4	15	0	4	6	10	5	9	4	3	6	12	9	12	10	11	6	3	4	7	0	0	0	0	0	0	0	0	0	0
CSNK1G1	RICTOR	Q9HCP0	53944	Q6R327	253260	9|13|9	0|1|0|2|2|1|4|1|0|0|1|0	0.74	3.44	0.03	0.530612	22	3	6.87051	1.05766		9	9	0	13	9	3	1	10	4	8	6	0	1	0	2	2	1	4	1	0	0	1	0	0	0	0	0	0	0	0	0	0	0
CSNK1G1	ROBO1	Q9HCP0	53944	Q9Y6N7	6091	38|45|23	0|0|0|0|0|0|0|0|0|1|2|0	1	23.56	0	2.02721	35	3	5.78648	1.05754	TRUE	38	38	0	45	23	9	5	36	16	27	28	0	0	0	0	0	0	0	0	0	1	2	0	0	0	0	0	0	0	0	0	1	0
CSNK1G3	ELMO2	Q9Y6M4	1456	Q96JJ3	63916	0|6|3	0|0|0|0|0|0|1|0|0|0|0|0	0.58	6	0.07	0.180272	7	2	5.34205	1.05732		7	7	0	9	1	0	2	4	0	6	3	0	0	0	0	0	0	1	0	0	0	0	0	0	0	0	0	0	0	0	0	0	0
CSNK1G3	RACGAP1	Q9Y6M4	1456	Q9H0H5	29127	4|2|4	2|0|0|4|2|0|2|4|4|0|1|1	0	0.83	0.55	0.365646	15	3	3.04299	1.05409	TRUE	1	1	0	4	4	0	1	4	4	2	4	2	0	0	4	2	0	2	4	4	0	1	1	0	0	0	0	1	0	0	0	0	0
CSNK1G3	TIAM1	Q9Y6M4	1456	Q13009	7074	4|9|6	0|0|0|0|0|0|0|0|0|0|0|0	1	63.33	0	0.472789	21	3	4.11544	1.05259	TRUE	3	3	0	7	5	0	0	10	4	9	6	0	0	0	0	0	0	0	0	0	0	0	0	0	0	0	0	0	0	0	0	0	0
CSNK1G3	PLCH1	Q9Y6M4	1456	Q4KWH8	23007	4|18|4	0|0|0|0|0|0|0|0|0|0|0|0	1	86.67	0	1.04932	21	3	2.67877	1.05082	TRUE	16	16	0	12	9	1	2	19	4	18	4	0	0	0	0	0	0	0	0	0	0	0	0	0	0	0	0	0	0	0	0	0	0
CSNK1G3	NSA2	Q9Y6M4	1456	O95478	10412	3|1|3	0|1|2|2|5|1|2|2|0|1|4|5	0	0.47	0.61	0.246599	14	3	3.0353	1.0452		1	1	0	0	2	0	3	2	3	1	3	0	1	2	2	5	1	2	2	0	1	4	5	0	0	0	0	0	0	0	0	0	0
CSNK1G1	HNRNPC	Q9HCP0	53944	P07910	3183	34|23|43	43|25|88|52|29|28|35|28|55|19|40|34	0	0.47	0.68	3.2534	36	3	3.13034	1.04471		34	34	0	23	43	22	25	28	50	25	21	43	25	88	52	29	28	35	28	55	19	40	34	0	0	0	0	0	0	0	0	0	0
CSNK1G3	CBX5	Q9Y6M4	1456	P45973	23468	10|0|1	1|3|2|4|8|5|8|11|7|8|5|13	0	0.31	0.66	0.406463	7	2	3.14078	1.03973		3	3	0	2	6	0	4	4	10	0	1	1	3	2	4	8	5	8	11	7	8	5	13	0	0	0	0	0	0	0	0	0	0
CSNK1G1	RBM15	Q9HCP0	53944	Q96T37	64783	2|3|5	2|2|1|3|4|6|4|3|2|2|3|2	0	0.67	0.58	0.370748	15	3	3.02424	1.03934		2	2	0	3	5	1	1	3	3	2	2	2	2	1	3	4	6	4	3	2	2	3	2	0	0	0	0	0	0	0	0	0	0
CSNK1G3	PTK7	Q9Y6M4	1456	Q13308	5754	0|2|2	0|0|0|0|0|0|0|0|0|0|0|0	0.63	13.33	0.05	0.0765306	5	2	5.32083	1.03919	TRUE	0	0	0	1	1	0	1	4	0	2	2	0	0	0	0	0	0	0	0	0	0	0	0	0	0	0	0	0	0	0	0	0	0
CSNK1G1	SMG5	Q9HCP0	53944	Q9UPR3	23381	0|2|2	0|1|0|0|0|0|0|0|1|0|0|1	0.08	1.33	0.34	0.0765306	5	2	5.32083	1.03919		0	0	0	2	2	0	0	0	0	0	0	0	1	0	0	0	0	0	0	1	0	0	1	0	0	0	0	0	0	0	0	0	0
CSNK1G1	MND1	Q9HCP0	53944	Q9BWT6	84057	0|3|1	0|0|0|0|0|0|0|0|3|0|0|0	0.04	0.89	0.38	0.0918367	5	2	4.40842	1.03691		0	0	0	3	1	0	1	0	0	0	0	0	0	0	0	0	0	0	0	3	0	0	0	0	0	0	0	0	0	0	0	0	0
CSNK1G3	CGN	Q9Y6M4	1456	Q9P2M7	57530	4|1|1	0|0|0|5|0|0|3|0|0|1|3|1	0	0.5	0.56	0.314626	15	3	1.71414	1.0355	TRUE	3	3	0	4	13	2	0	3	4	1	1	0	0	0	5	0	0	3	0	0	1	3	1	0	0	0	0	0	0	0	0	0	0
CSNK1G1	NKAP	Q9HCP0	53944	Q8N5F7	79576	1|1|1	0|0|0|2|1|0|1|0|0|0|1|1	0	0.67	0.68	0.127551	11	3	2.36903	1.03545		1	1	0	1	1	0	1	0	0	1	0	0	0	0	2	1	0	1	0	0	0	1	1	0	0	0	0	0	0	0	0	0	0
CSNK1G1	PTPN14	Q9HCP0	53944	Q15678	5784	13|17|6	1|0|0|1|0|0|1|0|0|0|0|0	0.98	12	0	1.11905	25	3	3.39357	1.03494		13	13	0	17	6	0	0	20	2	9	9	1	0	0	1	0	0	1	0	0	0	0	0	0	0	0	0	0	0	0	0	0	0
CSNK1G1	HIP1R	Q9HCP0	53944	O75146	9026	2|5|1	2|2|0|3|2|1|1|0|0|0|0|0	0.02	1.07	0.41	0.241497	15	3	3.54504	1.03194	TRUE	2	2	0	5	1	0	1	8	0	2	1	2	2	0	3	2	1	1	0	0	0	0	0	0	0	0	0	0	0	0	0	0	0
CSNK1G2	CPVL	P78368	1455	Q9H3G5	54504	0|1|7	1|2|5|1|4|3|2|3|3|0|0|0	0	0.59	0.52	0.212585	6	2	4.47839	1.03144		4	4	0	4	3	0	1	7	3	5	4	1	2	5	1	4	3	2	3	3	0	0	0	0	0	0	0	0	0	0	0	0	0
CSNK1G2	SSR3	P78368	1455	Q9UNL2	6747	1|2|4	3|2|2|1|0|2|2|2|3|3|6|2	0	0.52	0.58	0.258503	14	3	2.9108	1.02812		2	2	0	4	3	1	2	4	1	2	3	3	2	2	1	0	2	2	2	3	3	6	2	0	0	0	0	0	0	0	0	0	0
CSNK1G2	DAAM1	P78368	1455	Q9Y4D1	23002	1|0|8	0|0|0|0|0|0|0|0|0|0|0|0	0.33	30	0.24	0.227891	7	2	4.30504	1.02642	TRUE	7	7	0	6	5	1	0	8	1	5	4	0	0	0	0	0	0	0	0	0	0	0	0	0	0	0	0	0	0	0	0	0	0
CSNK1G3	SRSF3	Q9Y6M4	1456	P84103	6428	3|3|3	0|2|1|2|1|1|2|1|3|1|1|1	0	1.2	0.46	0.255102	15	3	3.97111	1.02392		3	3	0	2	3	2	4	4	3	3	3	0	2	1	2	1	1	2	1	3	1	1	1	0	0	0	0	0	0	0	0	0	0
CSNK1G3	HNRNPC	Q9Y6M4	1456	P07910	3183	50|25|21	43|25|88|52|29|28|35|28|55|19|40|34	0	0.45	0.68	3.2534	36	3	2.99159	1.02361		34	34	0	23	43	22	25	28	50	25	21	43	25	88	52	29	28	35	28	55	19	40	34	0	0	0	0	0	0	0	0	0	0
CSNK1G2	H1-2	P78368	1455	P16403	3006	9|9|9	3|3|4|3|3|7|2|3|8|2|5|7	0	1.2	0.6	0.634354	21	3	5.0175	1.02283		5	5	0	5	10	9	9	9	8	8	8	3	3	4	3	3	7	2	3	8	2	5	7	0	0	0	0	0	0	0	0	0	0
CSNK1G3	DAP3	Q9Y6M4	1456	P51398	7818	4|6|4	18|18|26|11|10|10|25|27|22|2|3|2	0	0.18	0.68	1.02041	23	3	0.997535	1.0224		10	10	0	8	12	4	1	6	4	6	4	18	18	26	11	10	10	25	27	22	2	3	2	0	0	0	0	0	0	0	0	0	0
CSNK1G3	MPDZ	Q9Y6M4	1456	O75970	8777	1|6|7	0|1|0|0|0|0|2|1|0|0|0|0	0.58	3.11	0.07	0.489796	21	3	2.60849	1.02173	TRUE	8	8	0	17	9	0	4	15	1	6	7	0	1	0	0	0	0	2	1	0	0	0	0	0	0	0	0	0	0	0	0	0	0
CSNK1G3	LTV1	Q9Y6M4	1456	Q96GA3	84946	1|2|1	1|2|0|3|2|3|5|1|0|3|2|6	0	0.24	0.68	0.777211	22	3	0.137718	1.02044		5	5	0	4	2	0	1	2	1	2	1	1	2	0	3	2	3	5	1	0	3	2	6	0	0	0	0	0	0	0	0	0	0
CSNK1G1	PCNX3	Q9HCP0	53944	Q9H6A9	399909	3|8|6	0|0|0|0|0|0|0|0|0|0|0|0	1	56.67	0	0.328231	18	3	6.20481	1.0186		3	3	0	8	6	0	1	4	0	1	2	0	0	0	0	0	0	0	0	0	0	0	0	0	0	0	0	0	0	0	0	0	0
CSNK1G3	CYRIB	Q9Y6M4	1456	Q9NUQ9	51571	1|2|2	1|1|3|1|1|1|3|3|3|0|1|0	0	0.56	0.54	0.166667	13	3	3.16167	1.01856		0	0	0	0	0	0	0	1	1	2	2	1	1	3	1	1	1	3	3	3	0	1	0	0	0	0	0	0	0	0	0	0	0
CSNK1G1	ILF2	Q9HCP0	53944	Q12905	3608	11|16|22	17|21|18|39|38|31|26|23|29|28|14|30	0	0.42	0.68	2.01701	29	3	2.39632	1.01578		11	11	0	16	22	14	9	12	15	18	12	17	21	18	39	38	31	26	23	29	28	14	30	0	0	0	0	0	0	0	0	0	0
CSNK1G1	GEN1	Q9HCP0	53944	Q17RS7	348654	3|6|1	0|0|0|0|0|0|0|0|0|0|0|0	0.66	33.33	0.05	0.467687	18	3	1.96439	1.0141		3	3	0	6	1	0	0	5	0	0	1	0	0	0	0	0	0	0	0	0	0	0	0	0	0	0	0	0	0	0	0	0	0
CSNK1G3	PCDH7	Q9Y6M4	1456	O60245	5099	6|8|6	0|0|0|0|0|0|0|0|0|0|0|0	1	66.67	0	0.904762	20	3	2.31534	1.01397	TRUE	15	15	0	14	7	0	5	12	6	8	6	0	0	0	0	0	0	0	0	0	0	0	0	0	0	0	0	0	0	0	0	0	0
CSNK1G1	RALGAPA1	Q9HCP0	53944	Q6GYQ0	253959	9|15|6	0|1|0|0|0|0|1|0|0|0|0|0	0.98	10	0	0.583333	23	3	5.84212	1.01394		9	9	0	15	6	2	3	12	9	9	9	0	1	0	0	0	0	1	0	0	0	0	0	0	1	0	0	0	0	0	0	0	0
CSNK1G3	CIZ1	Q9Y6M4	1456	Q9ULV3	25792	13|11|11	21|15|21|13|15|17|14|17|25|2|8|6	0	0.51	0.68	1.29422	25	3	2.80983	1.01355	TRUE	7	7	0	12	12	3	4	12	13	11	11	21	15	21	13	15	17	14	17	25	2	8	6	0	0	0	0	0	0	0	0	0	0
CSNK1G3	UTRN	Q9Y6M4	1456	P46939	7402	38|47|37	3|3|2|0|1|2|0|1|9|0|0|0	1	6.78	0	4.42857	33	3	3.29757	1.01252	TRUE	54	54	0	55	30	10	20	52	38	47	37	3	3	2	0	1	2	0	1	9	0	0	0	0	0	0	0	0	0	0	0	0	0
CSNK1G1	RBM7	Q9HCP0	53944	Q9Y580	10179	0|1|3	1|0|0|0|0|1|1|1|1|1|1|0	0.12	1.33	0.33	0.0612245	5	2	6.91155	1.00797		0	0	0	1	3	0	0	0	0	0	0	1	0	0	0	0	1	1	1	1	1	1	0	0	0	0	0	0	0	0	0	0	0
CSNK1G1	PLEKHO2	Q9HCP0	53944	Q8TD55	80301	3|2|4	0|0|0|0|0|0|0|0|0|0|0|0	0.98	30	0	0.331633	16	3	2.81801	1.00541		3	3	0	2	4	0	0	4	0	1	2	0	0	0	0	0	0	0	0	0	0	0	0	0	0	0	0	0	0	0	0	0	0
CSNK1G3	FAM171B	Q9Y6M4	1456	Q6P995	165215	0|1|1	0|0|0|0|0|0|0|0|0|0|0|0	0	6.67	0.68	0.0510204	4	2	3.59878	1.00502		0	0	0	1	0	0	0	0	0	1	1	0	0	0	0	0	0	0	0	0	0	0	0	0	0	0	0	0	0	0	0	0	0
CSNK1G3	MAPRE3	Q9Y6M4	1456	Q9UPY8	22924	1|2|1	3|0|3|1|2|6|3|3|4|0|0|0	0	0.27	0.68	0.263605	13	3	1.33568	1.00455		0	0	0	0	1	0	0	4	1	2	1	3	0	3	1	2	6	3	3	4	0	0	0	0	0	0	0	0	0	0	0	0	0
CSNK1G3	STAM2	Q9Y6M4	1456	O75886	10254	1|1|1	0|0|0|0|0|0|0|0|0|0|0|0	0	10	0.68	0.255102	12	3	0.946159	1.00426		4	4	0	0	1	0	0	4	1	1	1	0	0	0	0	0	0	0	0	0	0	0	0	0	0	0	0	0	0	0	0	0	0
CSNK1G3	NOC4L	Q9Y6M4	1456	Q9BVI4	79050	1|2|1	1|2|0|8|14|9|8|8|1|2|2|11	0	0.11	0.68	0.406463	16	3	0.610153	1.00374		1	1	0	0	0	0	1	1	1	2	1	1	2	0	8	14	9	8	8	1	2	2	11	0	0	0	0	0	0	0	0	0	0
CSNK1G2	MYO1C	P78368	1455	O00159	4641	7|4|10	0|0|0|2|3|0|3|3|0|5|9|12	0	0.67	0.65	0.676871	20	3	3.47925	1.00209	TRUE	8	8	0	8	14	7	4	10	10	5	5	0	0	0	2	3	0	3	3	0	5	9	12	0	0	0	0	0	0	0	0	0	0
CSNK1G1	YBX1	Q9HCP0	53944	P67809	4904	7|7|5	5|3|1|4|6|1|8|8|3|2|2|2	0	0.79	0.63	0.517007	19	3	4.26741	1.00152		7	7	0	7	5	1	4	4	5	5	3	5	3	1	4	6	1	8	8	3	2	2	2	0	0	0	0	0	0	0	0	0	0
CSNK1G3	NEK7	Q9Y6M4	1456	Q8TDX7	140609	1|2|1	1|4|0|0|5|3|2|5|1|2|4|1	0	0.27	0.68	0.241497	13	3	1.49112	1.00149		1	1	0	1	1	0	0	1	1	2	1	1	4	0	0	5	3	2	5	1	2	4	1	0	0	0	0	0	0	0	0	0	0
CSNK1G1	VPS37B	Q9HCP0	53944	Q9H9H4	79720	2|2|0	0|0|0|0|0|0|0|0|0|0|0|0	0.63	13.33	0.05	0.0663265	5	2	6.41302	1.00013	TRUE	2	2	0	2	0	0	1	2	0	0	1	0	0	0	0	0	0	0	0	0	0	0	0	0	0	0	0	0	0	0	0	0	0
CSNK1G1	RACGAP1	Q9HCP0	53944	Q9H0H5	29127	1|4|4	2|0|0|4|2|0|2|4|4|0|1|1	0	0.75	0.55	0.365646	15	3	2.7012	1	TRUE	1	1	0	4	4	0	1	4	4	2	4	2	0	0	4	2	0	2	4	4	0	1	1	0	0	0	0	1	0	0	0	0	0
CSNK1G3	TRRAP	Q9Y6M4	1456	Q9Y4A5	8295	3|1|2	10|6|7|16|25|29|26|19|15|3|2|2	0	0.07	0.68	0.962585	19	3	0.278738	0.999656		3	3	0	3	2	0	0	2	3	1	2	10	6	7	16	25	29	26	19	15	3	2	2	0	0	0	0	0	0	0	0	0	0
CSNK1G1	CASK	Q9HCP0	53944	O14936	8573	10|12|4	1|1|1|0|0|0|1|1|0|0|0|0	0.88	8.67	0.01	0.539116	22	3	5.49133	0.999272	TRUE	10	10	0	12	4	2	3	12	3	8	10	1	1	1	0	0	0	1	1	0	0	0	0	0	0	0	0	0	0	0	0	0	0
CSNK1G3	CBX8	Q9Y6M4	1456	Q9HC52	57332	2|1|1	0|0|0|1|1|0|0|0|0|0|0|1	0.04	1.33	0.39	0.141156	12	3	3.0241	0.998284		0	0	0	2	2	0	1	1	2	1	1	0	0	0	1	1	0	0	0	0	0	0	1	0	0	0	0	0	0	0	0	0	0
CSNK1G3	FARP2	Q9Y6M4	1456	O94887	9855	5|13|14	0|0|0|0|0|0|0|0|0|0|0|1	0.99	21.33	0	0.710884	24	3	5.02065	0.996468		19	19	0	16	5	1	1	8	5	13	14	0	0	0	0	0	0	0	0	0	0	0	1	0	0	0	0	0	0	0	0	0	0
CSNK1G3	RPRD1A	Q9Y6M4	1456	Q96P16	55197	1|2|3	1|2|2|1|5|3|3|3|5|0|2|2	0	0.4	0.61	0.294218	14	3	2.0408	0.995392		1	1	0	2	1	0	0	0	1	2	3	1	2	2	1	5	3	3	3	5	0	2	2	0	0	0	0	0	0	0	0	0	0
CSNK1G1	SMN1;SMN2	Q9HCP0	53944	Q16637	6606	4|7|5	3|3|3|3|7|8|3|3|1|1|3|1	0	0.71	0.63	0.452381	18	3	4.09792	0.994801		4	4	0	7	5	1	0	5	2	2	3	3	3	3	3	7	8	3	3	1	1	3	1	0	0	0	0	0	0	0	0	0	0
CSNK1G1	RBBP4	Q9HCP0	53944	Q09028	5928	7|4|6	3|2|2|6|9|6|4|4|11|3|5|2	0	0.57	0.65	0.457483	20	3	3.9725	0.994503		7	7	0	4	6	1	1	2	3	3	2	3	2	2	6	9	6	4	4	11	3	5	2	0	0	0	0	0	0	0	0	0	0
CSNK1G2	NEO1	P78368	1455	Q92859	4756	1|1|16	0|0|0|0|0|0|0|0|0|0|0|0	0.33	60	0.24	0.959184	20	3	1.8717	0.992123	TRUE	18	18	0	21	8	1	1	16	5	5	3	0	0	0	0	0	0	0	0	0	0	0	0	0	0	0	0	0	0	0	0	0	0
CSNK1G2	ADGRL1	P78368	1455	O94910	22859	0|2|2	0|0|0|0|0|0|0|0|0|0|0|0	0.63	13.33	0.05	0.102041	5	2	4.125	0.992001	TRUE	2	2	0	3	2	0	2	2	1	5	2	0	0	0	0	0	0	0	0	0	0	0	0	0	0	0	0	0	0	0	0	0	0
CSNK1G3	DJA2	Q9Y6M4	1456	O60884	10294	2|5|4	6|7|2|9|10|8|3|10|5|8|3|7	0	0.37	0.68	0.627551	17	3	1.72226	0.991869		7	7	0	10	4	1	1	5	2	5	4	6	7	2	9	10	8	3	10	5	8	3	7	0	0	0	0	0	0	0	0	0	0
CSNK1G1	RRP36	Q9HCP0	53944	Q96EU6	88745	3|1|3	1|0|0|1|0|0|2|0|0|0|1|1	0.06	1.56	0.37	0.217687	14	3	3.6108	0.99151		3	3	0	1	3	0	0	1	2	0	1	1	0	0	1	0	0	2	0	0	0	1	1	0	0	0	0	0	0	0	0	0	0
CSNK1G3	EPHA2	Q9Y6M4	1456	P29317	1969	2|1|2	0|0|0|0|0|0|0|0|0|0|0|0	0.63	16.67	0.05	0.540816	15	3	0.645889	0.990121	TRUE	3	3	0	4	3	0	2	2	2	1	2	0	0	0	0	0	0	0	0	0	0	0	0	0	0	0	0	0	0	0	0	0	0
CSNK1G2	TOMM22	P78368	1455	Q9NS69	56993	3|14|13	18|16|9|16|11|21|11|8|12|9|15|12	0	0.51	0.67	1.33673	22	3	2.49492	0.987929		15	15	0	19	12	3	14	13	7	14	16	18	16	9	16	11	21	11	8	12	9	15	12	0	0	0	0	0	0	0	0	0	0
CSNK1G1	DPF2	Q9HCP0	53944	Q92785	5977	3|4|2	2|1|1|4|8|6|2|2|3|2|1|1	0	0.43	0.64	0.297619	17	3	3.03064	0.986744		3	3	0	4	2	1	1	1	0	1	0	2	1	1	4	8	6	2	2	3	2	1	1	0	0	0	0	0	0	0	0	0	0
CSNK1G1	MYO1B	Q9HCP0	53944	O43795	4430	4|4|7	0|0|0|2|3|0|4|2|0|2|6|13	0	0.53	0.65	0.493197	17	3	3.62154	0.98454	TRUE	4	4	0	4	7	1	1	6	7	2	2	0	0	0	2	3	0	4	2	0	2	6	13	0	0	0	0	0	0	0	0	0	0
CSNK1G3	GLDC	Q9Y6M4	1456	P23378	2731	2|2|3	1|3|4|0|1|7|1|1|5|0|0|0	0	0.39	0.63	0.452381	15	3	1.44977	0.983337	TRUE	0	0	0	1	0	0	0	0	2	2	3	1	3	4	0	1	7	1	1	5	0	0	0	0	0	0	0	0	0	0	0	0	0
CSNK1G3	MYO1C	Q9Y6M4	1456	O00159	4641	10|5|5	0|0|0|2|3|0|3|3|0|5|9|12	0	0.63	0.65	0.676871	20	3	3.29584	0.977936	TRUE	8	8	0	8	14	7	4	10	10	5	5	0	0	0	2	3	0	3	3	0	5	9	12	0	0	0	0	0	0	0	0	0	0
CSNK1G3	SEC23B	Q9Y6M4	1456	Q15437	10483	1|2|1	2|3|4|3|2|5|7|3|3|3|6|1	0	0.21	0.68	0.307823	13	3	1.11637	0.97789		0	0	0	2	4	0	0	1	1	2	1	2	3	4	3	2	5	7	3	3	3	6	1	0	0	0	0	0	0	0	0	0	0
CSNK1G2	SDK1	P78368	1455	Q7Z5N4	221935	0|1|10	0|0|0|0|0|0|0|0|0|0|0|0	0.33	36.67	0.24	0.277211	8	2	4.40099	0.976138	TRUE	10	10	0	11	4	0	1	10	4	6	6	0	0	0	0	0	0	0	0	0	0	0	0	0	0	0	0	0	0	0	0	0	0
CSNK1G1	AP2A2	Q9HCP0	53944	O94973	161	2|5|2	0|0|0|0|1|1|1|1|0|0|0|1	0.36	3	0.23	0.20068	15	3	5.32255	0.973996	TRUE	2	2	0	5	2	0	0	1	1	3	1	0	0	0	0	1	1	1	1	0	0	0	1	0	0	0	0	0	0	0	0	0	0
CSNK1G3	ILF2	Q9Y6M4	1456	Q12905	3608	15|18|12	17|21|18|39|38|31|26|23|29|28|14|30	0	0.39	0.68	2.01701	29	3	2.17314	0.973437		11	11	0	16	22	14	9	12	15	18	12	17	21	18	39	38	31	26	23	29	28	14	30	0	0	0	0	0	0	0	0	0	0
CSNK1G1	ZDHHC5	Q9HCP0	53944	Q9C0B5	25921	15|12|8	0|0|0|0|0|0|0|0|0|0|0|0	1	116.67	0	1.18197	24	3	3.32949	0.972753	TRUE	15	15	0	12	8	4	10	33	12	19	20	0	0	0	0	0	0	0	0	0	0	0	0	0	0	0	0	0	0	0	0	0	0
CSNK1G3	PNPO	Q9Y6M4	1456	Q9NVS9	55163	1|2|1	1|1|2|1|2|5|2|3|3|2|1|1	0	0.33	0.68	0.214286	13	3	1.75733	0.971734		0	0	0	1	1	0	0	1	1	2	1	1	1	2	1	2	5	2	3	3	2	1	1	0	0	0	0	0	0	0	0	0	0
CSNK1G3	WDR5	Q9Y6M4	1456	P61964	11091	3|3|3	0|5|2|9|13|7|10|8|7|3|2|6	0	0.26	0.68	0.576531	17	3	1.41755	0.971609		4	4	0	5	5	0	2	4	3	3	3	0	5	2	9	13	7	10	8	7	3	2	6	0	0	0	0	0	0	0	0	0	0
CSNK1G2	AMER1	P78368	1455	Q5JTC6	139285	1|0|5	0|0|0|0|1|1|0|1|0|0|0|0	0.28	2	0.26	0.341837	8	2	1.35009	0.969951	TRUE	5	5	0	5	3	1	0	5	2	5	4	0	0	0	0	1	1	0	1	0	0	0	0	0	0	0	0	0	0	0	0	0	0
CSNK1G2	NDUFA13	P78368	1455	Q9P0J0	51079	1|3|1	4|11|4|4|4|3|4|5|4|3|0|3	0	0.21	0.68	0.386054	14	3	1.11928	0.968204		2	2	0	5	2	1	3	1	2	3	2	4	11	4	4	4	3	4	5	4	3	0	3	0	0	0	0	0	0	0	0	0	0
CSNK1G1	CPSF4	Q9HCP0	53944	O95639	10898	2|2|2	0|1|2|4|3|2|4|4|7|0|1|0	0	0.36	0.68	0.346939	14	3	1.70947	0.967333		2	2	0	2	2	0	0	2	0	0	2	0	1	2	4	3	2	4	4	7	0	1	0	0	0	0	0	0	0	0	0	0	0
CSNK1G1	MARVELD2	Q9HCP0	53944	Q8N4S9	153562	5|3|3	0|0|0|0|0|0|0|0|0|0|0|0	0.99	36.67	0	0.60034	18	3	1.7446	0.967177	TRUE	5	5	0	3	3	0	0	8	2	1	2	0	0	0	0	0	0	0	0	0	0	0	0	0	0	0	0	0	0	0	0	0	0
CSNK1G2	PLCH1	P78368	1455	Q4KWH8	23007	1|2|19	0|0|0|0|0|0|0|0|0|0|0|0	0.65	73.33	0.05	1.04932	21	3	2.20988	0.966613	TRUE	16	16	0	12	9	1	2	19	4	18	4	0	0	0	0	0	0	0	0	0	0	0	0	0	0	0	0	0	0	0	0	0	0
CSNK1G1	PAG1	Q9HCP0	53944	Q9NWQ8	55824	1|1|1	0|0|0|0|0|0|0|0|0|0|0|1	0	2	0.68	0.163265	12	3	1.70404	0.966142	TRUE	1	1	0	1	1	0	0	3	0	1	0	0	0	0	0	0	0	0	0	0	0	0	1	0	0	0	0	0	0	0	0	0	0
CSNK1G2	DSC3	P78368	1455	Q14574	1825	1|1|2	0|0|0|0|0|0|0|0|0|0|0|0	0.31	13.33	0.25	0.222789	13	3	1.68443	0.965669	TRUE	1	1	0	4	4	1	1	2	1	0	3	0	0	0	0	0	0	0	0	0	0	0	0	0	0	0	0	0	0	0	0	0	0
CSNK1G1	SRSF3	Q9HCP0	53944	P84103	6428	3|2|3	0|2|1|2|1|1|2|1|3|1|1|1	0	1.07	0.47	0.255102	15	3	3.48887	0.965358		3	3	0	2	3	2	4	4	3	3	3	0	2	1	2	1	1	2	1	3	1	1	1	0	0	0	0	0	0	0	0	0	0
CSNK1G3	H1-2	Q9Y6M4	1456	P16403	3006	8|8|8	3|3|4|3|3|7|2|3|8|2|5|7	0	1.07	0.61	0.634354	21	3	4.41772	0.964336		5	5	0	5	10	9	9	9	8	8	8	3	3	4	3	3	7	2	3	8	2	5	7	0	0	0	0	0	0	0	0	0	0
CSNK1G3	GGCX	Q9Y6M4	1456	P38435	2677	0|2|1	0|1|0|0|0|2|1|0|0|0|0|0	0.01	0.67	0.44	0.0969388	5	2	2.86097	0.963871		0	0	0	0	0	0	0	4	0	2	1	0	1	0	0	0	2	1	0	0	0	0	0	0	0	0	0	0	0	0	0	0	0
CSNK1G3	RALGAPA1	Q9Y6M4	1456	Q6GYQ0	253959	9|9|9	0|1|0|0|0|0|1|0|0|0|0|0	1	9	0	0.583333	23	3	5.22172	0.961911		9	9	0	15	6	2	3	12	9	9	9	0	1	0	0	0	0	1	0	0	0	0	0	0	1	0	0	0	0	0	0	0	0
CSNK1G1	SLC12A7	Q9HCP0	53944	Q9Y666	10723	9|7|10	0|0|0|0|0|0|0|1|0|0|3|0	0.9	4.33	0.01	0.692177	22	3	4.30597	0.961401	TRUE	9	9	0	7	10	0	2	7	1	9	4	0	0	0	0	0	0	0	1	0	0	3	0	0	0	0	0	0	0	0	0	0	0
CSNK1G2	NOS1AP	P78368	1455	O75052	9722	8|15|20	0|0|0|0|0|0|0|0|0|0|0|0	1	143.33	0	0.977891	28	3	4.74628	0.960393	TRUE	15	15	0	23	15	8	15	20	12	18	13	0	0	0	0	0	0	0	0	0	0	0	0	0	1	0	0	0	0	0	0	0	0
CSNK1G3	NOS1AP	Q9Y6M4	1456	O75052	9722	12|18|13	0|0|0|0|0|0|0|0|0|0|0|0	1	143.33	0	0.977891	28	3	4.74628	0.960393	TRUE	15	15	0	23	15	8	15	20	12	18	13	0	0	0	0	0	0	0	0	0	0	0	0	0	1	0	0	0	0	0	0	0	0
CSNK1G2	DERL2	P78368	1455	Q9GZP9	51009	0|1|5	3|0|1|0|0|1|0|0|0|0|2|1	0.02	0.8	0.41	0.112245	6	2	6.02743	0.958405		1	1	0	1	1	0	1	5	0	1	4	3	0	1	0	0	1	0	0	0	0	2	1	0	0	0	0	0	0	0	0	0	0
CSNK1G1	ICMT	Q9HCP0	53944	O60725	23463	1|1|1	0|4|2|0|1|3|0|0|0|0|0|1	0	0.29	0.68	0.168367	12	3	1.65571	0.954453		1	1	0	1	1	0	0	1	0	2	0	0	4	2	0	1	3	0	0	0	0	0	1	0	0	0	0	0	0	0	0	0	0
CSNK1G1	CIZ1	Q9HCP0	53944	Q9ULV3	25792	7|12|12	21|15|21|13|15|17|14|17|25|2|8|6	0	0.45	0.68	1.29422	25	3	2.44864	0.953874	TRUE	7	7	0	12	12	3	4	12	13	11	11	21	15	21	13	15	17	14	17	25	2	8	6	0	0	0	0	0	0	0	0	0	0
CSNK1G1	NUMA1	Q9HCP0	53944	Q14980	4926	50|80|66	15|19|22|22|39|35|22|29|37|13|11|13	0	1.72	0.64	5.5119	36	3	4.88682	0.953668	TRUE	50	50	0	80	66	12	34	34	33	52	44	15	19	22	22	39	35	22	29	37	13	11	13	0	0	0	0	2	0	0	0	0	0
CSNK1G3	SSR3	Q9Y6M4	1456	Q9UNL2	6747	1|2|3	3|2|2|1|0|2|2|2|3|3|6|2	0	0.44	0.6	0.258503	14	3	2.44317	0.951851		2	2	0	4	3	1	2	4	1	2	3	3	2	2	1	0	2	2	2	3	3	6	2	0	0	0	0	0	0	0	0	0	0
CSNK1G1	PEX3	Q9HCP0	53944	P56589	8504	2|1|1	0|0|1|0|0|1|0|0|0|1|1|0	0.04	1.33	0.39	0.12585	12	3	3.54945	0.950574		2	2	0	1	1	0	0	0	1	0	0	0	0	1	0	0	1	0	0	0	1	1	0	0	0	0	0	0	0	0	0	0	0
CSNK1G3	XPC	Q9Y6M4	1456	Q01831	7508	3|3|0	1|1|0|3|1|1|1|1|0|0|1|3	0	0.67	0.52	0.112245	6	2	6.09626	0.947583	TRUE	0	0	0	0	2	0	0	0	3	3	0	1	1	0	3	1	1	1	1	0	0	1	3	0	0	0	0	0	0	0	0	0	0
CSNK1G3	TTYH3	Q9Y6M4	1456	Q9C0H2	80727	0|1|1	0|0|0|0|0|0|0|0|0|0|0|0	0	6.67	0.68	0.0408163	4	2	4.82288	0.9475	TRUE	0	0	0	0	1	0	0	1	0	1	1	0	0	0	0	0	0	0	0	0	0	0	0	0	0	0	0	0	0	0	0	0	0
CSNK1G1	CTDSP1	Q9HCP0	53944	Q9GZU7	58190	1|1|0	0|0|0|0|0|0|0|0|1|0|0|0	0	1.33	0.68	0.0408163	4	2	4.82288	0.9475		1	1	0	1	0	0	0	0	0	0	1	0	0	0	0	0	0	0	0	1	0	0	0	0	0	0	0	0	0	0	0	0	0
CSNK1G1	SH3BP5	Q9HCP0	53944	O60239	9467	1|0|1	0|0|0|0|0|0|0|0|0|0|0|0	0	6.67	0.68	0.0408163	4	2	4.82288	0.9475		1	1	0	0	1	0	0	1	0	1	0	0	0	0	0	0	0	0	0	0	0	0	0	0	0	0	0	0	0	0	0	0	0
CSNK1G1	STOX2	Q9HCP0	53944	Q9P2F5	56977	1|1|0	0|0|0|0|0|0|0|0|0|0|0|0	0	6.67	0.68	0.0408163	4	2	4.82288	0.9475		1	1	0	1	0	0	1	1	1	1	1	0	0	0	0	0	0	0	0	0	0	0	0	0	0	0	0	0	0	0	0	0	0
CSNK1G2	STOX2	P78368	1455	Q9P2F5	56977	0|1|1	0|0|0|0|0|0|0|0|0|0|0|0	0	6.67	0.68	0.0408163	4	2	4.82288	0.9475		1	1	0	1	0	0	1	1	1	1	1	0	0	0	0	0	0	0	0	0	0	0	0	0	0	0	0	0	0	0	0	0	0
CSNK1G1	MACF1	Q9HCP0	53944	Q9UPN3	23499	35|28|25	0|0|0|0|0|0|0|0|0|0|1|0	1	58.67	0	1.87585	31	3	5.88666	0.947369	TRUE	35	35	0	28	25	2	6	31	15	23	16	0	0	0	0	0	0	0	0	0	0	1	0	0	0	0	0	0	0	0	0	0	0
CSNK1G1	APRT	Q9HCP0	53944	P07741	353	1|1|1	2|2|3|2|2|3|2|4|1|1|3|1	0	0.29	0.68	0.219388	12	3	1.20428	0.94072		1	1	0	1	1	0	0	0	0	2	0	2	2	3	2	2	3	2	4	1	1	3	1	0	0	0	0	0	0	0	0	0	0
CSNK1G2	MYL12A	P78368	1455	P19105	10627	3|3|7	7|5|4|17|11|5|7|14|2|5|8|7	0	0.28	0.68	0.753401	20	3	1.57468	0.939381		5	5	0	8	6	3	3	7	10	9	10	7	5	4	17	11	5	7	14	2	5	8	7	0	0	0	0	0	0	0	0	0	0
CSNK1G1	SPTAN1	Q9HCP0	53944	Q13813	6709	183|287|180	10|10|7|6|3|6|20|19|16|13|23|47	1	6.19	0	13.2449	57	3	6.58066	0.939061		183	183	0	287	180	61	110	209	108	169	149	10	10	7	6	3	6	20	19	16	13	23	47	3	3	0	0	0	0	0	0	12	7
CSNK1G3	EZH2	Q9Y6M4	1456	Q15910	2146	4|0|1	0|0|0|1|0|2|1|0|1|1|0|0	0.09	1.11	0.34	0.117347	6	2	4.44263	0.936796		0	0	0	0	4	0	0	1	4	0	1	0	0	0	1	0	2	1	0	1	1	0	0	0	0	0	0	0	0	0	0	0	0
CSNK1G1	RBM19	Q9HCP0	53944	Q9Y4C8	9904	3|1|6	0|0|0|2|4|1|5|2|1|0|0|4	0	0.74	0.54	0.579932	19	3	1.52093	0.936214		3	3	0	1	6	0	1	3	2	0	1	0	0	0	2	4	1	5	2	1	0	0	4	0	0	0	0	2	1	1	0	0	0
CSNK1G1	TIAM1	Q9HCP0	53944	Q13009	7074	3|7|5	0|0|0|0|0|0|0|0|0|0|0|0	1	50	0	0.472789	21	3	3.17913	0.935253	TRUE	3	3	0	7	5	0	0	10	4	9	6	0	0	0	0	0	0	0	0	0	0	0	0	0	0	0	0	0	0	0	0	0	0
CSNK1G3	PTPRU	Q9Y6M4	1456	Q92729	10076	0|2|2	0|0|0|0|0|0|0|0|0|1|0|0	0.29	2.67	0.26	0.112245	6	2	3.29879	0.934686	TRUE	0	0	0	0	0	0	0	5	0	2	2	0	0	0	0	0	0	0	0	0	1	0	0	0	0	0	0	0	0	0	0	0	0
CSNK1G3	MCAM	Q9Y6M4	1456	P43121	4162	2|6|8	0|0|0|0|0|0|0|0|0|0|0|0	0.98	53.33	0	0.937075	20	3	1.67313	0.933497	TRUE	3	3	0	5	2	3	2	6	2	6	8	0	0	0	0	0	0	0	0	0	0	0	0	0	0	0	0	0	0	0	0	0	0
CSNK1G1	FAM171A2	Q9HCP0	53944	A8MVW0	284069	5|12|7	0|0|0|0|0|0|0|0|0|0|0|0	1	80	0	1.0034	20	3	2.84672	0.933452		5	5	0	12	7	1	4	19	7	20	10	0	0	0	0	0	0	0	0	0	0	0	0	0	0	0	0	0	0	0	0	0	0
CSNK1G2	FAM171A2	P78368	1455	A8MVW0	284069	1|4|19	0|0|0|0|0|0|0|0|0|0|0|0	0.67	80	0.04	1.0034	20	3	2.84672	0.933452		5	5	0	12	7	1	4	19	7	20	10	0	0	0	0	0	0	0	0	0	0	0	0	0	0	0	0	0	0	0	0	0	0
CSNK1G3	WDR37	Q9Y6M4	1456	Q9Y2I8	22884	1|1|1	0|1|0|0|1|1|2|0|0|1|0|0	0	0.67	0.68	0.20068	13	3	1.25262	0.931471		3	3	0	4	4	1	0	7	1	1	1	0	1	0	0	1	1	2	0	0	1	0	0	0	0	0	0	0	0	0	0	0	0
CSNK1G1	RPS6KC1	Q9HCP0	53944	Q96S38	26750	3|3|3	0|0|0|0|0|0|0|0|0|0|0|0	0.99	30	0	0.535714	18	3	1.50918	0.929324		3	3	0	3	3	0	0	4	2	2	5	0	0	0	0	0	0	0	0	0	0	0	0	0	0	0	0	0	0	0	0	0	0
CSNK1G3	RPS6KC1	Q9Y6M4	1456	Q96S38	26750	2|2|5	0|0|0|0|0|0|0|0|0|0|0|0	0.96	30	0.01	0.535714	18	3	1.50918	0.929324		3	3	0	3	3	0	0	4	2	2	5	0	0	0	0	0	0	0	0	0	0	0	0	0	0	0	0	0	0	0	0	0	0
CSNK1G1	PPIL1	Q9HCP0	53944	Q9Y3C6	51645	1|1|1	3|2|1|2|5|3|1|3|1|2|3|3	0	0.25	0.68	0.25	12	3	1.02421	0.928581		1	1	0	1	1	0	0	2	2	3	1	3	2	1	2	5	3	1	3	1	2	3	3	0	0	0	0	0	0	0	0	0	0
CSNK1G1	PMPCA	Q9HCP0	53944	Q10713	23203	2|1|1	1|2|4|0|1|2|3|1|3|1|0|0	0	0.38	0.58	0.35034	16	3	0.790994	0.928136		2	2	0	1	1	0	0	0	1	3	4	1	2	4	0	1	2	3	1	3	1	0	0	0	0	0	0	0	0	0	0	0	0
CSNK1G1	MRPS35	Q9HCP0	53944	P82673	60488	7|8|10	11|19|11|4|3|7|28|26|21|1|1|0	0	0.31	0.68	1.14456	27	3	1.93508	0.926472		7	7	0	8	10	0	1	9	4	2	2	11	19	11	4	3	7	28	26	21	1	1	0	0	0	0	0	0	0	0	0	0	1
CSNK1G1	RPGRIP1L	Q9HCP0	53944	Q68CZ1	23322	2|2|2	0|0|0|0|0|0|0|0|0|0|0|0	0.94	20	0.01	0.530612	19	3	0.753465	0.926445	TRUE	2	2	0	2	2	0	0	2	2	0	1	0	0	0	0	0	0	0	0	0	0	0	0	0	0	0	0	0	0	0	0	0	0
CSNK1G3	YWHAH	Q9Y6M4	1456	Q04917	7533	5|8|9	4|3|4|3|4|1|2|3|2|4|2|2	0.03	1.83	0.4	0.57483	22	3	4.26318	0.925496	TRUE	14	14	0	11	9	3	2	9	5	8	9	4	3	4	3	4	1	2	3	2	4	2	2	0	0	0	0	0	0	0	0	0	0
CSNK1G3	PRMT5	Q9Y6M4	1456	O14744	10419	6|10|7	9|10|5|6|7|12|16|6|2|1|5|2	0	0.55	0.67	0.809524	21	3	3.26867	0.924226		11	11	0	5	4	3	2	8	6	10	7	9	10	5	6	7	12	16	6	2	1	5	2	0	0	0	0	0	0	0	0	0	0
CSNK1G2	ATP6V0A1	P78368	1455	Q93050	535	0|1|2	0|0|0|0|0|0|0|0|0|0|0|0	0.31	10	0.25	0.107143	5	2	2.68389	0.922853	TRUE	0	0	0	3	1	0	1	2	0	3	1	0	0	0	0	0	0	0	0	0	0	0	0	0	0	0	0	0	0	0	0	0	0
CSNK1G1	IGF2BP3	Q9HCP0	53944	O00425	10643	5|3|12	4|4|10|5|6|8|6|3|1|2|6|2	0	0.74	0.62	0.571429	20	3	4.1398	0.919335		5	5	0	3	12	1	1	3	5	6	5	4	4	10	5	6	8	6	3	1	2	6	2	0	0	0	0	0	0	0	0	0	0
CSNK1G1	ATP6V1B2	Q9HCP0	53944	P21281	526	1|1|1	1|2|2|1|1|2|1|2|2|1|1|1	0	0.5	0.68	0.190476	13	3	1.35304	0.914517	TRUE	1	1	0	1	1	0	0	1	1	1	1	1	2	2	1	1	2	1	2	2	1	1	1	0	0	0	0	0	0	0	0	0	0
CSNK1G3	ATP6V1B2	Q9Y6M4	1456	P21281	526	1|1|1	1|2|2|1|1|2|1|2|2|1|1|1	0	0.5	0.68	0.190476	13	3	1.35304	0.914517	TRUE	1	1	0	1	1	0	0	1	1	1	1	1	2	2	1	1	2	1	2	2	1	1	1	0	0	0	0	0	0	0	0	0	0
CSNK1G1	ARL13B	Q9HCP0	53944	Q3SXY8	200894	1|5|2	2|0|0|0|0|1|0|0|1|0|0|0	0.2	1.78	0.3	0.234694	15	3	3.96508	0.91442	TRUE	1	1	0	5	2	0	1	1	1	2	1	2	0	0	0	0	1	0	0	1	0	0	0	0	0	0	0	0	0	0	0	0	0
CSNK1G1	EHMT2	Q9HCP0	53944	Q96KQ7	10919	1|2|2	1|0|3|8|4|3|2|4|2|0|0|0	0	0.28	0.68	0.307823	15	3	1.4453	0.91336		1	1	0	2	2	0	1	0	0	0	0	1	0	3	8	4	3	2	4	2	0	0	0	0	0	0	0	0	0	0	0	0	0
CSNK1G1	EXOSC8	Q9HCP0	53944	Q96B26	11340	2|4|3	1|0|1|5|7|1|5|4|3|1|1|1	0	0.5	0.62	0.321429	17	3	2.92895	0.913143		2	2	0	4	3	0	0	2	2	2	2	1	0	1	5	7	1	5	4	3	1	1	1	0	0	0	0	0	0	0	0	0	0
CSNK1G1	TMEM165	Q9HCP0	53944	Q9HC07	55858	6|7|3	6|4|3|2|5|8|4|2|5|2|3|3	0	0.76	0.62	0.491497	19	3	3.75604	0.912008		6	6	0	7	3	0	2	7	3	5	7	6	4	3	2	5	8	4	2	5	2	3	3	0	0	0	0	0	0	0	0	0	0
CSNK1G3	CEMIP2	Q9Y6M4	1456	Q9UHN6	23670	5|5|3	0|0|0|0|0|0|0|0|0|0|0|0	1	43.33	0	1.35374	21	3	0.708865	0.911296	TRUE	10	10	0	12	6	3	0	14	5	5	3	0	0	0	0	0	0	0	0	0	0	0	0	0	0	0	0	0	0	0	0	0	0
CSNK1G1	ARHGAP32	Q9HCP0	53944	A7KAX9	9743	12|15|13	0|0|0|0|0|0|0|0|0|0|0|0	1	133.33	0	0.603741	27	3	7.68663	0.910449		12	12	0	15	13	1	1	18	4	5	5	0	0	0	0	0	0	0	0	0	0	0	0	0	0	0	1	0	0	2	0	0	0
CSNK1G2	RASAL2	P78368	1455	Q9UJF2	9462	5|7|26	0|0|0|0|0|0|0|0|0|0|0|0	1	126.67	0	1.32313	28	3	2.96333	0.910197		27	27	0	36	18	5	7	26	10	22	22	0	0	0	0	0	0	0	0	0	0	0	0	0	0	0	0	0	0	0	0	0	0
CSNK1G3	KIF26B	Q9Y6M4	1456	Q2KJY2	55083	2|4|4	0|0|0|0|0|0|0|0|0|0|0|0	0.98	33.33	0	0.472789	19	3	1.9788	0.907546		2	2	0	3	1	0	0	7	2	4	4	0	0	0	0	0	0	0	0	0	0	0	0	0	0	0	0	0	0	0	0	0	0
CSNK1G1	MYO5A	Q9HCP0	53944	Q9Y4I1	4644	0|1|6	0|0|0|0|0|0|0|0|0|0|0|0	0.33	23.33	0.24	0.0969388	7	2	8.05133	0.906397		0	0	0	1	6	0	0	1	1	0	0	0	0	0	0	0	0	0	0	0	0	0	0	0	0	0	0	0	0	0	0	0	0
CSNK1G2	DAP3	P78368	1455	P51398	7818	4|1|6	18|18|26|11|10|10|25|27|22|2|3|2	0	0.14	0.68	1.02041	23	3	0.723958	0.90626		10	10	0	8	12	4	1	6	4	6	4	18	18	26	11	10	10	25	27	22	2	3	2	0	0	0	0	0	0	0	0	0	0
CSNK1G1	CCDC8	Q9HCP0	53944	Q9H0W5	83987	16|20|14	0|0|0|0|1|0|0|0|0|0|0|0	1	33.33	0	1.04932	29	3	5.46374	0.904965	TRUE	16	16	0	20	14	2	3	17	6	12	10	0	0	0	0	1	0	0	0	0	0	0	0	0	0	0	0	0	0	0	0	0	0
CSNK1G2	HNRNPC	P78368	1455	P07910	3183	22|25|28	43|25|88|52|29|28|35|28|55|19|40|34	0	0.35	0.68	3.2534	36	3	2.26311	0.904749		34	34	0	23	43	22	25	28	50	25	21	43	25	88	52	29	28	35	28	55	19	40	34	0	0	0	0	0	0	0	0	0	0
CSNK1G1	DDX10	Q9HCP0	53944	Q13206	1662	2|3|6	1|1|1|3|5|2|4|1|0|1|1|4	0	0.81	0.54	0.581633	21	3	1.62355	0.904724		2	2	0	3	6	0	2	3	4	1	2	1	1	1	3	5	2	4	1	0	1	1	4	0	0	0	0	0	0	0	0	0	0
CSNK1G1	ERBB2	Q9HCP0	53944	P04626	2064	9|5|4	0|0|0|0|0|0|0|0|0|0|0|0	1	60	0	0.833333	19	3	2.47253	0.904299	TRUE	9	9	0	5	4	0	2	14	3	16	7	0	0	0	0	0	0	0	0	0	0	0	0	0	0	0	0	0	0	0	0	0	0
CSNK1G1	PCGF6	Q9HCP0	53944	Q9BYE7	84108	2|3|2	1|1|0|5|7|3|1|2|3|0|0|0	0	0.39	0.63	0.319728	16	3	2.17778	0.903793		2	2	0	3	2	0	1	3	0	0	0	1	1	0	5	7	3	1	2	3	0	0	0	0	0	0	0	0	0	0	0	0	0
CSNK1G3	SMARCE1	Q9Y6M4	1456	Q969G3	6605	1|1|1	1|0|1|7|8|12|8|4|5|1|2|1	0	0.1	0.68	0.316327	16	3	0.563569	0.903565		1	1	0	1	3	0	1	1	1	1	1	1	0	1	7	8	12	8	4	5	1	2	1	0	0	0	0	0	0	0	0	0	0
CSNK1G3	CASK	Q9Y6M4	1456	O14936	8573	3|8|10	1|1|1|0|0|0|1|1|0|0|0|0	0.78	7	0.02	0.539116	22	3	4.36526	0.898062	TRUE	10	10	0	12	4	2	3	12	3	8	10	1	1	1	0	0	0	1	1	0	0	0	0	0	0	0	0	0	0	0	0	0	0
CSNK1G3	NSD3	Q9Y6M4	1456	Q9BZ95	54904	3|2|0	0|0|0|1|0|0|1|0|0|0|0|0	0.16	1.67	0.31	0.107143	6	2	5.12748	0.892783		0	0	0	0	3	0	2	2	3	2	0	0	0	0	1	0	0	1	0	0	0	0	0	0	0	0	0	0	0	0	0	0	0
CSNK1G1	CCDC28A	Q9HCP0	53944	Q8IWP9	25901	2|3|0	0|0|0|0|0|0|0|0|0|0|0|0	0.64	16.67	0.05	0.107143	6	2	5.12748	0.892783		2	2	0	3	0	0	0	3	0	2	2	0	0	0	0	0	0	0	0	0	0	0	0	0	0	0	0	0	0	0	0	0	0
CSNK1G1	SRPK1	Q9HCP0	53944	Q96SB4	6732	0|1|6	0|1|2|2|6|4|3|4|1|0|1|1	0	0.47	0.57	0.171769	7	2	4.51811	0.891511	TRUE	0	0	0	1	6	0	0	0	1	2	1	0	1	2	2	6	4	3	4	1	0	1	1	0	0	0	0	0	0	0	0	0	0
CSNK1G3	AP2A1	Q9Y6M4	1456	O95782	160	2|4|3	3|3|0|0|1|1|7|3|0|0|0|0	0	0.6	0.6	0.421769	18	3	2.06749	0.887871	TRUE	8	8	0	6	8	0	0	7	2	4	3	3	3	0	0	1	1	7	3	0	0	0	0	0	0	0	0	0	0	0	0	0	0
CSNK1G2	CBX5	P78368	1455	P45973	23468	0|4|4	1|3|2|4|8|5|8|11|7|8|5|13	0	0.22	0.68	0.406463	7	2	2.21585	0.886689		3	3	0	2	6	0	4	4	10	0	1	1	3	2	4	8	5	8	11	7	8	5	13	0	0	0	0	0	0	0	0	0	0
CSNK1G3	TMEM165	Q9Y6M4	1456	Q9HC07	55858	3|5|7	6|4|3|2|5|8|4|2|5|2|3|3	0	0.71	0.62	0.491497	19	3	3.49746	0.883048		6	6	0	7	3	0	2	7	3	5	7	6	4	3	2	5	8	4	2	5	2	3	3	0	0	0	0	0	0	0	0	0	0
CSNK1G2	THOC1	P78368	1455	Q96FV9	9984	1|1|2	1|0|2|0|0|1|2|3|2|0|2|0	0	0.53	0.52	0.187075	13	3	2.19935	0.882074		0	0	0	1	2	1	1	2	3	0	2	1	0	2	0	0	1	2	3	2	0	2	0	0	0	0	0	0	0	0	0	0	0
CSNK1G1	TMEM132A	Q9HCP0	53944	Q24JP5	54972	1|4|0	0|0|0|0|0|0|0|0|0|0|0|0	0.33	16.67	0.24	0.0867347	6	2	6.46575	0.882043		1	1	0	4	0	0	0	2	0	0	0	0	0	0	0	0	0	0	0	0	0	0	0	0	0	0	0	0	0	0	0	0	0
CSNK1G1	H1-2	Q9HCP0	53944	P16403	3006	5|5|10	3|3|4|3|3|7|2|3|8|2|5|7	0	0.89	0.6	0.634354	21	3	3.61802	0.880314		5	5	0	5	10	9	9	9	8	8	8	3	3	4	3	3	7	2	3	8	2	5	7	0	0	0	0	0	0	0	0	0	0
CSNK1G3	PCNX1	Q9Y6M4	1456	Q96RV3	22990	0|2|3	0|0|0|0|0|0|0|0|0|0|0|0	0.64	16.67	0.05	0.209184	7	2	2.1918	0.877831		5	5	0	6	1	0	0	9	0	2	3	0	0	0	0	0	0	0	0	0	0	0	0	0	0	0	0	0	0	0	0	0	0
CSNK1G1	LGR4	Q9HCP0	53944	Q9BXB1	55366	0|1|2	0|0|0|0|0|0|0|0|0|0|0|0	0.31	10	0.25	0.10034	5	2	3.0293	0.877323	TRUE	0	0	0	1	2	0	1	5	2	2	3	0	0	0	0	0	0	0	0	0	0	0	0	0	0	0	0	0	0	0	0	0	0
CSNK1G2	LRCH3	P78368	1455	Q96II8	84859	1|2|9	2|3|1|0|0|0|1|1|0|0|0|0	0.29	1.6	0.26	0.909864	20	3	1.14698	0.877288		6	6	0	9	5	1	2	9	0	7	5	2	3	1	0	0	0	1	1	0	0	0	0	0	0	0	0	0	0	0	0	0	0
CSNK1G1	BAG2	Q9HCP0	53944	O95816	9532	1|1|1	3|2|3|3|6|4|10|4|3|5|4|4	0	0.12	0.68	0.319728	14	3	0.646752	0.877092		1	1	0	1	1	0	1	1	2	4	1	3	2	3	3	6	4	10	4	3	5	4	4	0	0	0	0	0	0	0	0	0	0
CSNK1G3	DERL2	Q9Y6M4	1456	Q9GZP9	51009	0|1|4	3|0|1|0|0|1|0|0|0|0|2|1	0	0.67	0.46	0.112245	6	2	4.98381	0.8749		1	1	0	1	1	0	1	5	0	1	4	3	0	1	0	0	1	0	0	0	0	2	1	0	0	0	0	0	0	0	0	0	0
CSNK1G1	RPL28	Q9HCP0	53944	P46779	6158	5|10|5	1|3|0|2|6|2|4|5|0|0|0|3	0	1.21	0.51	0.45068	20	3	5.54616	0.871715		5	5	0	10	5	1	0	6	0	2	4	1	3	0	2	6	2	4	5	0	0	0	3	0	0	0	0	0	0	0	0	0	0
CSNK1G2	SCARF2	P78368	1455	Q96GP6	91179	0|2|3	0|0|0|0|0|0|0|0|0|0|0|0	0.64	16.67	0.05	0.130952	6	2	4.25891	0.87068		3	3	0	3	1	0	2	3	1	3	5	0	0	0	0	0	0	0	0	0	0	0	0	0	0	0	0	0	0	0	0	0	0
CSNK1G3	RBM15	Q9Y6M4	1456	Q96T37	64783	3|2|2	2|2|1|3|4|6|4|3|2|2|3|2	0	0.47	0.61	0.370748	15	3	2.00343	0.869571		2	2	0	3	5	1	1	3	3	2	2	2	2	1	3	4	6	4	3	2	2	3	2	0	0	0	0	0	0	0	0	0	0
CSNK1G3	YWHAG	Q9Y6M4	1456	P61981	7532	1|5|8	10|3|4|3|2|3|9|3|2|2|0|0	0	0.49	0.65	0.534014	19	3	2.91516	0.868732		10	10	0	8	6	2	2	8	1	5	8	10	3	4	3	2	3	9	3	2	2	0	0	0	0	0	0	0	0	0	0	0	0
CSNK1G1	NEK7	Q9HCP0	53944	Q8TDX7	140609	1|1|1	1|4|0|0|5|3|2|5|1|2|4|1	0	0.2	0.68	0.241497	13	3	1.03589	0.867313		1	1	0	1	1	0	0	1	1	2	1	1	4	0	0	5	3	2	5	1	2	4	1	0	0	0	0	0	0	0	0	0	0
CSNK1G3	VWA8	Q9Y6M4	1456	A3KMH1	23078	1|4|3	4|9|2|3|4|10|2|2|2|2|1|0	0	0.28	0.66	1.79252	30	3	0.0966874	0.866807		1	1	0	1	1	1	0	4	1	4	3	4	9	2	3	4	10	2	2	2	2	1	0	0	0	0	0	0	0	0	0	2	1
CSNK1G2	TMEM51	P78368	1455	Q9NW97	55092	0|1|2	0|0|0|0|0|0|0|0|0|0|0|0	0.31	10	0.25	0.0663265	5	2	4.75477	0.866138		1	1	0	1	1	0	0	1	1	0	2	0	0	0	0	0	0	0	0	0	0	0	0	0	0	0	0	0	0	0	0	0	0
CSNK1G2	VPS37B	P78368	1455	Q9H9H4	79720	0|1|2	0|0|0|0|0|0|0|0|0|0|0|0	0.31	10	0.25	0.0663265	5	2	4.75477	0.866138	TRUE	2	2	0	1	1	0	1	2	1	0	1	0	0	0	0	0	0	0	0	0	0	0	0	0	0	0	0	0	0	0	0	0	0
CSNK1G1	ELFN1	Q9HCP0	53944	P0C7U0	392617	0|2|1	0|0|0|0|0|0|0|0|0|0|0|0	0.31	10	0.25	0.0663265	5	2	4.75477	0.866138		0	0	0	2	1	0	0	1	0	2	0	0	0	0	0	0	0	0	0	0	0	0	0	0	0	0	0	0	0	0	0	0	0
CSNK1G3	ITGAV	Q9Y6M4	1456	P06756	3685	0|1|2	0|0|0|0|0|0|0|0|0|0|0|0	0.31	10	0.25	0.0663265	5	2	4.75477	0.866138	TRUE	0	0	0	1	1	0	0	2	0	1	2	0	0	0	0	0	0	0	0	0	0	0	0	0	0	0	0	0	0	0	0	0	0
CSNK1G3	MPHOSPH8	Q9Y6M4	1456	Q99549	54737	1|0|2	0|0|0|0|0|0|0|0|2|0|0|0	0.05	1	0.38	0.0663265	5	2	4.75477	0.866138	TRUE	0	0	0	2	0	0	1	2	0	0	1	0	0	0	0	0	0	0	0	2	0	0	0	0	0	0	0	0	0	0	0	0	0
CSNK1G3	RSL24D1	Q9Y6M4	1456	Q9UHA3	51187	3|0|2	1|2|1|1|2|1|3|3|1|1|1|3	0	0.56	0.53	0.112245	6	2	5.03431	0.866124		1	1	0	1	1	0	0	0	3	0	2	1	2	1	1	2	1	3	3	1	1	1	3	0	0	0	0	0	0	0	0	0	0
CSNK1G3	ROBO1	Q9Y6M4	1456	Q9Y6N7	6091	16|27|28	0|0|0|0|0|0|0|0|0|1|2|0	1	15.78	0	2.02721	35	3	3.75956	0.865513	TRUE	38	38	0	45	23	9	5	36	16	27	28	0	0	0	0	0	0	0	0	0	1	2	0	0	0	0	0	0	0	0	0	1	0
CSNK1G2	IMMT	P78368	1455	Q16891	10989	2|1|5	7|6|4|4|6|11|7|5|8|3|5|2	0	0.28	0.68	0.590136	17	3	1.23362	0.864188		3	3	0	6	7	2	1	5	5	10	10	7	6	4	4	6	11	7	5	8	3	5	2	0	0	0	0	0	0	0	0	0	0
CSNK1G2	ELMO2	P78368	1455	Q96JJ3	63916	0|2|4	0|0|0|0|0|0|1|0|0|0|0|0	0.45	4	0.21	0.180272	7	2	3.48705	0.863298		7	7	0	9	1	0	2	4	0	6	3	0	0	0	0	0	0	1	0	0	0	0	0	0	0	0	0	0	0	0	0	0	0
CSNK1G1	PRKCI	Q9HCP0	53944	P41743	5584	3|4|3	0|3|0|1|3|1|3|4|1|1|1|0	0	0.95	0.53	0.482993	21	3	1.80738	0.861908	TRUE	3	3	0	4	3	0	1	2	1	2	3	0	3	0	1	3	1	3	4	1	1	1	0	0	0	0	0	0	0	0	0	0	0
CSNK1G1	PRMT5	Q9HCP0	53944	O14744	10419	11|5|4	9|10|5|6|7|12|16|6|2|1|5|2	0	0.48	0.66	0.809524	21	3	2.79199	0.861845		11	11	0	5	4	3	2	8	6	10	7	9	10	5	6	7	12	16	6	2	1	5	2	0	0	0	0	0	0	0	0	0	0
CSNK1G3	NECTIN3	Q9Y6M4	1456	Q9NQS3	25945	3|2|2	0|0|0|0|0|0|0|0|0|0|0|0	0.96	23.33	0.01	0.722789	19	3	0.669996	0.861356	TRUE	3	3	0	5	4	0	1	7	3	2	2	0	0	0	0	0	0	0	0	0	0	0	0	0	0	0	0	0	0	0	0	0	0
CSNK1G3	ARPC4	Q9Y6M4	1456	P59998	10093	3|5|4	0|2|3|2|4|2|3|4|2|4|2|1	0	1	0.53	0.360544	17	3	4.06628	0.859347		0	0	0	4	3	2	1	3	3	5	4	0	2	3	2	4	2	3	4	2	4	2	1	0	0	0	0	0	0	0	0	0	0
CSNK1G2	ILF2	P78368	1455	Q12905	3608	14|9|12	17|21|18|39|38|31|26|23|29|28|14|30	0	0.3	0.68	2.01701	29	3	1.6152	0.858491		11	11	0	16	22	14	9	12	15	18	12	17	21	18	39	38	31	26	23	29	28	14	30	0	0	0	0	0	0	0	0	0	0
CSNK1G1	MMUT	Q9HCP0	53944	P22033	4594	0|1|1	0|0|0|0|0|0|0|0|0|0|0|0	0	6.67	0.68	0.147959	6	2	0.869682	0.85839		0	0	0	1	1	0	0	0	0	0	0	0	0	0	0	0	0	0	0	0	0	0	0	0	0	0	0	0	0	0	0	0	0
CSNK1G1	CNOT3	Q9HCP0	53944	O75175	4849	6|10|7	2|5|0|0|0|0|3|2|0|0|0|0	0.07	1.92	0.35	0.477891	21	3	6.10663	0.856547		6	6	0	10	7	1	1	7	2	6	6	2	5	0	0	0	0	3	2	0	0	0	0	0	0	0	0	0	0	0	0	0	0
CSNK1G1	WDR19	Q9HCP0	53944	Q8NEZ3	57728	1|2|0	0|0|0|0|0|0|0|0|0|0|0|0	0.31	10	0.25	0.0714286	5	2	4.44926	0.856438		1	1	0	2	0	0	0	2	0	1	2	0	0	0	0	0	0	0	0	0	0	0	0	0	0	0	0	0	0	0	0	0	0
CSNK1G3	WDR19	Q9Y6M4	1456	Q8NEZ3	57728	0|1|2	0|0|0|0|0|0|0|0|0|0|0|0	0.31	10	0.25	0.0714286	5	2	4.44926	0.856438		1	1	0	2	0	0	0	2	0	1	2	0	0	0	0	0	0	0	0	0	0	0	0	0	0	0	0	0	0	0	0	0	0
CSNK1G1	CNOT7	Q9HCP0	53944	Q9UIV1	29883	3|2|0	2|3|2|0|0|1|4|1|0|0|0|0	0	0.48	0.55	0.115646	6	2	4.93603	0.856166		3	3	0	2	0	1	0	0	1	3	0	2	3	2	0	0	1	4	1	0	0	0	0	0	0	0	0	0	0	0	0	0	0
CSNK1G1	DDX24	Q9HCP0	53944	Q9GZR7	57062	1|2|3	0|1|0|5|2|0|1|0|1|0|1|0	0	0.57	0.55	0.260204	15	3	2.43264	0.854137		1	1	0	2	3	0	0	2	3	2	1	0	1	0	5	2	0	1	0	1	0	1	0	0	0	0	0	0	0	0	0	0	0
CSNK1G3	DDX24	Q9Y6M4	1456	Q9GZR7	57062	3|2|1	0|1|0|5|2|0|1|0|1|0|1|0	0	0.57	0.55	0.260204	15	3	2.43264	0.854137		1	1	0	2	3	0	0	2	3	2	1	0	1	0	5	2	0	1	0	1	0	1	0	0	0	0	0	0	0	0	0	0	0
CSNK1G1	RAB32	Q9HCP0	53944	Q13637	10981	1|1|1	4|0|0|0|0|2|0|1|1|1|3|0	0	0.29	0.68	0.193878	13	3	1.38593	0.853637		1	1	0	1	1	0	1	1	0	1	2	4	0	0	0	0	2	0	1	1	1	3	0	0	0	0	0	0	0	0	0	0	0
CSNK1G3	TBCC	Q9Y6M4	1456	Q15814	6903	1|3|3	0|1|0|1|4|3|1|2|2|0|1|1	0	0.67	0.55	0.244898	15	3	3.26766	0.853575		1	1	0	2	0	0	0	0	1	3	3	0	1	0	1	4	3	1	2	2	0	1	1	0	0	0	0	0	0	0	0	0	0
CSNK1G1	NEURL4	Q9HCP0	53944	Q96JN8	84461	0|1|1	0|1|0|0|0|0|1|0|0|0|0|0	0	0.67	0.68	0.0816327	5	2	2.05635	0.851068		0	0	0	1	1	0	0	0	0	1	0	0	1	0	0	0	0	1	0	0	0	0	0	0	0	0	0	0	0	0	0	0	0
CSNK1G1	TAF15	Q9HCP0	53944	Q92804	8148	1|1|2	0|0|1|3|1|0|3|1|1|1|1|1	0	0.44	0.55	0.190476	13	3	2.20745	0.850032		1	1	0	1	2	0	0	2	1	2	1	0	0	1	3	1	0	3	1	1	1	1	1	0	0	0	0	0	0	0	0	0	0
CSNK1G3	TAF15	Q9Y6M4	1456	Q92804	8148	1|2|1	0|0|1|3|1|0|3|1|1|1|1|1	0	0.44	0.55	0.190476	13	3	2.20745	0.850032		1	1	0	1	2	0	0	2	1	2	1	0	0	1	3	1	0	3	1	1	1	1	1	0	0	0	0	0	0	0	0	0	0
CSNK1G3	CSNK1D	Q9Y6M4	1456	P48730	1453	0|1|2	1|0|0|0|0|0|0|0|0|0|0|0	0.14	2	0.32	0.0629252	5	2	5.12066	0.849733	TRUE	1	1	0	1	3	0	0	1	0	1	2	1	0	0	0	0	0	0	0	0	0	0	0	0	0	0	0	0	0	0	0	0	0
CSNK1G2	PLEKHG1	P78368	1455	Q9ULL1	57480	1|0|2	0|0|0|0|0|0|0|0|0|0|0|0	0.31	10	0.25	0.0833333	5	2	3.81907	0.848095		0	0	0	0	1	1	0	2	1	1	3	0	0	0	0	0	0	0	0	0	0	0	0	0	0	0	0	0	0	0	0	0	0
CSNK1G3	MLEC	Q9Y6M4	1456	Q14165	9761	1|5|3	2|5|1|3|5|8|3|2|5|7|7|4	0	0.4	0.64	0.522109	16	3	1.86243	0.847682	TRUE	2	2	0	2	3	0	3	3	1	5	3	2	5	1	3	5	8	3	2	5	7	7	4	0	0	0	0	0	0	0	0	0	0
CSNK1G1	HEATR5B	Q9HCP0	53944	Q9P2D3	54497	23|19|16	15|19|5|1|3|0|30|22|0|0|1|0	0	0.74	0.68	1.32313	33	3	4.826	0.845993		23	23	0	19	16	1	3	13	8	10	8	15	19	5	1	3	0	30	22	0	0	1	0	0	0	0	0	0	0	0	0	0	0
CSNK1G1	CSNK1G3	Q9HCP0	53944	Q9Y6M4	1456	1|1|0	0|0|0|0|0|0|0|0|0|0|0|0	0	6.67	0.68	0.0918367	5	2	1.81952	0.845472	TRUE	1	1	0	1	0	0	0	2	20	57	36	0	0	0	0	0	0	0	0	0	0	0	0	0	0	0	0	0	0	0	0	0	0
CSNK1G1	IGHMBP2	Q9HCP0	53944	P38935	3508	1|2|1	1|0|0|0|0|0|0|1|0|0|1|0	0.04	1.33	0.39	0.156463	13	3	2.78039	0.844041		1	1	0	2	1	0	0	2	0	1	1	1	0	0	0	0	0	0	1	0	0	1	0	0	0	0	0	0	0	0	0	0	0
CSNK1G1	IFNGR1	Q9HCP0	53944	P15260	3459	2|7|4	0|0|0|0|0|0|0|0|0|0|0|0	0.98	43.33	0	0.363946	18	3	4.31523	0.843368	TRUE	2	2	0	7	4	2	3	8	2	3	4	0	0	0	0	0	0	0	0	0	0	0	0	0	0	0	0	0	0	0	0	0	0
CSNK1G2	IFNGR1	P78368	1455	P15260	3459	2|3|8	0|0|0|0|0|0|0|0|0|0|0|0	0.98	43.33	0	0.363946	18	3	4.31523	0.843368	TRUE	2	2	0	7	4	2	3	8	2	3	4	0	0	0	0	0	0	0	0	0	0	0	0	0	0	0	0	0	0	0	0	0	0
CSNK1G3	NEO1	Q9Y6M4	1456	Q92859	4756	5|5|3	0|0|0|0|0|0|0|0|0|0|0|0	1	43.33	0	0.959184	20	3	1.25285	0.843142	TRUE	18	18	0	21	8	1	1	16	5	5	3	0	0	0	0	0	0	0	0	0	0	0	0	0	0	0	0	0	0	0	0	0	0
CSNK1G3	MYO1B	Q9Y6M4	1456	O43795	4430	7|2|2	0|0|0|2|3|0|4|2|0|2|6|13	0	0.39	0.65	0.493197	17	3	2.55011	0.84311	TRUE	4	4	0	4	7	1	1	6	7	2	2	0	0	0	2	3	0	4	2	0	2	6	13	0	0	0	0	0	0	0	0	0	0
CSNK1G1	CDC42EP4	Q9HCP0	53944	Q9H3Q1	23580	7|14|4	1|0|0|0|0|0|0|0|0|0|0|0	0.97	16.67	0	0.872449	22	3	3.44342	0.843056	TRUE	7	7	0	14	4	0	4	5	6	3	5	1	0	0	0	0	0	0	0	0	0	0	0	0	0	0	0	0	0	0	0	0	0
CSNK1G1	CDC40	Q9HCP0	53944	O60508	51362	0|1|3	1|1|1|2|2|2|6|3|0|1|2|2	0	0.3	0.6	0.12415	6	2	3.29086	0.841753		0	0	0	1	3	0	0	0	1	0	0	1	1	1	2	2	2	6	3	0	1	2	2	0	0	0	0	0	0	0	0	0	0
CSNK1G1	MFN2	Q9HCP0	53944	O95140	9927	1|3|1	4|2|3|3|7|4|4|4|5|2|3|3	0	0.28	0.68	0.316327	15	3	1.47594	0.841664		1	1	0	3	1	0	0	2	4	2	2	4	2	3	3	7	4	4	4	5	2	3	3	0	0	0	0	0	0	0	0	0	0
CSNK1G3	AGPAT1	Q9Y6M4	1456	Q99943	10554	0|2|1	0|0|0|0|0|0|0|0|0|0|0|0	0.31	10	0.25	0.0561224	5	2	5.83411	0.840181		0	0	0	1	1	0	0	1	0	2	1	0	0	0	0	0	0	0	0	0	0	0	0	0	0	0	0	0	0	0	0	0	0
CSNK1G1	MUS81	Q9HCP0	53944	Q96NY9	80198	0|2|1	0|0|0|0|0|0|0|0|1|0|0|0	0.14	2	0.32	0.0561224	5	2	5.83411	0.840181		0	0	0	2	1	0	0	1	1	1	1	0	0	0	0	0	0	0	0	1	0	0	0	0	0	0	0	0	0	0	0	0	0
CSNK1G1	ARL10	Q9HCP0	53944	Q8N8L6	285598	0|2|1	0|1|0|0|1|0|0|0|0|0|0|0	0.04	1	0.39	0.0561224	5	2	5.83411	0.840181		0	0	0	0	0	0	0	0	0	2	1	0	1	0	0	1	0	0	0	0	0	0	0	0	0	0	0	0	0	0	0	0	0
CSNK1G3	MITD1	Q9Y6M4	1456	Q8WV92	129531	0|2|1	1|0|1|0|1|0|1|0|1|0|0|0	0.04	1	0.39	0.0561224	5	2	5.83411	0.840181		0	0	0	2	1	0	0	0	0	0	0	1	0	1	0	1	0	1	0	1	0	0	0	0	0	0	0	0	0	0	0	0	0
CSNK1G3	NOTCH1	Q9Y6M4	1456	P46531	4851	1|1|1	0|0|0|0|0|0|0|0|0|0|0|0	0	10	0.68	0.217687	13	3	1.2112	0.839605	TRUE	3	3	0	5	2	0	1	5	1	1	1	0	0	0	0	0	0	0	0	0	0	0	0	0	0	0	0	0	0	0	0	0	0
CSNK1G1	MRPL22	Q9HCP0	53944	Q9NWU5	29093	1|2|1	1|2|0|2|0|2|2|1|1|1|0|1	0	0.67	0.49	0.171769	13	3	2.51833	0.834689		1	1	0	2	1	0	1	1	0	1	0	1	2	0	2	0	2	2	1	1	1	0	1	0	0	0	0	0	0	0	0	0	0
CSNK1G1	GID8	Q9HCP0	53944	Q9NWU2	54994	2|3|0	2|0|0|1|0|0|2|1|0|0|0|0	0.01	0.83	0.45	0.112245	6	2	5.22395	0.834681		2	2	0	3	0	0	0	2	0	2	0	2	0	0	1	0	0	2	1	0	0	0	0	0	0	0	0	0	0	0	0	0	0
CSNK1G1	H1-0	Q9HCP0	53944	P07305	3005	0|2|6	1|1|3|2|1|4|1|2|2|3|4|2	0	0.67	0.51	0.195578	7	2	5.18215	0.834196		0	0	0	2	6	0	4	2	3	2	4	1	1	3	2	1	4	1	2	2	3	4	2	0	0	0	0	0	0	0	0	0	0
CSNK1G3	SRSF10	Q9Y6M4	1456	O75494	10772	6|1|0	0|4|1|3|7|5|4|6|2|3|4|3	0	0.36	0.62	0.243197	7	2	3.34295	0.832753		1	1	0	0	4	0	0	1	6	1	0	0	4	1	3	7	5	4	6	2	3	4	3	0	0	0	0	0	0	0	0	0	0
CSNK1G3	DCAF13	Q9Y6M4	1456	Q9NV06	25879	3|1|1	1|5|1|8|5|3|7|5|0|2|5|6	0	0.22	0.68	0.486395	15	3	0.845338	0.832191		1	1	0	2	10	0	2	2	3	1	1	1	5	1	8	5	3	7	5	0	2	5	6	0	0	0	0	0	0	0	0	0	0
CSNK1G2	UTRN	P78368	1455	P46939	7402	10|20|52	3|3|2|0|1|2|0|1|9|0|0|0	0.54	4.56	0.08	4.42857	33	3	2.08427	0.830097	TRUE	54	54	0	55	30	10	20	52	38	47	37	3	3	2	0	1	2	0	1	9	0	0	0	0	0	0	0	0	0	0	0	0	0
CSNK1G3	TMOD1	Q9Y6M4	1456	P28289	7111	2|2|1	0|0|0|1|1|0|0|0|1|0|1|1	0.08	1.67	0.34	0.19898	14	3	2.76021	0.828986		1	1	0	1	2	1	0	4	2	2	1	0	0	0	1	1	0	0	0	1	0	1	1	0	0	0	0	0	0	0	0	0	0
CSNK1G3	YBX1	Q9Y6M4	1456	P67809	4904	5|5|3	5|3|1|4|6|1|8|8|3|2|2|2	0	0.54	0.64	0.517007	19	3	2.80002	0.828425		7	7	0	7	5	1	4	4	5	5	3	5	3	1	4	6	1	8	8	3	2	2	2	0	0	0	0	0	0	0	0	0	0
CSNK1G1	SLC12A2	Q9HCP0	53944	P55011	6558	22|25|19	0|0|0|0|0|0|0|0|0|0|0|0	1	220	0	1.9915	29	3	4.29356	0.827811	TRUE	22	22	0	25	19	4	11	23	9	17	10	0	0	0	0	0	0	0	0	0	0	0	0	0	0	0	0	0	0	0	0	0	0
CSNK1G3	CDK2	Q9Y6M4	1456	P24941	1017	2|4|4	2|4|3|4|0|7|2|2|2|4|3|1	0	0.61	0.61	0.377551	18	3	2.87384	0.827699		5	5	0	3	1	0	1	2	2	4	4	2	4	3	4	0	7	2	2	2	4	3	1	0	0	0	0	0	0	0	0	0	0
CSNK1G1	MRPS23	Q9HCP0	53944	Q9Y3D9	51649	3|5|5	10|9|13|3|4|5|12|10|16|1|0|0	0	0.3	0.68	0.685374	21	3	1.82898	0.826883		3	3	0	5	5	1	2	3	2	4	2	10	9	13	3	4	5	12	10	16	1	0	0	0	0	0	0	0	0	0	0	2	0
CSNK1G1	DPM1	Q9HCP0	53944	O60762	8813	3|5|1	5|8|6|2|11|11|2|6|4|4|8|8	0	0.27	0.68	0.637755	18	3	1.3162	0.82445		3	3	0	5	1	0	4	6	0	4	3	5	8	6	2	11	11	2	6	4	4	8	8	0	0	0	0	0	0	0	0	0	0
CSNK1G2	RBFOX2	P78368	1455	O43251	23543	1|4|6	4|2|4|4|6|4|5|1|3|5|2|5	0	0.67	0.59	0.370748	18	3	3.38069	0.823294		4	4	0	3	2	1	4	6	2	5	3	4	2	4	4	6	4	5	1	3	5	2	5	0	0	0	0	0	0	0	0	0	0
CSNK1G1	STRADA	Q9HCP0	53944	Q7RTN6	92335	0|3|1	0|0|0|0|0|0|0|0|0|0|0|0	0.33	13.33	0.24	0.117347	6	2	3.575	0.822743		0	0	0	3	1	0	0	4	0	3	1	0	0	0	0	0	0	0	0	0	0	0	0	0	0	0	0	0	0	0	0	0	0
CSNK1G3	STRADA	Q9Y6M4	1456	Q7RTN6	92335	0|3|1	0|0|0|0|0|0|0|0|0|0|0|0	0.33	13.33	0.24	0.117347	6	2	3.575	0.822743		0	0	0	3	1	0	0	4	0	3	1	0	0	0	0	0	0	0	0	0	0	0	0	0	0	0	0	0	0	0	0	0	0
CSNK1G3	IGF2BP3	Q9Y6M4	1456	O00425	10643	5|6|5	4|4|10|5|6|8|6|3|1|2|6|2	0	0.59	0.65	0.571429	20	3	3.23422	0.822278		5	5	0	3	12	1	1	3	5	6	5	4	4	10	5	6	8	6	3	1	2	6	2	0	0	0	0	0	0	0	0	0	0
CSNK1G1	C1orf131	Q9HCP0	53944	Q8NDD1	128061	2|1|2	0|0|0|1|1|0|1|1|1|1|1|1	0.08	1.67	0.34	0.215986	14	3	2.52744	0.822091		2	2	0	1	2	0	0	0	2	0	0	0	0	0	1	1	0	1	1	1	1	1	1	0	0	0	0	0	0	0	0	0	0
CSNK1G1	RRP15	Q9HCP0	53944	Q9Y3B9	51018	3|2|6	2|0|3|4|2|3|4|2|1|2|2|1	0	0.92	0.51	0.307823	17	3	4.4024	0.820826		3	3	0	2	6	1	2	1	2	2	2	2	0	3	4	2	3	4	2	1	2	2	1	0	0	0	0	0	0	0	0	0	0
CSNK1G1	SLTM	Q9HCP0	53944	Q9NWH9	79811	1|1|4	0|1|2|2|0|0|2|0|1|0|0|3	0	0.8	0.46	0.244898	15	3	2.67932	0.819989		1	1	0	1	4	1	0	0	3	0	1	0	1	2	2	0	0	2	0	1	0	0	3	0	0	0	0	0	0	0	0	0	0
CSNK1G1	MAT2B	Q9HCP0	53944	Q9NZL9	27430	1|2|1	3|2|1|1|4|7|4|2|5|1|3|0	0	0.22	0.68	0.346939	14	3	0.995364	0.819392		1	1	0	2	1	0	2	2	4	5	5	3	2	1	1	4	7	4	2	5	1	3	0	0	0	0	0	0	0	0	0	0	0
CSNK1G3	FTSJ1	Q9Y6M4	1456	Q9UET6	24140	5|10|6	1|0|0|0|1|1|0|1|0|0|0|1	0.93	7	0.01	0.462585	22	3	5.47591	0.818545		6	6	0	8	3	1	3	13	5	10	6	1	0	0	0	1	1	0	1	0	0	0	1	0	0	0	0	0	0	0	0	0	0
CSNK1G3	RPL35A	Q9Y6M4	1456	P18077	6165	7|2|4	3|2|4|4|6|1|0|1|1|1|1|0	0	0.87	0.55	0.360544	19	3	4.221	0.816308		1	1	0	5	6	2	4	4	7	2	4	3	2	4	4	6	1	0	1	1	1	1	0	0	0	0	0	0	0	0	0	0	0
CSNK1G3	CDKN2A	Q9Y6M4	1456	P42771	1029	1|1|5	2|2|1|1|2|2|4|2|0|0|3|0	0	0.67	0.51	0.318027	16	3	2.34999	0.813796		1	1	0	1	0	0	0	5	1	1	5	2	2	1	1	2	2	4	2	0	0	3	0	0	0	0	0	0	0	0	0	0	0
CSNK1G1	IGF2BP1	Q9HCP0	53944	Q9NZI8	10642	14|9|16	9|16|12|14|21|17|23|18|11|10|12|15	0	0.59	0.67	1.43537	28	3	3.02927	0.81277		14	14	0	9	16	5	11	9	17	14	7	9	16	12	14	21	17	23	18	11	10	12	15	0	0	0	0	0	0	0	0	0	0
CSNK1G1	RPRD1A	Q9HCP0	53944	Q96P16	55197	1|2|1	1|2|2|1|5|3|3|3|5|0|2|2	0	0.27	0.68	0.294218	14	3	1.2432	0.812734		1	1	0	2	1	0	0	0	1	2	3	1	2	2	1	5	3	3	3	5	0	2	2	0	0	0	0	0	0	0	0	0	0
CSNK1G2	ARPC3	P78368	1455	O15145	10094	2|1|3	2|4|2|2|3|5|5|0|2|2|3|0	0	0.4	0.61	0.37415	15	3	1.63521	0.812007		0	0	0	4	3	2	1	3	1	3	2	2	4	2	2	3	5	5	0	2	2	3	0	0	0	0	0	0	0	0	0	0	0
CSNK1G3	ARPC3	Q9Y6M4	1456	O15145	10094	1|3|2	2|4|2|2|3|5|5|0|2|2|3|0	0	0.4	0.61	0.37415	15	3	1.63521	0.812007		0	0	0	4	3	2	1	3	1	3	2	2	4	2	2	3	5	5	0	2	2	3	0	0	0	0	0	0	0	0	0	0	0
CSNK1G3	MRPL44	Q9Y6M4	1456	Q9H9J2	65080	0|1|4	0|0|0|0|1|0|3|0|1|0|0|0	0.02	0.83	0.41	0.265306	8	2	1.59839	0.810114	TRUE	1	1	0	3	2	0	0	2	0	1	4	0	0	0	0	1	0	3	0	1	0	0	0	0	0	0	0	0	0	0	0	0	0
CSNK1G2	CASK	P78368	1455	O14936	8573	2|3|12	1|1|1|0|0|0|1|1|0|0|0|0	0.49	5.67	0.15	0.539116	22	3	3.4644	0.808019	TRUE	10	10	0	12	4	2	3	12	3	8	10	1	1	1	0	0	0	1	1	0	0	0	0	0	0	0	0	0	0	0	0	0	0
CSNK1G3	RICTOR	Q9Y6M4	1456	Q6R327	253260	4|8|6	0|1|0|2|2|1|4|1|0|0|1|0	0.12	2	0.33	0.530612	22	3	3.83337	0.805941		9	9	0	13	9	3	1	10	4	8	6	0	1	0	2	2	1	4	1	0	0	1	0	0	0	0	0	0	0	0	0	0	0
CSNK1G2	PCDH10	P78368	1455	Q9P2E7	57575	1|2|6	0|0|0|0|0|0|0|0|0|0|0|0	0.65	30	0.05	1.03061	20	3	0.620975	0.804913	TRUE	5	5	0	8	4	1	2	6	5	6	8	0	0	0	0	0	0	0	0	0	0	0	0	0	0	0	0	0	0	0	0	0	0
CSNK1G2	YWHAG	P78368	1455	P61981	7532	2|2|8	10|3|4|3|2|3|9|3|2|2|0|0	0	0.42	0.65	0.534014	19	3	2.44489	0.80429		10	10	0	8	6	2	2	8	1	5	8	10	3	4	3	2	3	9	3	2	2	0	0	0	0	0	0	0	0	0	0	0	0
CSNK1G1	WTAP	Q9HCP0	53944	Q15007	9589	1|3|5	0|1|2|3|3|2|4|2|3|0|3|3	0	0.86	0.5	0.352041	16	3	3.06066	0.802835		1	1	0	3	5	1	3	2	4	1	1	0	1	2	3	3	2	4	2	3	0	3	3	0	0	0	0	0	0	0	0	0	0
CSNK1G3	IGF2BP1	Q9Y6M4	1456	Q9NZI8	10642	17|14|7	9|16|12|14|21|17|23|18|11|10|12|15	0	0.58	0.67	1.43537	28	3	2.94196	0.802282		14	14	0	9	16	5	11	9	17	14	7	9	16	12	14	21	17	23	18	11	10	12	15	0	0	0	0	0	0	0	0	0	0
CSNK1G2	VANGL1	P78368	1455	Q8TAA9	81839	1|8|11	1|0|1|0|0|0|1|1|0|0|0|0	0.67	6.67	0.04	0.908163	24	3	2.25035	0.799785	TRUE	16	16	0	18	7	1	8	11	16	21	13	1	0	1	0	0	0	1	1	0	0	0	0	0	0	0	0	0	0	0	0	0	0
CSNK1G1	PRKAR1A	Q9HCP0	53944	P10644	5573	3|2|2	1|0|0|1|0|0|2|2|0|0|0|0	0.01	1.17	0.44	0.232993	16	3	3.38367	0.799165	TRUE	3	3	0	2	2	1	0	2	1	1	1	1	0	0	1	0	0	2	2	0	0	0	0	0	0	0	0	0	0	0	0	0	0
CSNK1G2	NSD3	P78368	1455	Q9BZ95	54904	0|2|2	0|0|0|1|0|0|1|0|0|0|0|0	0.08	1.33	0.34	0.107143	6	2	4.05607	0.798529		0	0	0	0	3	0	2	2	3	2	0	0	0	0	1	0	0	1	0	0	0	0	0	0	0	0	0	0	0	0	0	0	0
CSNK1G3	CCDC28A	Q9Y6M4	1456	Q8IWP9	25901	0|2|2	0|0|0|0|0|0|0|0|0|0|0|0	0.63	13.33	0.05	0.107143	6	2	4.05607	0.798529		2	2	0	3	0	0	0	3	0	2	2	0	0	0	0	0	0	0	0	0	0	0	0	0	0	0	0	0	0	0	0	0	0
CSNK1G1	FGD1	Q9HCP0	53944	P98174	2245	1|4|1	0|0|0|0|0|0|0|0|0|0|0|0	0.33	20	0.24	0.372449	17	3	1.46846	0.797516		1	1	0	4	1	0	0	1	0	1	1	0	0	0	0	0	0	0	0	0	0	0	0	0	0	0	0	0	0	0	0	0	0
CSNK1G1	H4-16;H4C1;H4C11;H4C12;H4C13;H4C14;H4C15;H4C2;H4C3;H4C4;H4C5;H4C6;H4C8;H4C9	Q9HCP0	53944	P62805	8294	141|64|150	156|67|265|121|75|84|115|94|121|77|120|150	0	0.56	0.68	9.37415	69	3	3.75127	0.797078		141	141	0	64	150	86	82	60	127	81	76	156	67	265	121	75	84	115	94	121	77	120	150	0	0	0	0	0	0	2	0	0	0
CSNK1G3	ANKRD50	Q9Y6M4	1456	Q9ULJ7	57182	2|4|3	1|0|0|0|0|0|0|0|0|0|0|0	0.7	6	0.04	0.430272	18	3	2.17247	0.796026		7	7	0	9	1	0	0	5	2	4	3	1	0	0	0	0	0	0	0	0	0	0	0	0	0	0	0	0	0	0	0	0	0
CSNK1G1	DST	Q9HCP0	53944	Q03001	667	41|54|38	0|0|0|0|0|0|0|0|0|0|0|1	1	88.67	0	4.52551	34	3	4.16054	0.794994	TRUE	41	41	0	54	38	9	19	58	26	37	36	0	0	0	0	0	0	0	0	0	0	0	1	1	0	0	0	0	0	0	0	0	1
CSNK1G2	VANGL2	P78368	1455	Q9ULK5	57216	0|1|9	0|0|0|0|0|0|0|0|0|0|0|0	0.33	33.33	0.24	0.389456	9	2	2.88056	0.794213	TRUE	10	10	0	9	7	0	1	9	10	15	8	0	0	0	0	0	0	0	0	0	0	0	0	0	0	0	0	0	0	0	0	0	0
CSNK1G2	DJA3	P78368	1455	Q96EY1	9093	5|2|11	12|11|7|7|10|17|6|11|6|10|8|11	0	0.41	0.67	0.964286	24	3	1.79784	0.794158	TRUE	5	5	0	7	3	5	2	11	2	10	4	12	11	7	7	10	17	6	11	6	10	8	11	0	0	1	1	0	0	0	0	0	0
CSNK1G3	EIF3B	Q9Y6M4	1456	P55884	8662	1|1|1	9|5|4|2|2|1|6|9|2|0|0|0	0	0.11	0.68	0.341837	15	3	0.584956	0.791484		3	3	0	3	0	0	0	0	1	1	1	9	5	4	2	2	1	6	9	2	0	0	0	0	0	0	0	0	0	0	0	0	0
CSNK1G2	DJA2	P78368	1455	O60884	10294	1|1|5	6|7|2|9|10|8|3|10|5|8|3|7	0	0.23	0.68	0.627551	17	3	0.966661	0.791237		7	7	0	10	4	1	1	5	2	5	4	6	7	2	9	10	8	3	10	5	8	3	7	0	0	0	0	0	0	0	0	0	0
CSNK1G1	SRCIN1	Q9HCP0	53944	Q9C0H9	80725	0|5|1	0|0|0|0|0|0|0|0|0|0|0|0	0.33	20	0.24	0.132653	7	2	5.26447	0.790222		0	0	0	5	1	0	0	1	1	4	1	0	0	0	0	0	0	0	0	0	0	0	0	0	0	0	0	0	0	0	0	0	0
CSNK1G3	MSI2	Q9Y6M4	1456	Q96DH6	124540	4|0|2	0|0|0|0|3|5|2|3|4|1|0|1	0	0.44	0.58	0.181973	7	2	3.78451	0.787534		1	1	0	2	1	0	1	1	4	0	2	0	0	0	0	3	5	2	3	4	1	0	1	0	0	0	0	0	0	0	0	0	0
CSNK1G3	RRP1	Q9Y6M4	1456	P56182	8568	6|0|2	1|1|1|2|0|0|1|0|1|0|1|1	0.28	1.78	0.26	0.146259	8	2	6.50781	0.787308		2	2	0	2	6	0	1	1	6	0	2	1	1	1	2	0	0	1	0	1	0	1	1	0	0	0	0	0	0	0	0	0	0
CSNK1G2	ITGA6	P78368	1455	P23229	3655	0|2|15	0|0|0|0|0|0|0|0|0|0|0|0	0.65	56.67	0.05	0.794218	10	2	2.79611	0.786884	TRUE	8	8	0	10	4	0	2	15	2	10	9	0	0	0	0	0	0	0	0	0	0	0	0	0	0	0	0	0	0	0	0	0	0
CSNK1G3	SLC25A12	Q9Y6M4	1456	O75746	8604	4|10|2	12|14|13|5|12|20|9|8|4|12|7|3	0	0.31	0.67	0.852041	23	3	1.82984	0.785585		2	2	0	2	3	0	1	2	4	10	2	12	14	13	5	12	20	9	8	4	12	7	3	0	0	0	0	0	0	0	0	0	0
CSNK1G1	CDK2	Q9HCP0	53944	P24941	1017	5|3|1	2|4|3|4|0|7|2|2|2|4|3|1	0	0.55	0.6	0.377551	18	3	2.54975	0.785224		5	5	0	3	1	0	1	2	2	4	4	2	4	3	4	0	7	2	2	2	4	3	1	0	0	0	0	0	0	0	0	0	0
CSNK1G1	HMGA2	Q9HCP0	53944	P52926	8091	2|0|4	1|1|1|1|0|0|0|0|2|0|1|2	0.02	1	0.41	0.130952	7	2	5.37077	0.785107		2	2	0	0	4	1	1	1	3	5	2	1	1	1	1	0	0	0	0	2	0	1	2	0	0	0	0	0	0	0	0	0	0
CSNK1G3	RBFOX2	Q9Y6M4	1456	O43251	23543	2|5|3	4|2|4|4|6|4|5|1|3|5|2|5	0	0.61	0.6	0.370748	18	3	3.03879	0.78498		4	4	0	3	2	1	4	6	2	5	3	4	2	4	4	6	4	5	1	3	5	2	5	0	0	0	0	0	0	0	0	0	0
CSNK1G1	RPL35A	Q9HCP0	53944	P18077	6165	1|5|6	3|2|4|4|6|1|0|1|1|1|1|0	0	0.8	0.56	0.360544	19	3	3.86684	0.784283		1	1	0	5	6	2	4	4	7	2	4	3	2	4	4	6	1	0	1	1	1	1	0	0	0	0	0	0	0	0	0	0	0
CSNK1G1	TENT2	Q9HCP0	53944	Q6PIY7	167153	0|1|1	3|0|0|1|0|1|0|0|0|0|0|0	0	0.33	0.68	0.0714286	5	2	2.5867	0.781817		0	0	0	1	1	0	0	1	1	0	1	3	0	0	1	0	1	0	0	0	0	0	0	0	0	0	0	0	0	0	0	0	0
CSNK1G3	TENT2	Q9Y6M4	1456	Q6PIY7	167153	1|0|1	3|0|0|1|0|1|0|0|0|0|0|0	0	0.33	0.68	0.0714286	5	2	2.5867	0.781817		0	0	0	1	1	0	0	1	1	0	1	3	0	0	1	0	1	0	0	0	0	0	0	0	0	0	0	0	0	0	0	0	0
CSNK1G3	OSGEP	Q9Y6M4	1456	Q9NPF4	55644	3|4|3	7|7|4|3|8|6|5|7|6|4|4|5	0	0.44	0.68	0.481293	19	3	2.14183	0.781163	TRUE	1	1	0	3	2	0	0	2	3	4	3	7	7	4	3	8	6	5	7	6	4	4	5	0	0	0	0	1	0	0	0	0	0
CSNK1G1	PSMC1	Q9HCP0	53944	P62191	5700	6|4|7	1|5|3|3|4|6|7|8|2|1|3|3	0	0.76	0.63	0.479592	21	3	4.22776	0.779358		6	6	0	4	7	0	0	3	0	3	1	1	5	3	3	4	6	7	8	2	1	3	3	0	0	0	0	0	0	0	0	0	0
CSNK1G3	TMSB15B	Q9Y6M4	1456	A0A087X1C1		1|1|3	1|1|1|1|1|1|1|1|2|0|2|0	0.01	0.83	0.45	0.164966	14	3	3.54964	0.779347		1	1	0	1	1	1	0	1	1	1	3	1	1	1	1	1	1	1	1	2	0	2	0	0	0	0	0	0	0	0	0	0	0
CSNK1G3	YY1	Q9Y6M4	1456	P25490	7528	1|1|1	3|1|2|1|2|3|3|1|4|4|3|2	0	0.25	0.68	0.214286	13	3	1.29878	0.779253		0	0	0	2	1	0	0	1	1	1	1	3	1	2	1	2	3	3	1	4	4	3	2	0	0	0	0	0	0	0	0	0	0
CSNK1G1	SLC39A10	Q9HCP0	53944	Q9ULF5	57181	4|5|4	0|0|0|0|0|0|0|1|0|0|0|0	0.94	8.67	0.01	0.564626	19	3	2.64764	0.774697	TRUE	4	4	0	5	4	0	0	6	0	5	5	0	0	0	0	0	0	0	1	0	0	0	0	0	0	0	0	0	0	0	0	0	0
CSNK1G2	MCAM	P78368	1455	P43121	4162	3|2|6	0|0|0|0|0|0|0|0|0|0|0|0	0.98	36.67	0	0.937075	20	3	1.03883	0.774015	TRUE	3	3	0	5	2	3	2	6	2	6	8	0	0	0	0	0	0	0	0	0	0	0	0	0	0	0	0	0	0	0	0	0	0
CSNK1G3	NUMA1	Q9Y6M4	1456	Q14980	4926	33|52|44	15|19|22|22|39|35|22|29|37|13|11|13	0	1.13	0.68	5.5119	36	3	3.06241	0.773685	TRUE	50	50	0	80	66	12	34	34	33	52	44	15	19	22	22	39	35	22	29	37	13	11	13	0	0	0	0	2	0	0	0	0	0
CSNK1G3	FAM92A	Q9Y6M4	1456	A1XBS5	137392	0|3|1	0|0|0|0|0|0|0|0|0|0|0|0	0.33	13.33	0.24	0.19898	6	2	2.14522	0.773535		2	2	0	4	3	0	1	10	0	3	1	0	0	0	0	0	0	0	0	0	0	0	0	0	0	0	0	0	0	0	0	0	0
CSNK1G3	CHP1	Q9Y6M4	1456	Q99653	11261	0|5|3	3|0|1|1|0|0|0|0|1|0|0|0	0.08	1.33	0.34	0.163265	8	2	5.9095	0.773276	TRUE	2	2	0	0	1	0	0	4	0	5	3	3	0	1	1	0	0	0	0	1	0	0	0	0	0	0	0	0	0	0	0	0	0
CSNK1G3	PTPN14	Q9Y6M4	1456	Q15678	5784	2|9|9	1|0|0|1|0|0|1|0|0|0|0|0	0.71	6.67	0.03	1.11905	25	3	1.7302	0.771396		13	13	0	17	6	0	0	20	2	9	9	1	0	0	1	0	0	1	0	0	0	0	0	0	0	0	0	0	0	0	0	0	0
CSNK1G1	SNRPF	Q9HCP0	53944	P62306	6636	9|6|4	1|6|2|6|7|3|6|7|5|4|2|6	0	0.9	0.6	0.510204	22	3	4.45145	0.770974		9	9	0	6	4	1	2	6	3	2	5	1	6	2	6	7	3	6	7	5	4	2	6	0	0	0	0	0	0	0	0	0	0
CSNK1G3	MSI1	Q9Y6M4	1456	O43347	4440	0|1|2	1|3|1|1|7|6|1|2|5|1|1|0	0	0.15	0.68	0.164966	6	2	1.67175	0.768599		0	0	0	0	2	0	0	0	0	1	2	1	3	1	1	7	6	1	2	5	1	1	0	0	0	0	0	0	0	0	0	0	0
CSNK1G1	IQSEC1	Q9HCP0	53944	Q6DN90	9922	3|3|3	7|0|0|2|4|3|1|1|0|4|4|2	0	0.55	0.62	0.421769	18	3	2.27869	0.767337		3	3	0	3	3	1	0	8	0	4	4	7	0	0	2	4	3	1	1	0	4	4	2	0	0	0	0	0	0	0	0	0	0
CSNK1G3	CNOT7	Q9Y6M4	1456	Q9UIV1	29883	1|3|0	2|3|2|0|0|1|4|1|0|0|0|0	0	0.38	0.56	0.115646	6	2	3.90094	0.765778		3	3	0	2	0	1	0	0	1	3	0	2	3	2	0	0	1	4	1	0	0	0	0	0	0	0	0	0	0	0	0	0	0
CSNK1G2	RALGAPA1	P78368	1455	Q6GYQ0	253959	2|3|12	0|1|0|0|0|0|1|0|0|0|0|0	0.49	5.67	0.15	0.583333	23	3	3.15371	0.763269		9	9	0	15	6	2	3	12	9	9	9	0	1	0	0	0	0	1	0	0	0	0	0	0	1	0	0	0	0	0	0	0	0
CSNK1G2	MACROH2A2	P78368	1455	Q9P0M6	55506	0|4|2	0|0|3|5|4|5|5|5|2|5|9|14	0	0.17	0.68	0.426871	7	2	1.52251	0.761982		2	2	0	3	21	0	4	2	12	2	11	0	0	3	5	4	5	5	5	2	5	9	14	0	0	0	0	0	0	0	0	0	0
CSNK1G3	ERP44	Q9Y6M4	1456	Q9BS26	23071	1|1|1	1|0|2|0|0|0|0|0|0|0|0|0	0	0.67	0.68	0.173469	13	3	1.7142	0.761268		0	0	0	3	1	0	0	1	1	1	1	1	0	2	0	0	0	0	0	0	0	0	0	0	0	0	0	0	0	0	0	0	0
CSNK1G3	CWC22	Q9Y6M4	1456	Q9HCG8	57703	2|2|3	1|0|0|2|3|0|3|2|0|2|1|1	0	0.78	0.52	0.267007	16	3	3.00106	0.761032		0	0	0	0	3	1	0	1	2	2	3	1	0	0	2	3	0	3	2	0	2	1	1	0	0	0	0	0	0	0	0	0	0
CSNK1G3	SPTAN1	Q9Y6M4	1456	Q13813	6709	108|169|149	10|10|7|6|3|6|20|19|16|13|23|47	0.67	4.06	0.04	13.2449	57	3	4.1652	0.760225		183	183	0	287	180	61	110	209	108	169	149	10	10	7	6	3	6	20	19	16	13	23	47	3	3	0	0	0	0	0	0	12	7
CSNK1G1	RBM4B	Q9HCP0	53944	Q9BQ04	83759	0|3|1	1|1|0|1|1|0|1|1|0|0|0|0	0.12	1.33	0.33	0.0714286	6	2	6.51497	0.75979		0	0	0	3	1	0	1	0	0	1	0	1	1	0	1	1	0	1	1	0	0	0	0	0	0	0	0	0	0	0	0	0	0
CSNK1G3	PSMD9	Q9Y6M4	1456	O00233	5715	0|3|3	2|1|1|1|1|5|2|2|2|1|3|0	0	0.5	0.57	0.136054	7	2	5.334	0.75952		1	1	0	1	0	0	0	1	0	3	3	2	1	1	1	1	5	2	2	2	1	3	0	0	0	0	0	0	0	0	0	0	0
CSNK1G1	CDCA3	Q9HCP0	53944	Q99618	83461	9|10|3	0|0|0|0|0|0|0|0|0|0|0|0	1	73.33	0	0.651361	22	3	4.25289	0.757019		9	9	0	10	3	0	2	12	5	6	7	0	0	0	0	0	0	0	0	0	0	0	0	0	0	0	0	0	0	0	0	0	0
CSNK1G1	MECP2	Q9HCP0	53944	P51608	4204	1|0|7	1|0|1|2|0|2|2|2|3|0|2|6	0	0.59	0.52	0.17517	8	2	5.61425	0.756272		1	1	0	0	7	1	1	1	3	1	1	1	0	1	2	0	2	2	2	3	0	2	6	0	0	0	0	0	0	0	0	0	0
CSNK1G3	CBX1	Q9Y6M4	1456	P83916	10951	0|1|1	1|1|0|1|3|4|3|2|3|2|0|2	0	0.19	0.68	0.102041	5	2	1.82514	0.750055		0	0	0	0	0	0	0	0	0	1	1	1	1	0	1	3	4	3	2	3	2	0	2	0	0	0	0	0	0	0	0	0	0
CSNK1G2	SNRNP40	P78368	1455	Q96DI7	9410	0|3|4	0|8|3|5|16|20|6|12|5|4|3|10	0	0.13	0.68	0.55102	8	2	1.29807	0.749943		3	3	0	4	6	0	3	4	3	8	1	0	8	3	5	16	20	6	12	5	4	3	10	0	0	0	0	0	0	0	0	0	0
CSNK1G3	DJA3	Q9Y6M4	1456	Q96EY1	9093	2|10|4	12|11|7|7|10|17|6|11|6|10|8|11	0	0.37	0.67	0.964286	24	3	1.55983	0.748739	TRUE	5	5	0	7	3	5	2	11	2	10	4	12	11	7	7	10	17	6	11	6	10	8	11	0	0	1	1	0	0	0	0	0	0
CSNK1G1	MLEC	Q9HCP0	53944	Q14165	9761	2|2|3	2|5|1|3|5|8|3|2|5|7|7|4	0	0.31	0.68	0.522109	16	3	1.36135	0.747585	TRUE	2	2	0	2	3	0	3	3	1	5	3	2	5	1	3	5	8	3	2	5	7	7	4	0	0	0	0	0	0	0	0	0	0
CSNK1G3	RPL30	Q9Y6M4	1456	P62888	6156	4|9|7	2|6|3|7|12|9|7|9|5|7|5|9	0	0.63	0.65	0.692177	23	3	3.34369	0.747551		5	5	0	4	6	2	4	3	4	9	7	2	6	3	7	12	9	7	9	5	7	5	9	0	0	0	0	0	0	0	0	0	0
CSNK1G2	CIZ1	P78368	1455	Q9ULV3	25792	3|4|12	21|15|21|13|15|17|14|17|25|2|8|6	0	0.28	0.68	1.29422	25	3	1.36507	0.74677	TRUE	7	7	0	12	12	3	4	12	13	11	11	21	15	21	13	15	17	14	17	25	2	8	6	0	0	0	0	0	0	0	0	0	0
CSNK1G3	DKC1	Q9Y6M4	1456	O60832	1736	14|6|6	11|9|9|12|15|9|14|12|10|8|8|19	0	0.51	0.67	1.07653	25	3	2.7445	0.746701		6	6	0	3	8	2	4	10	14	6	6	11	9	9	12	15	9	14	12	10	8	8	19	0	0	0	0	0	0	0	0	0	0
CSNK1G2	TOP1	P78368	1455	P11387	7150	0|3|6	11|6|6|21|23|19|18|7|8|12|6|18	0	0.14	0.68	0.748299	9	2	1.23261	0.745709		6	6	0	5	14	0	3	6	7	4	2	11	6	6	21	23	19	18	7	8	12	6	18	0	0	0	0	0	0	0	0	0	0
CSNK1G3	EXOSC8	Q9Y6M4	1456	Q96B26	11340	2|2|2	1|0|1|5|7|1|5|4|3|1|1|1	0	0.33	0.68	0.321429	17	3	1.83547	0.745578		2	2	0	4	3	0	0	2	2	2	2	1	0	1	5	7	1	5	4	3	1	1	1	0	0	0	0	0	0	0	0	0	0
CSNK1G1	RBFOX2	Q9HCP0	53944	O43251	23543	4|3|2	4|2|4|4|6|4|5|1|3|5|2|5	0	0.55	0.61	0.370748	18	3	2.69688	0.744697		4	4	0	3	2	1	4	6	2	5	3	4	2	4	4	6	4	5	1	3	5	2	5	0	0	0	0	0	0	0	0	0	0
CSNK1G3	RAB13	Q9Y6M4	1456	P51153	5872	6|6|4	4|1|6|2|4|5|3|4|6|1|5|4	0	0.89	0.6	0.568027	19	3	3.6668	0.743038	TRUE	3	3	0	7	3	1	3	4	6	6	4	4	1	6	2	4	5	3	4	6	1	5	4	0	0	0	0	0	0	0	0	0	0
CSNK1G3	CUL7	Q9Y6M4	1456	Q14999	9820	0|1|1	0|0|0|0|0|0|0|0|0|0|0|0	0	6.67	0.68	0.0782313	5	2	2.46978	0.742148		2	2	0	3	3	0	0	2	0	1	1	0	0	0	0	0	0	0	0	0	0	0	0	0	0	0	0	0	0	0	0	0	0
CSNK1G3	MACF1	Q9Y6M4	1456	Q9UPN3	23499	15|23|16	0|0|0|0|0|0|0|0|0|0|1|0	1	36	0	1.87585	31	3	3.45689	0.742121	TRUE	35	35	0	28	25	2	6	31	15	23	16	0	0	0	0	0	0	0	0	0	0	1	0	0	0	0	0	0	0	0	0	0	0
CSNK1G1	TMOD1	Q9HCP0	53944	P28289	7111	1|1|2	0|0|0|1|1|0|0|0|1|0|1|1	0.04	1.33	0.39	0.19898	14	3	2.13333	0.741467		1	1	0	1	2	1	0	4	2	2	1	0	0	0	1	1	0	0	0	1	0	1	1	0	0	0	0	0	0	0	0	0	0
CSNK1G3	NGDN	Q9Y6M4	1456	Q8NEJ9	25983	5|0|1	1|0|1|2|2|2|4|2|2|1|2|2	0	0.67	0.47	0.144558	7	2	5.13623	0.740164		1	1	0	0	3	0	1	2	5	0	1	1	0	1	2	2	2	4	2	2	1	2	2	0	0	0	0	0	0	0	0	0	0
CSNK1G1	EMC1	Q9HCP0	53944	Q8N766	23065	1|0|1	2|2|0|0|0|3|2|1|1|0|1|0	0	0.27	0.68	0.0867347	5	2	2.21347	0.740012		1	1	0	0	1	0	0	0	0	0	0	2	2	0	0	0	3	2	1	1	0	1	0	0	0	0	0	0	0	0	0	0	0
CSNK1G1	MARK3	Q9HCP0	53944	P27448	4140	6|3|3	2|0|0|0|0|0|0|1|0|0|1|0	0.33	2.67	0.24	0.321429	20	3	4.32961	0.739937	TRUE	6	6	0	3	3	0	0	5	0	4	4	2	0	0	0	0	0	0	1	0	0	1	0	0	0	0	0	0	0	0	0	0	0
CSNK1G3	PRAF2	Q9Y6M4	1456	O60831	11230	1|3|4	0|1|1|1|0|0|0|0|4|1|1|0	0.01	1.07	0.45	0.246599	17	3	3.81874	0.739057		0	0	0	2	2	1	1	2	1	3	4	0	1	1	1	0	0	0	0	4	1	1	0	0	0	0	0	0	0	0	0	0	0
CSNK1G2	YWHAH	P78368	1455	Q04917	7533	3|2|9	4|3|4|3|4|1|2|3|2|4|2|2	0.02	1.17	0.41	0.57483	22	3	2.58108	0.73829	TRUE	14	14	0	11	9	3	2	9	5	8	9	4	3	4	3	4	1	2	3	2	4	2	2	0	0	0	0	0	0	0	0	0	0
CSNK1G1	MCAM	Q9HCP0	53944	P43121	4162	3|5|2	0|0|0|0|0|0|0|0|0|0|0|0	0.98	33.33	0	0.937075	20	3	0.911971	0.737994	TRUE	3	3	0	5	2	3	2	6	2	6	8	0	0	0	0	0	0	0	0	0	0	0	0	0	0	0	0	0	0	0	0	0	0
CSNK1G1	MIB1	Q9HCP0	53944	Q86YT6	57534	0|2|1	0|0|0|1|0|0|0|1|0|0|0|1	0.04	1	0.39	0.0918367	6	2	3.29897	0.737957	TRUE	0	0	0	2	1	0	0	0	1	1	0	0	0	0	1	0	0	0	1	0	0	0	1	0	0	0	0	0	0	0	0	0	0
CSNK1G1	FTSJ1	Q9HCP0	53944	Q9UET6	24140	6|8|3	1|0|0|0|1|1|0|1|0|0|0|1	0.76	5.67	0.03	0.462585	22	3	4.35908	0.736474		6	6	0	8	3	1	3	13	5	10	6	1	0	0	0	1	1	0	1	0	0	0	1	0	0	0	0	0	0	0	0	0	0
CSNK1G2	FTSJ1	P78368	1455	Q9UET6	24140	1|3|13	1|0|0|0|1|1|0|1|0|0|0|1	0.45	5.67	0.21	0.462585	22	3	4.35908	0.736474		6	6	0	8	3	1	3	13	5	10	6	1	0	0	0	1	1	0	1	0	0	0	1	0	0	0	0	0	0	0	0	0	0
CSNK1G1	DDX56	Q9HCP0	53944	Q9NY93	54606	5|4|9	4|5|2|5|8|8|10|6|2|4|6|7	0	0.67	0.63	0.627551	22	3	3.38399	0.735486		5	5	0	4	9	3	4	6	3	6	5	4	5	2	5	8	8	10	6	2	4	6	7	0	0	0	0	0	0	0	0	0	0
CSNK1G2	RBM15	P78368	1455	Q96T37	64783	1|1|3	2|2|1|3|4|6|4|3|2|2|3|2	0	0.33	0.61	0.370748	15	3	1.32289	0.734921		2	2	0	3	5	1	1	3	3	2	2	2	2	1	3	4	6	4	3	2	2	3	2	0	0	0	0	0	0	0	0	0	0
CSNK1G1	PTK7	Q9HCP0	53944	Q13308	5754	0|1|1	0|0|0|0|0|0|0|0|0|0|0|0	0	6.67	0.68	0.0765306	5	2	2.55456	0.734816	TRUE	0	0	0	1	1	0	1	4	0	2	2	0	0	0	0	0	0	0	0	0	0	0	0	0	0	0	0	0	0	0	0	0	0
CSNK1G1	PABPC4	Q9HCP0	53944	Q13310	8761	5|4|7	6|13|6|6|10|11|11|10|3|6|8|6	0	0.44	0.68	0.892857	22	3	1.89133	0.73481		5	5	0	4	7	3	1	3	4	6	3	6	13	6	6	10	11	11	10	3	6	8	6	0	0	0	0	0	0	0	0	0	0
CSNK1G3	LSM3	Q9Y6M4	1456	P62310	27258	0|3|2	1|1|2|4|4|4|1|3|0|1|1|1	0	0.42	0.58	0.164966	7	2	3.38569	0.734517		2	2	0	6	5	1	1	1	0	3	2	1	1	2	4	4	4	1	3	0	1	1	1	0	0	0	0	0	0	0	0	0	0
CSNK1G1	WDR75	Q9HCP0	53944	Q8IWA0	84128	2|2|7	1|5|2|4|4|5|10|3|9|7|6|16	0	0.28	0.67	0.522109	20	3	2.22493	0.734185		2	2	0	2	7	2	1	4	2	2	2	1	5	2	4	4	5	10	3	9	7	6	16	0	0	0	0	0	0	0	0	0	0
CSNK1G3	LMNB1	Q9Y6M4	1456	P20700	4001	19|15|15	12|17|16|14|13|18|13|16|30|20|20|23	0	0.62	0.68	1.95578	30	3	2.98991	0.730139		11	11	0	11	11	5	5	10	19	15	15	12	17	16	14	13	18	13	16	30	20	20	23	0	0	0	0	0	0	0	0	0	0
CSNK1G1	SQSTM1	Q9HCP0	53944	Q13501	8878	5|9|2	3|3|2|1|2|0|3|4|0|0|0|1	0.08	1.52	0.34	1.56122	35	3	0.58003	0.730114		5	5	0	9	2	0	0	6	3	1	1	3	3	2	1	2	0	3	4	0	0	0	1	0	0	0	0	0	0	0	0	0	1
CSNK1G1	SRSF7	Q9HCP0	53944	Q16629	6432	5|2|8	2|5|0|3|5|2|3|2|5|2|2|5	0	1	0.53	0.442177	20	3	4.24049	0.729541		5	5	0	2	8	2	5	4	6	4	4	2	5	0	3	5	2	3	2	5	2	2	5	1	0	0	0	0	0	0	0	0	0
CSNK1G1	CENPB	Q9HCP0	53944	P07199	1059	1|1|2	2|2|1|1|2|1|2|2|1|2|3|3	0	0.44	0.55	0.19898	14	3	2.1575	0.729041		1	1	0	1	2	0	1	1	1	1	2	2	2	1	1	2	1	2	2	1	2	3	3	0	0	0	0	0	0	0	0	0	0
CSNK1G3	CENPB	Q9Y6M4	1456	P07199	1059	1|1|2	2|2|1|1|2|1|2|2|1|2|3|3	0	0.44	0.55	0.19898	14	3	2.1575	0.729041		1	1	0	1	2	0	1	1	1	1	2	2	2	1	1	2	1	2	2	1	2	3	3	0	0	0	0	0	0	0	0	0	0
CSNK1G3	FRMD6	Q9Y6M4	1456	Q96NE9	122786	2|2|1	0|0|0|0|0|0|0|0|0|0|0|0	0.63	16.67	0.05	0.581633	17	3	0.627629	0.72674	TRUE	1	1	0	2	1	0	0	2	2	2	1	0	0	0	0	0	0	0	0	0	0	0	0	0	0	0	0	0	0	0	0	0	0
CSNK1G1	NCKAP5L	Q9HCP0	53944	Q9HCH0	57701	1|5|3	0|0|0|0|0|0|0|0|0|0|0|0	0.66	30	0.05	0.443878	19	3	2.10935	0.726398		1	1	0	5	3	0	0	2	0	0	1	0	0	0	0	0	0	0	0	0	0	0	0	0	0	0	0	0	0	0	0	0	0
CSNK1G2	ROBO1	P78368	1455	Q9Y6N7	6091	9|5|36	0|0|0|0|0|0|0|0|0|1|2|0	0.85	11.11	0.02	2.02721	35	3	2.5434	0.726322	TRUE	38	38	0	45	23	9	5	36	16	27	28	0	0	0	0	0	0	0	0	0	1	2	0	0	0	0	0	0	0	0	0	1	0
CSNK1G3	AP2A2	Q9Y6M4	1456	O94973	161	1|3|1	0|0|0|0|1|1|1|1|0|0|0|1	0.12	1.67	0.33	0.20068	15	3	2.78738	0.725974	TRUE	2	2	0	5	2	0	0	1	1	3	1	0	0	0	0	1	1	1	1	0	0	0	1	0	0	0	0	0	0	0	0	0	0
CSNK1G1	DJA3	Q9HCP0	53944	Q96EY1	9093	5|7|3	12|11|7|7|10|17|6|11|6|10|8|11	0	0.34	0.68	0.964286	24	3	1.44082	0.724963	TRUE	5	5	0	7	3	5	2	11	2	10	4	12	11	7	7	10	17	6	11	6	10	8	11	0	0	1	1	0	0	0	0	0	0
CSNK1G1	DICER1	Q9HCP0	53944	Q9UPY3	23405	1|3|1	1|0|1|1|1|1|0|0|0|0|0|0	0.12	1.67	0.33	1.33333	19	3	0.0754143	0.72446		1	1	0	3	1	0	0	0	0	1	2	1	0	1	1	1	1	0	0	0	0	0	0	0	0	0	0	0	0	0	0	0	0
CSNK1G1	WWC2	Q9HCP0	53944	Q6AWC2	80014	1|3|2	0|0|0|0|0|0|0|0|0|0|0|0	0.64	20	0.05	0.30102	17	3	2.02368	0.723617		1	1	0	3	2	0	0	6	0	2	1	0	0	0	0	0	0	0	0	0	0	0	0	0	0	0	0	0	0	0	0	0	0
CSNK1G1	ATP7B	Q9HCP0	53944	P35670	540	2|3|1	0|0|0|0|0|0|0|0|0|0|0|0	0.64	20	0.05	0.418367	19	3	1.21325	0.723221	TRUE	2	2	0	3	1	1	0	1	0	2	2	0	0	0	0	0	0	0	0	0	0	0	0	0	0	0	0	0	0	0	0	0	0
CSNK1G2	H1-0	P78368	1455	P07305	3005	0|4|2	1|1|3|2|1|4|1|2|2|3|4|2	0	0.5	0.56	0.195578	7	2	3.82001	0.722435		0	0	0	2	6	0	4	2	3	2	4	1	1	3	2	1	4	1	2	2	3	4	2	0	0	0	0	0	0	0	0	0	0
CSNK1G3	DDX10	Q9Y6M4	1456	Q13206	1662	4|1|2	1|1|1|3|5|2|4|1|0|1|1|4	0	0.52	0.58	0.581633	21	3	0.921861	0.72172		2	2	0	3	6	0	2	3	4	1	2	1	1	1	3	5	2	4	1	0	1	1	4	0	0	0	0	0	0	0	0	0	0
CSNK1G1	LARP7	Q9HCP0	53944	Q4G0J3	51574	3|8|2	1|3|2|2|4|3|3|2|0|0|0|0	0.03	1.24	0.4	0.426871	19	3	3.80634	0.721509		3	3	0	8	2	0	1	3	2	0	3	1	3	2	2	4	3	3	2	0	0	0	0	0	0	0	0	1	0	0	0	0	0
CSNK1G3	MRPS9	Q9Y6M4	1456	P82933	64965	0|4|5	9|21|10|1|4|4|20|25|16|0|0|0	0	0.13	0.68	0.761905	10	2	1.12308	0.720814		4	4	0	6	10	1	1	3	0	4	5	9	21	10	1	4	4	20	25	16	0	0	0	0	0	0	0	0	0	0	0	0	0
CSNK1G1	MRPS25	Q9HCP0	53944	P82663	64432	0|3|4	6|5|3|1|2|3|11|6|7|0|0|1	0	0.26	0.66	0.358844	9	2	1.96485	0.720318		0	0	0	3	4	0	0	0	1	1	0	6	5	3	1	2	3	11	6	7	0	0	1	0	0	0	0	0	0	0	0	0	0
CSNK1G1	GPR50	Q9HCP0	53944	Q13585	9248	2|3|2	0|0|0|0|0|0|0|0|0|0|0|0	0.96	23.33	0.01	0.304422	17	3	2.52533	0.719465	TRUE	2	2	0	3	2	1	0	3	2	1	0	0	0	0	0	0	0	0	0	0	0	0	0	0	0	0	0	0	0	0	0	0	0
CSNK1G2	MYO1B	P78368	1455	O43795	4430	1|1|6	0|0|0|2|3|0|4|2|0|2|6|13	0	0.28	0.65	0.493197	17	3	1.74654	0.719007	TRUE	4	4	0	4	7	1	1	6	7	2	2	0	0	0	2	3	0	4	2	0	2	6	13	0	0	0	0	0	0	0	0	0	0
CSNK1G2	SPTAN1	P78368	1455	Q13813	6709	61|110|209	10|10|7|6|3|6|20|19|16|13|23|47	0.33	3.62	0.24	13.2449	57	3	3.66917	0.718008		183	183	0	287	180	61	110	209	108	169	149	10	10	7	6	3	6	20	19	16	13	23	47	3	3	0	0	0	0	0	0	12	7
CSNK1G1	SLC1A4	Q9HCP0	53944	P43007	6509	0|1|1	0|0|0|0|0|0|0|0|2|0|0|0	0	0.67	0.68	0.0714286	5	2	2.82232	0.716547	TRUE	0	0	0	1	1	0	0	0	0	0	0	0	0	0	0	0	0	0	0	2	0	0	0	0	0	0	0	0	0	0	0	0	0
CSNK1G3	STX8	Q9Y6M4	1456	Q9UNK0	9482	0|1|1	0|0|0|0|0|0|0|0|0|0|0|0	0	6.67	0.68	0.0714286	5	2	2.82232	0.716547	TRUE	0	0	0	1	0	0	0	2	0	1	1	0	0	0	0	0	0	0	0	0	0	0	0	0	0	0	0	0	0	0	0	0	0
CSNK1G2	RPL35A	P78368	1455	P18077	6165	2|4|4	3|2|4|4|6|1|0|1|1|1|1|0	0	0.67	0.59	0.360544	19	3	3.15852	0.715949		1	1	0	5	6	2	4	4	7	2	4	3	2	4	4	6	1	0	1	1	1	1	0	0	0	0	0	0	0	0	0	0	0
CSNK1G3	RAB14	Q9Y6M4	1456	P61106	51552	5|9|6	3|5|7|4|7|11|7|5|13|4|3|1	0	0.56	0.66	0.887755	21	3	2.84543	0.714864	TRUE	1	1	0	0	5	0	2	4	5	9	6	3	5	7	4	7	11	7	5	13	4	3	1	0	0	0	0	0	0	0	0	0	0
CSNK1G3	VPS16	Q9Y6M4	1456	Q9H269	64601	2|3|2	2|2|0|0|0|0|0|0|0|0|0|0	0.01	1.17	0.44	0.270408	16	3	3.0874	0.713847		1	1	0	2	2	0	1	4	2	3	2	2	2	0	0	0	0	0	0	0	0	0	0	0	0	0	0	0	0	0	0	0	0
CSNK1G3	EGFR	Q9Y6M4	1456	P00533	1956	3|12|9	0|0|0|0|1|0|0|0|0|0|0|0	0.91	16	0.01	1.0119	24	3	2.81051	0.713462	TRUE	10	10	0	11	2	0	3	8	3	12	9	0	0	0	0	1	0	0	0	0	0	0	0	0	0	0	0	0	0	0	0	0	0
CSNK1G2	JAK1	P78368	1455	P23458	3716	0|1|8	2|0|0|2|1|1|1|1|0|0|0|0	0.3	1.5	0.26	0.197279	9	2	5.60655	0.713196		5	5	0	6	4	0	1	8	1	2	4	2	0	0	2	1	1	1	1	0	0	0	0	0	0	0	0	0	0	0	0	0	0
CSNK1G1	SLC9A3R2	Q9HCP0	53944	Q15599	9351	2|2|1	0|0|1|0|0|1|0|1|2|0|0|0	0.02	1.11	0.41	0.234694	15	3	2.35631	0.712984	TRUE	2	2	0	2	1	0	2	2	2	0	3	0	0	1	0	0	1	0	1	2	0	0	0	0	0	0	0	0	0	0	0	0	0
CSNK1G3	H4-16;H4C1;H4C11;H4C12;H4C13;H4C14;H4C15;H4C2;H4C3;H4C4;H4C5;H4C6;H4C8;H4C9	Q9Y6M4	1456	P62805	8294	127|81|76	156|67|265|121|75|84|115|94|121|77|120|150	0	0.45	0.68	9.37415	69	3	2.93647	0.712928		141	141	0	64	150	86	82	60	127	81	76	156	67	265	121	75	84	115	94	121	77	120	150	0	0	0	0	0	0	2	0	0	0
CSNK1G3	ELP5	Q9Y6M4	1456	Q8TE02	23587	0|1|1	3|0|1|0|0|0|1|1|0|0|0|0	0	0.33	0.68	0.0612245	5	2	3.34665	0.712746		0	0	0	0	0	0	0	1	0	1	1	3	0	1	0	0	0	1	1	0	0	0	0	0	0	0	0	0	0	0	0	0	0
CSNK1G3	NOSTRIN	Q9Y6M4	1456	Q8IVI9	115677	1|0|1	1|0|0|0|0|0|0|0|0|0|0|0	0	1.33	0.68	0.0612245	5	2	3.34665	0.712746	TRUE	0	0	0	0	0	0	0	0	1	0	1	1	0	0	0	0	0	0	0	0	0	0	0	0	0	0	0	0	0	0	0	0	0
CSNK1G3	SLC16A10	Q9Y6M4	1456	Q8TF71	117247	1|0|1	2|0|0|0|0|0|1|0|0|0|0|0	0	0.44	0.68	0.0612245	5	2	3.34665	0.712746	TRUE	0	0	0	0	0	0	0	1	1	0	1	2	0	0	0	0	0	1	0	0	0	0	0	0	0	0	0	0	0	0	0	0	0
CSNK1G1	STIM2	Q9HCP0	53944	Q9P246	57620	3|3|3	0|0|0|0|0|0|0|0|0|0|0|0	0.99	30	0	0.755102	21	3	0.998689	0.71181	TRUE	3	3	0	3	3	0	0	2	0	2	1	0	0	0	0	0	0	0	0	0	0	0	0	0	0	0	0	0	0	0	0	0	0
CSNK1G2	RICTOR	P78368	1455	Q6R327	253260	3|1|10	0|1|0|2|2|1|4|1|0|0|1|0	0.28	1.56	0.26	0.530612	22	3	2.89887	0.710773		9	9	0	13	9	3	1	10	4	8	6	0	1	0	2	2	1	4	1	0	0	1	0	0	0	0	0	0	0	0	0	0	0
CSNK1G3	ERLIN1	Q9Y6M4	1456	O75477	10613	0|2|1	2|2|3|0|1|4|1|2|3|0|0|0	0	0.29	0.58	0.171769	6	2	1.72811	0.710446		2	2	0	2	2	0	0	6	0	2	1	2	2	3	0	1	4	1	2	3	0	0	0	0	0	0	0	0	0	0	0	0	0
CSNK1G3	PPP4C	Q9Y6M4	1456	P60510	5531	0|3|2	0|1|0|0|0|0|4|1|2|0|1|0	0	0.56	0.53	0.102041	7	2	5.81774	0.709681	TRUE	0	0	0	1	0	0	0	1	0	3	2	0	1	0	0	0	0	4	1	2	0	1	0	0	0	0	0	0	0	0	0	0	0
CSNK1G1	ITGAV	Q9HCP0	53944	P06756	3685	0|1|1	0|0|0|0|0|0|0|0|0|0|0|0	0	6.67	0.68	0.0663265	5	2	3.09652	0.707199	TRUE	0	0	0	1	1	0	0	2	0	1	2	0	0	0	0	0	0	0	0	0	0	0	0	0	0	0	0	0	0	0	0	0	0
CSNK1G1	MPHOSPH8	Q9HCP0	53944	Q99549	54737	0|1|1	0|0|0|0|0|0|0|0|2|0|0|0	0	0.67	0.68	0.0663265	5	2	3.09652	0.707199	TRUE	0	0	0	1	1	0	0	1	1	0	2	0	0	0	0	0	0	0	0	2	0	0	0	0	0	0	0	0	0	0	0	0	0
CSNK1G3	TMEM51	Q9Y6M4	1456	Q9NW97	55092	1|0|1	0|0|0|0|0|0|0|0|0|0|0|0	0	6.67	0.68	0.0663265	5	2	3.09652	0.707199		1	1	0	1	1	0	1	2	1	0	1	0	0	0	0	0	0	0	0	0	0	0	0	0	0	0	0	0	0	0	0	0	0
CSNK1G3	MYH14	Q9Y6M4	1456	Q7Z406	79784	15|3|5	3|6|0|16|8|1|4|3|0|3|7|13	0	0.53	0.66	0.906463	28	3	2.58036	0.707054		8	8	0	10	39	5	2	8	15	3	5	3	6	0	16	8	1	4	3	0	3	7	13	0	0	0	0	2	0	0	0	0	0
CSNK1G1	RAD50	Q9HCP0	53944	Q92878	10111	9|8|11	9|11|8|9|21|18|13|9|12|10|7|12	0	0.48	0.68	1.11905	27	3	2.81425	0.706318		9	9	0	8	11	1	7	11	6	7	8	9	11	8	9	21	18	13	9	12	10	7	12	0	0	0	0	0	0	0	0	0	0
CSNK1G3	NOL7	Q9Y6M4	1456	Q9UMY1	51406	2|1|0	0|1|0|0|0|0|3|0|1|0|1|4	0	0.29	0.58	0.132653	6	2	2.3172	0.706269		0	0	0	0	4	0	0	0	2	1	0	0	1	0	0	0	0	3	0	1	0	1	4	0	0	0	0	0	0	0	0	0	0
CSNK1G3	SLC12A7	Q9Y6M4	1456	Q9Y666	10723	1|9|4	0|0|0|0|0|0|0|1|0|0|3|0	0.34	2.33	0.24	0.692177	22	3	2.1461	0.705476	TRUE	9	9	0	7	10	0	2	7	1	9	4	0	0	0	0	0	0	0	1	0	0	3	0	0	0	0	0	0	0	0	0	0	0
CSNK1G3	SRSF7	Q9Y6M4	1456	Q16629	6432	6|4|4	2|5|0|3|5|2|3|2|5|2|2|5	0	0.93	0.56	0.442177	20	3	3.93036	0.704803		5	5	0	2	8	2	5	4	6	4	4	2	5	0	3	5	2	3	2	5	2	2	5	1	0	0	0	0	0	0	0	0	0
CSNK1G1	SRSF10	Q9HCP0	53944	O75494	10772	1|0|4	0|4|1|3|7|5|4|6|2|3|4|3	0	0.26	0.63	0.243197	7	2	2.3165	0.703805		1	1	0	0	4	0	0	1	6	1	0	0	4	1	3	7	5	4	6	2	3	4	3	0	0	0	0	0	0	0	0	0	0
CSNK1G1	KRT18	Q9HCP0	53944	P05783	3875	1|0|4	1|0|0|5|4|0|1|0|2|2|2|2	0	0.37	0.58	0.159864	7	2	3.65453	0.703735		1	1	0	0	4	2	1	2	2	0	0	1	0	0	5	4	0	1	0	2	2	2	2	0	0	0	0	0	0	0	0	0	0
CSNK1G3	RPRD1B	Q9Y6M4	1456	Q9NQG5	58490	3|4|2	1|1|1|4|6|7|7|6|6|1|1|2	0	0.43	0.64	0.545918	19	3	1.68223	0.703451		2	2	0	2	4	0	0	2	3	4	2	1	1	1	4	6	7	7	6	6	1	1	2	0	0	0	0	0	0	0	0	0	0
CSNK1G1	KIF26B	Q9HCP0	53944	Q2KJY2	55083	2|3|1	0|0|0|0|0|0|0|0|0|0|0|0	0.64	20	0.05	0.472789	19	3	1.05646	0.702982		2	2	0	3	1	0	0	7	2	4	4	0	0	0	0	0	0	0	0	0	0	0	0	0	0	0	0	0	0	0	0	0	0
CSNK1G1	PLX1	Q9HCP0	53944	Q9UIW2	5361	8|5|1	0|0|0|0|0|0|0|0|0|0|0|0	0.67	46.67	0.04	1.16497	23	3	1.07746	0.702662	TRUE	8	8	0	5	1	0	2	8	2	6	4	0	0	0	0	0	0	0	0	0	0	0	0	0	0	0	0	0	0	0	0	0	0
CSNK1G1	DHX34	Q9HCP0	53944	Q14147	9704	1|1|1	0|1|0|1|0|1|0|0|0|0|0|0	0	1	0.68	0.193878	14	3	1.46633	0.701877		1	1	0	1	1	0	0	0	0	0	1	0	1	0	1	0	1	0	0	0	0	0	0	0	0	0	0	0	0	0	0	0	0
CSNK1G3	IFNGR1	Q9Y6M4	1456	P15260	3459	2|3|4	0|0|0|0|0|0|0|0|0|0|0|0	0.98	30	0	0.363946	18	3	2.86573	0.701725	TRUE	2	2	0	7	4	2	3	8	2	3	4	0	0	0	0	0	0	0	0	0	0	0	0	0	0	0	0	0	0	0	0	0	0
CSNK1G1	DDX18	Q9HCP0	53944	Q9NVP1	8886	1|3|6	3|2|2|5|9|3|8|6|6|3|2|10	0	0.35	0.65	0.515306	20	3	2.02029	0.699978		1	1	0	3	6	0	0	0	4	1	2	3	2	2	5	9	3	8	6	6	3	2	10	0	0	0	0	2	1	0	0	0	0
CSNK1G1	EGFR	Q9HCP0	53944	P00533	1956	10|11|2	0|0|0|0|1|0|0|0|0|0|0|0	0.81	15.33	0.02	1.0119	24	3	2.67645	0.69844	TRUE	10	10	0	11	2	0	3	8	3	12	9	0	0	0	0	1	0	0	0	0	0	0	0	0	0	0	0	0	0	0	0	0	0
CSNK1G1	STX12	Q9HCP0	53944	Q86Y82	23673	1|4|0	0|0|0|0|0|0|0|0|0|0|0|0	0.33	16.67	0.24	0.0969388	7	2	6.25232	0.696587		1	1	0	4	0	0	0	1	0	2	2	0	0	0	0	0	0	0	0	0	0	0	0	0	0	0	0	0	0	0	0	0	0
CSNK1G2	PRMT5	P78368	1455	O14744	10419	3|2|8	9|10|5|6|7|12|16|6|2|1|5|2	0	0.31	0.67	0.809524	21	3	1.67974	0.694842		11	11	0	5	4	3	2	8	6	10	7	9	10	5	6	7	12	16	6	2	1	5	2	0	0	0	0	0	0	0	0	0	0
CSNK1G3	LPCAT1	Q9Y6M4	1456	Q8NF37	79888	2|3|1	4|5|2|2|2|2|2|1|3|4|2|2	0	0.44	0.6	0.263605	16	3	2.57827	0.694822	TRUE	1	1	0	1	1	1	1	1	2	3	1	4	5	2	2	2	2	2	1	3	4	2	2	0	0	0	0	0	0	0	0	0	0
CSNK1G1	DDX47	Q9HCP0	53944	Q9H0S4	51202	7|6|9	3|3|7|7|9|5|12|8|7|4|4|4	0	0.7	0.65	0.778912	23	3	3.53728	0.693608		7	7	0	6	9	4	5	2	7	4	4	3	3	7	7	9	5	12	8	7	4	4	4	0	0	0	0	0	0	0	0	0	0
CSNK1G1	PPP2R3C	Q9HCP0	53944	Q969Q6	55012	1|1|0	5|3|5|0|2|0|9|7|2|0|0|0	0	0.08	0.68	0.176871	6	2	0.870591	0.692986		1	1	0	1	0	1	0	1	1	0	1	5	3	5	0	2	0	9	7	2	0	0	0	0	0	0	0	0	0	0	0	0	0
CSNK1G2	PPP2R3C	P78368	1455	Q969Q6	55012	1|0|1	5|3|5|0|2|0|9|7|2|0|0|0	0	0.08	0.68	0.176871	6	2	0.870591	0.692986		1	1	0	1	0	1	0	1	1	0	1	5	3	5	0	2	0	9	7	2	0	0	0	0	0	0	0	0	0	0	0	0	0
CSNK1G3	PPP2R3C	Q9Y6M4	1456	Q969Q6	55012	1|0|1	5|3|5|0|2|0|9|7|2|0|0|0	0	0.08	0.68	0.176871	6	2	0.870591	0.692986		1	1	0	1	0	1	0	1	1	0	1	5	3	5	0	2	0	9	7	2	0	0	0	0	0	0	0	0	0	0	0	0	0
CSNK1G3	IMP4	Q9Y6M4	1456	Q96G21	92856	2|0|1	0|0|0|1|3|4|1|1|0|1|0|3	0	0.29	0.58	0.112245	6	2	2.83364	0.692746		1	1	0	1	4	0	0	0	2	0	1	0	0	0	1	3	4	1	1	0	1	0	3	0	0	0	0	0	0	0	0	0	0
CSNK1G1	EXOC6	Q9HCP0	53944	Q8TAG9	54536	3|3|1	1|0|0|0|1|1|2|0|0|0|0|1	0.06	1.56	0.37	0.243197	17	3	3.34388	0.691438	TRUE	3	3	0	3	1	0	0	4	0	2	1	1	0	0	0	1	1	2	0	0	0	0	1	0	0	0	0	0	0	0	0	0	0
CSNK1G1	RPL27	Q9HCP0	53944	P61353	6155	3|3|8	15|8|6|12|20|7|10|6|11|7|10|11	0	0.27	0.68	0.865646	23	3	1.5942	0.689332		3	3	0	3	8	1	4	1	3	4	7	15	8	6	12	20	7	10	6	11	7	10	11	0	0	0	0	0	0	0	0	0	0
CSNK1G3	RPL27	Q9Y6M4	1456	P61353	6155	3|4|7	15|8|6|12|20|7|10|6|11|7|10|11	0	0.27	0.68	0.865646	23	3	1.5942	0.689332		3	3	0	3	8	1	4	1	3	4	7	15	8	6	12	20	7	10	6	11	7	10	11	0	0	0	0	0	0	0	0	0	0
CSNK1G2	YBX1	P78368	1455	P67809	4904	1|4|4	5|3|1|4|6|1|8|8|3|2|2|2	0	0.38	0.65	0.517007	19	3	1.82176	0.689292		7	7	0	7	5	1	4	4	5	5	3	5	3	1	4	6	1	8	8	3	2	2	2	0	0	0	0	0	0	0	0	0	0
CSNK1G1	ASCC2	Q9HCP0	53944	Q9H1I8	84164	2|4|1	8|9|5|0|0|2|13|9|0|0|0|0	0	0.21	0.67	0.777211	19	3	0.700429	0.686373		2	2	0	4	1	0	0	2	1	4	0	8	9	5	0	0	2	13	9	0	0	0	0	0	0	0	0	0	0	0	0	0	0
CSNK1G1	AGPAT1	Q9HCP0	53944	Q99943	10554	0|1|1	0|0|0|0|0|0|0|0|0|0|0|0	0	6.67	0.68	0.0561224	5	2	3.81382	0.686005		0	0	0	1	1	0	0	1	0	2	1	0	0	0	0	0	0	0	0	0	0	0	0	0	0	0	0	0	0	0	0	0	0
CSNK1G3	DST	Q9Y6M4	1456	Q03001	667	26|37|36	0|0|0|0|0|0|0|0|0|0|0|1	1	66	0	4.52551	34	3	2.97603	0.685892	TRUE	41	41	0	54	38	9	19	58	26	37	36	0	0	0	0	0	0	0	0	0	0	0	1	1	0	0	0	0	0	0	0	0	1
CSNK1G3	CDCA3	Q9Y6M4	1456	Q99618	83461	5|6|7	0|0|0|0|0|0|0|0|0|0|0|0	1	60	0	0.651361	22	3	3.40426	0.684749		9	9	0	10	3	0	2	12	5	6	7	0	0	0	0	0	0	0	0	0	0	0	0	0	0	0	0	0	0	0	0	0	0
CSNK1G1	AGO3	Q9HCP0	53944	Q9H9G7	192669	0|2|1	0|1|0|3|2|0|4|2|0|0|0|0	0	0.29	0.58	0.107143	6	2	3.02062	0.683314		0	0	0	2	1	0	0	1	0	0	0	0	1	0	3	2	0	4	2	0	0	0	0	0	0	0	0	0	0	0	0	0	0
CSNK1G3	RBBP4	Q9Y6M4	1456	Q09028	5928	3|3|2	3|2|2|6|9|6|4|4|11|3|5|2	0	0.27	0.68	0.457483	20	3	1.68471	0.682223		7	7	0	4	6	1	1	2	3	3	2	3	2	2	6	9	6	4	4	11	3	5	2	0	0	0	0	0	0	0	0	0	0
CSNK1G1	PHIP	Q9HCP0	53944	Q8WWQ0	55023	0|1|4	0|0|1|5|2|2|5|2|1|3|5|5	0	0.33	0.6	0.19898	7	2	2.98193	0.681341		0	0	0	1	4	0	3	1	4	2	2	0	0	1	5	2	2	5	2	1	3	5	5	0	0	0	0	0	0	0	0	0	0
CSNK1G1	JPH1	Q9HCP0	53944	Q9HDC5	56704	4|4|5	0|0|0|1|0|0|0|0|0|0|0|0	0.94	8.67	0.01	0.297619	20	3	5.57712	0.679409	TRUE	4	4	0	4	5	2	0	4	1	2	4	0	0	0	1	0	0	0	0	0	0	0	0	0	0	0	0	0	0	0	0	0	0
CSNK1G2	MRPS33	P78368	1455	Q9Y291	51650	0|1|2	3|4|4|2|2|2|2|3|4|0|0|0	0	0.25	0.68	0.146259	6	2	2.16403	0.679084		2	2	0	2	4	0	1	2	0	0	1	3	4	4	2	2	2	2	3	4	0	0	0	0	0	0	0	0	0	0	0	0	0
CSNK1G3	CCDC8	Q9Y6M4	1456	Q9H0W5	83987	6|12|10	0|0|0|0|1|0|0|0|0|0|0|0	1	18.67	0	1.04932	29	3	2.89817	0.677214	TRUE	16	16	0	20	14	2	3	17	6	12	10	0	0	0	0	1	0	0	0	0	0	0	0	0	0	0	0	0	0	0	0	0	0
CSNK1G1	PSMA6	Q9HCP0	53944	P60900	5687	1|1|1	3|1|1|1|3|5|1|2|0|1|1|2	0	0.25	0.68	0.229592	14	3	1.21282	0.676471		1	1	0	1	1	0	0	0	1	0	0	3	1	1	1	3	5	1	2	0	1	1	2	0	0	0	0	0	0	0	0	0	0
CSNK1G2	SBF2	P78368	1455	Q86WG5	81846	0|1|2	0|0|0|1|0|0|0|0|0|0|0|0	0.14	2	0.32	0.181973	7	2	1.45941	0.675406		6	6	0	7	5	0	1	2	4	10	5	0	0	0	1	0	0	0	0	0	0	0	0	0	0	0	0	0	0	0	0	0	0
CSNK1G3	PTPRA	Q9Y6M4	1456	P18433	5786	0|1|1	0|0|0|0|0|0|0|0|0|0|0|0	0	6.67	0.68	0.0510204	5	2	4.29071	0.67436	TRUE	0	0	0	1	0	0	0	0	0	1	1	0	0	0	0	0	0	0	0	0	0	0	0	0	0	0	0	0	0	0	0	0	0
CSNK1G1	DCAF10	Q9HCP0	53944	Q5QP82	79269	1|1|0	0|0|0|0|0|0|0|0|0|0|0|0	0	6.67	0.68	0.0510204	5	2	4.29071	0.67436		1	1	0	1	0	0	0	0	0	1	0	0	0	0	0	0	0	0	0	0	0	0	0	0	0	0	0	0	0	0	0	0	0
CSNK1G1	RBBP5	Q9HCP0	53944	Q15291	5929	4|2|1	0|1|1|3|4|2|2|4|2|1|0|2	0	0.58	0.56	0.258503	17	3	3.17608	0.674131		4	4	0	2	1	1	1	1	1	0	1	0	1	1	3	4	2	2	4	2	1	0	2	0	0	0	0	1	0	0	0	0	0
CSNK1G1	GATA6	Q9HCP0	53944	Q92908	2627	1|1|2	2|0|1|1|1|1|1|1|4|1|2|3	0	0.38	0.58	0.268707	15	3	1.4766	0.672672		1	1	0	1	2	3	4	4	1	1	2	2	0	1	1	1	1	1	1	4	1	2	3	0	0	0	0	0	0	0	0	0	0
CSNK1G3	GATA6	Q9Y6M4	1456	Q92908	2627	1|1|2	2|0|1|1|1|1|1|1|4|1|2|3	0	0.38	0.58	0.268707	15	3	1.4766	0.672672		1	1	0	1	2	3	4	4	1	1	2	2	0	1	1	1	1	1	1	4	1	2	3	0	0	0	0	0	0	0	0	0	0
CSNK1G1	CREB1	Q9HCP0	53944	P16220	1385	1|1|3	0|0|0|0|0|0|0|0|2|0|0|0	0.12	1.67	0.33	0.185374	15	3	3.20967	0.672165		1	1	0	1	3	0	1	1	1	0	0	0	0	0	0	0	0	0	0	2	0	0	0	0	0	0	0	0	0	0	0	0	0
CSNK1G2	ABI2	P78368	1455	Q9NYB9	10152	0|1|4	1|0|2|0|0|2|0|0|0|0|0|0	0.02	0.83	0.41	0.12585	7	2	4.94134	0.670747		2	2	0	3	2	0	1	4	1	1	4	1	0	2	0	0	2	0	0	0	0	0	0	0	0	0	0	0	0	0	0	0	0
CSNK1G3	GULP1	Q9Y6M4	1456	Q9UBP9	51454	0|2|2	0|0|0|0|0|0|0|0|0|1|0|0	0.29	2.67	0.26	0.129252	7	2	3.39377	0.67018		2	2	0	4	2	0	0	4	0	2	2	0	0	0	0	0	0	0	0	0	1	0	0	0	0	0	0	0	0	0	0	0	0
CSNK1G1	RAB13	Q9HCP0	53944	P51153	5872	3|7|3	4|1|6|2|4|5|3|4|6|1|5|4	0	0.72	0.59	0.568027	19	3	2.89732	0.669765	TRUE	3	3	0	7	3	1	3	4	6	6	4	4	1	6	2	4	5	3	4	6	1	5	4	0	0	0	0	0	0	0	0	0	0
CSNK1G3	AGAP1	Q9Y6M4	1456	Q9UPQ3	116987	0|6|7	0|0|0|0|0|0|0|0|0|0|0|0	0.67	43.33	0.04	0.265306	11	2	6.32997	0.669281		7	7	0	6	2	0	1	8	0	6	7	0	0	0	0	0	0	0	0	0	0	0	0	0	0	0	0	0	0	0	0	0	0
CSNK1G3	CNOT3	Q9Y6M4	1456	O75175	4849	2|6|6	2|5|0|0|0|0|3|2|0|0|0|0	0	1.17	0.5	0.477891	21	3	3.55823	0.668269		6	6	0	10	7	1	1	7	2	6	6	2	5	0	0	0	0	3	2	0	0	0	0	0	0	0	0	0	0	0	0	0	0
CSNK1G2	G3BP2	P78368	1455	Q9UN86	9908	1|1|1	0|2|0|2|1|0|5|1|2|0|0|0	0	0.29	0.68	0.204082	14	3	1.4213	0.668138		0	0	0	4	1	1	1	1	1	0	3	0	2	0	2	1	0	5	1	2	0	0	0	0	0	0	0	0	0	0	0	0	0
CSNK1G3	PRKCI	Q9Y6M4	1456	P41743	5584	1|2|3	0|3|0|1|3|1|3|4|1|1|1|0	0	0.57	0.55	0.482993	21	3	0.961923	0.667631	TRUE	3	3	0	4	3	0	1	2	1	2	3	0	3	0	1	3	1	3	4	1	1	1	0	0	0	0	0	0	0	0	0	0	0
CSNK1G3	PM20D2	Q9Y6M4	1456	Q8IYS1	135293	3|2|2	0|4|1|3|5|4|3|2|6|1|1|1	0	0.42	0.62	0.353741	17	3	2.22889	0.667586		2	2	0	0	0	0	0	1	3	2	2	0	4	1	3	5	4	3	2	6	1	1	1	0	0	0	0	0	0	0	0	0	0
CSNK1G1	HIC2	Q9HCP0	53944	Q96JB3	23119	3|6|1	0|1|0|1|0|2|0|0|2|2|2|1	0.17	1.67	0.31	0.268707	18	3	4.84826	0.664185		3	3	0	6	1	2	2	3	0	3	1	0	1	0	1	0	2	0	0	2	2	2	1	0	0	0	0	0	0	0	0	0	0
CSNK1G2	PPAN	P78368	1455	Q9NQ55	56342	0|1|3	0|0|0|6|6|3|4|3|2|1|2|1	0	0.22	0.63	0.19898	7	2	2.14174	0.664106		4	4	0	4	3	0	1	3	2	2	2	0	0	0	6	6	3	4	3	2	1	2	1	0	0	0	0	0	0	0	0	0	0
CSNK1G1	RPRD1B	Q9HCP0	53944	Q9NQG5	58490	2|2|4	1|1|1|4|6|7|7|6|6|1|1|2	0	0.38	0.64	0.545918	19	3	1.45374	0.66322		2	2	0	2	4	0	0	2	3	4	2	1	1	1	4	6	7	7	6	6	1	1	2	0	0	0	0	0	0	0	0	0	0
CSNK1G3	PSME1	Q9Y6M4	1456	Q06323	5720	2|9|2	7|7|8|7|7|5|6|7|12|3|4|2	0	0.43	0.65	0.598639	22	3	2.37215	0.662506		1	1	0	0	0	0	1	0	2	9	2	7	7	8	7	7	5	6	7	12	3	4	2	0	0	0	0	0	0	0	0	0	0
CSNK1G3	PABPC4	Q9Y6M4	1456	Q13310	8761	4|6|3	6|13|6|6|10|11|11|10|3|6|8|6	0	0.36	0.68	0.892857	22	3	1.4654	0.662349		5	5	0	4	7	3	1	3	4	6	3	6	13	6	6	10	11	11	10	3	6	8	6	0	0	0	0	0	0	0	0	0	0
CSNK1G1	INSR	Q9HCP0	53944	P06213	3643	0|2|1	0|0|0|0|0|0|0|0|0|0|0|0	0.31	10	0.25	0.0969388	6	2	3.47324	0.661632	TRUE	0	0	0	2	1	0	0	0	0	0	0	0	0	0	0	0	0	0	0	0	0	0	0	0	0	0	0	0	0	0	0	0	0
CSNK1G3	SPATA2L	Q9Y6M4	1456	Q8IUW3	124044	0|1|1	1|0|0|0|0|0|1|1|0|0|0|0	0	0.67	0.68	0.112245	6	2	1.55132	0.660923		1	1	0	3	2	0	0	5	0	1	1	1	0	0	0	0	0	1	1	0	0	0	0	0	0	0	0	0	0	0	0	0	0
CSNK1G2	SRSF6	P78368	1455	Q13247	6431	0|2|5	0|3|4|2|3|2|1|2|3|7|4|5	0	0.39	0.61	0.251701	8	2	3.55926	0.659529		2	2	0	4	5	0	2	5	4	3	1	0	3	4	2	3	2	1	2	3	7	4	5	0	0	0	0	0	0	0	0	0	0
CSNK1G1	SH3BP4	Q9HCP0	53944	Q9P0V3	23677	16|22|12	1|1|0|2|0|0|0|0|1|0|0|0	1	11.11	0	2.28401	28	3	2.95909	0.658644	TRUE	16	16	0	22	12	7	7	31	16	19	15	1	1	0	2	0	0	0	0	1	0	0	0	0	0	0	0	0	0	0	0	0	0
CSNK1G3	SH3BP4	Q9Y6M4	1456	Q9P0V3	23677	16|19|15	1|1|0|2|0|0|0|0|1|0|0|0	1	11.11	0	2.28401	28	3	2.95909	0.658644	TRUE	16	16	0	22	12	7	7	31	16	19	15	1	1	0	2	0	0	0	0	1	0	0	0	0	0	0	0	0	0	0	0	0	0
CSNK1G3	SMN1;SMN2	Q9Y6M4	1456	Q16637	6606	2|2|3	3|3|3|3|7|8|3|3|1|1|3|1	0	0.31	0.68	0.452381	18	3	1.5792	0.657999		4	4	0	7	5	1	0	5	2	2	3	3	3	3	3	7	8	3	3	1	1	3	1	0	0	0	0	0	0	0	0	0	0
CSNK1G3	RRAS2	Q9Y6M4	1456	P62070	22800	1|2|2	0|1|1|0|0|0|1|1|1|0|0|0	0.08	1.67	0.34	0.181973	15	3	3.32518	0.65766	TRUE	2	2	0	1	1	0	2	1	1	2	2	0	1	1	0	0	0	1	1	1	0	0	0	0	0	0	0	0	0	0	0	0	0
CSNK1G3	TSPYL1	Q9Y6M4	1456	Q9H0U9	7259	2|1|0	1|0|0|2|2|0|2|0|0|1|0|0	0	0.5	0.49	0.0867347	6	2	3.93489	0.657461		0	0	0	0	0	0	0	0	2	1	0	1	0	0	2	2	0	2	0	0	1	0	0	0	0	0	0	0	0	0	0	0	0
CSNK1G3	FRS2	Q9Y6M4	1456	Q8WU20	10818	0|2|1	0|0|0|0|0|0|0|0|0|0|0|1	0.14	2	0.32	0.0867347	6	2	3.93489	0.657461	TRUE	2	2	0	2	2	0	0	2	0	2	1	0	0	0	0	0	0	0	0	0	0	0	1	0	0	0	0	0	0	0	0	0	0
CSNK1G2	WTAP	P78368	1455	Q15007	9589	1|3|2	0|1|2|3|3|2|4|2|3|0|3|3	0	0.57	0.56	0.352041	16	3	1.9048	0.655512		1	1	0	3	5	1	3	2	4	1	1	0	1	2	3	3	2	4	2	3	0	3	3	0	0	0	0	0	0	0	0	0	0
CSNK1G3	WTAP	Q9Y6M4	1456	Q15007	9589	4|1|1	0|1|2|3|3|2|4|2|3|0|3|3	0	0.57	0.53	0.352041	16	3	1.9048	0.655512		1	1	0	3	5	1	3	2	4	1	1	0	1	2	3	3	2	4	2	3	0	3	3	0	0	0	0	0	0	0	0	0	0
CSNK1G3	TRMT112	Q9Y6M4	1456	Q9UI30	51504	4|2|1	3|4|3|2|2|3|1|2|5|3|3|2	0	0.52	0.58	0.318027	17	3	2.55641	0.6549		3	3	0	1	2	0	0	2	4	2	1	3	4	3	2	2	3	1	2	5	3	3	2	0	0	0	0	0	0	0	0	0	0
CSNK1G3	ZNF326	Q9Y6M4	1456	Q5BKZ1	284695	7|7|6	4|8|11|11|9|10|14|11|9|3|7|6	0	0.53	0.68	0.87415	24	3	2.68884	0.654189		6	6	0	4	9	2	6	4	7	7	6	4	8	11	11	9	10	14	11	9	3	7	6	0	0	0	0	0	0	0	0	0	0
CSNK1G1	RBM8A	Q9HCP0	53944	Q9Y5S9	9939	0|1|5	1|4|4|6|9|9|4|6|6|8|5|10	0	0.21	0.68	0.387755	8	2	1.73746	0.652965		0	0	0	1	5	1	5	2	4	6	7	1	4	4	6	9	9	4	6	6	8	5	10	0	0	0	0	0	0	0	0	0	0
CSNK1G1	CLNS1A	Q9HCP0	53944	P54105	1207	11|15|5	2|1|1|2|1|4|5|3|1|1|2|1	0.37	2.3	0.23	0.613946	29	3	6.1615	0.652752	TRUE	11	11	0	15	5	0	3	15	2	6	8	2	1	1	2	1	4	5	3	1	1	2	1	0	0	0	0	0	0	0	0	0	0
CSNK1G1	NDUFS3	Q9HCP0	53944	O75489	4722	3|9|2	8|8|3|2|5|11|10|6|3|10|3|3	0	0.44	0.65	0.858844	22	3	1.7459	0.652341		3	3	0	9	2	3	2	5	3	5	4	8	8	3	2	5	11	10	6	3	10	3	3	0	0	0	0	0	0	0	0	0	0
CSNK1G1	STOM	Q9HCP0	53944	P27105	2040	14|11|11	2|0|0|1|0|2|0|0|0|0|1|1	1	6	0	1.05102	28	3	4.41618	0.652255	TRUE	14	14	0	11	11	0	3	14	11	8	11	2	0	0	1	0	2	0	0	0	0	1	1	0	0	0	0	0	0	0	0	0	0
CSNK1G1	SNRPA1	Q9HCP0	53944	P09661	6627	1|3|8	2|4|4|9|9|9|10|9|7|6|5|5	0	0.42	0.65	0.756803	21	3	1.67957	0.652197		1	1	0	3	8	0	1	0	4	4	0	2	4	4	9	9	9	10	9	7	6	5	5	0	0	0	0	0	0	0	0	0	0
CSNK1G3	MARVELD2	Q9Y6M4	1456	Q8N4S9	153562	2|1|2	0|0|0|0|0|0|0|0|0|0|0|0	0.63	16.67	0.05	0.60034	18	3	0.606691	0.652071	TRUE	5	5	0	3	3	0	0	8	2	1	2	0	0	0	0	0	0	0	0	0	0	0	0	0	0	0	0	0	0	0	0	0	0
CSNK1G2	IGF2BP1	P78368	1455	Q9NZI8	10642	5|11|9	9|16|12|14|21|17|23|18|11|10|12|15	0	0.38	0.68	1.43537	28	3	1.80687	0.650737		14	14	0	9	16	5	11	9	17	14	7	9	16	12	14	21	17	23	18	11	10	12	15	0	0	0	0	0	0	0	0	0	0
CSNK1G3	PLX1	Q9Y6M4	1456	Q9UIW2	5361	2|6|4	0|0|0|0|0|0|0|0|0|0|0|0	0.98	40	0	1.16497	23	3	0.872333	0.650539	TRUE	8	8	0	5	1	0	2	8	2	6	4	0	0	0	0	0	0	0	0	0	0	0	0	0	0	0	0	0	0	0	0	0	0
CSNK1G1	LSM6	Q9HCP0	53944	P62312	11157	2|0|1	0|1|0|1|3|1|2|1|1|0|1|0	0	0.4	0.52	0.0816327	6	2	4.24151	0.650393		2	2	0	0	1	0	0	0	0	0	0	0	1	0	1	3	1	2	1	1	0	1	0	0	0	0	0	0	0	0	0	0	0
CSNK1G1	FRMD6	Q9HCP0	53944	Q96NE9	122786	1|2|1	0|0|0|0|0|0|0|0|0|0|0|0	0.31	13.33	0.25	0.581633	17	3	0.434815	0.650016	TRUE	1	1	0	2	1	0	0	2	2	2	1	0	0	0	0	0	0	0	0	0	0	0	0	0	0	0	0	0	0	0	0	0	0
CSNK1G1	PHLDB2	Q9HCP0	53944	Q86SQ0	90102	8|7|6	1|0|0|0|0|0|0|0|0|0|0|0	1	14	0	0.790816	25	3	3.12291	0.649725	TRUE	8	8	0	7	6	0	0	9	5	4	9	1	0	0	0	0	0	0	0	0	0	0	0	0	0	0	0	0	0	0	0	0	0
CSNK1G3	NLE1	Q9Y6M4	1456	Q9NVX2	54475	2|2|2	0|0|1|0|1|0|2|0|0|0|0|0	0.02	1.33	0.4	0.256803	16	3	2.78069	0.648958		0	0	0	0	2	0	0	2	2	2	2	0	0	1	0	1	0	2	0	0	0	0	0	0	0	0	0	0	0	0	0	0	0
CSNK1G3	MRPS23	Q9Y6M4	1456	Q9Y3D9	51649	2|4|2	10|9|13|3|4|5|12|10|16|1|0|0	0	0.18	0.68	0.685374	21	3	0.993361	0.64866		3	3	0	5	5	1	2	3	2	4	2	10	9	13	3	4	5	12	10	16	1	0	0	0	0	0	0	0	0	0	0	2	0
CSNK1G3	DDX56	Q9Y6M4	1456	Q9NY93	54606	3|6|5	4|5|2|5|8|8|10|6|2|4|6|7	0	0.52	0.65	0.627551	22	3	2.54415	0.648638		5	5	0	4	9	3	4	6	3	6	5	4	5	2	5	8	8	10	6	2	4	6	7	0	0	0	0	0	0	0	0	0	0
CSNK1G3	CSNK1E	Q9Y6M4	1456	P49674	1454	2|3|1	1|1|0|0|1|2|0|1|3|0|0|0	0	0.8	0.49	0.251701	16	3	2.84737	0.648271		1	1	0	1	3	0	1	4	2	3	1	1	1	0	0	1	2	0	1	3	0	0	0	0	0	0	0	0	0	0	0	0	0
CSNK1G1	DIEXF	Q9HCP0	53944	Q68CQ4	27042	1|1|1	1|1|0|4|3|3|3|5|2|0|1|2	0	0.22	0.68	0.22449	15	3	1.19927	0.647983		1	1	0	1	1	0	1	0	2	2	0	1	1	0	4	3	3	3	5	2	0	1	2	0	0	0	0	0	0	0	0	0	0
CSNK1G1	RPL30	Q9HCP0	53944	P62888	6156	5|4|6	2|6|3|7|12|9|7|9|5|7|5|9	0	0.48	0.68	0.692177	23	3	2.41092	0.647398		5	5	0	4	6	2	4	3	4	9	7	2	6	3	7	12	9	7	9	5	7	5	9	0	0	0	0	0	0	0	0	0	0
CSNK1G3	ARL13B	Q9Y6M4	1456	Q3SXY8	200894	1|2|1	2|0|0|0|0|1|0|0|1|0|0|0	0.01	0.89	0.44	0.234694	15	3	1.79122	0.646593	TRUE	1	1	0	5	2	0	1	1	1	2	1	2	0	0	0	0	1	0	0	1	0	0	0	0	0	0	0	0	0	0	0	0	0
CSNK1G1	GRWD1	Q9HCP0	53944	Q9BQ67	83743	1|4|3	2|0|1|6|11|2|9|2|3|2|2|2	0	0.27	0.66	0.498299	19	3	1.65796	0.645576		1	1	0	4	3	0	2	2	2	1	1	2	0	1	6	11	2	9	2	3	2	2	2	0	0	0	0	0	0	0	0	0	0
CSNK1G3	HACL1	Q9Y6M4	1456	Q9UJ83	26061	1|1|1	0|0|0|0|0|0|0|0|0|0|1|0	0	2	0.68	0.234694	15	3	1.13499	0.645456		1	1	0	1	0	0	0	1	1	1	1	0	0	0	0	0	0	0	0	0	0	1	0	0	0	0	0	0	0	0	0	0	0
CSNK1G1	TBC1D10A	Q9HCP0	53944	Q9BXI6	83874	2|3|2	0|0|0|0|0|0|0|0|0|0|0|0	0.96	23.33	0.01	0.251701	17	3	3.36984	0.645166	TRUE	2	2	0	3	2	1	1	2	1	1	1	0	0	0	0	0	0	0	0	0	0	0	0	0	0	0	0	0	0	0	0	0	0
CSNK1G2	ARHGAP32	P78368	1455	A7KAX9	9743	1|1|18	0|0|0|0|0|0|0|0|0|0|0|0	0.33	66.67	0.24	0.603741	27	3	3.66104	0.643785		12	12	0	15	13	1	1	18	4	5	5	0	0	0	0	0	0	0	0	0	0	0	0	0	0	0	1	0	0	2	0	0	0
CSNK1G1	PPFIBP1	Q9HCP0	53944	Q86W92	8496	23|33|19	1|0|1|0|0|0|3|0|0|0|0|0	1	12.5	0	2.65986	36	3	3.57142	0.642815	TRUE	23	23	0	33	19	4	12	34	12	14	25	1	0	1	0	0	0	3	0	0	0	0	0	0	0	0	0	0	0	0	0	0	0
CSNK1G1	SLC9A1	Q9HCP0	53944	P19634	6548	2|2|2	0|0|0|0|0|1|0|0|0|0|0|0	0.43	4	0.21	0.229592	16	3	3.179	0.642786	TRUE	2	2	0	2	2	0	0	2	2	0	0	0	0	0	0	0	1	0	0	0	0	0	0	0	0	0	0	0	0	0	0	0	0
CSNK1G3	GRIP1	Q9Y6M4	1456	Q9Y3R0	23426	1|1|3	0|0|0|0|0|0|0|0|0|0|0|0	0.33	16.67	0.24	0.164966	15	3	3.77365	0.64109	TRUE	1	1	0	1	1	0	0	1	1	1	3	0	0	0	0	0	0	0	0	0	0	0	0	0	0	0	0	0	0	0	0	0	0
CSNK1G2	DST	P78368	1455	Q03001	667	9|19|58	0|0|0|0|0|0|0|0|0|0|0|1	1	57.33	0	4.52551	34	3	2.52313	0.639275	TRUE	41	41	0	54	38	9	19	58	26	37	36	0	0	0	0	0	0	0	0	0	0	0	1	1	0	0	0	0	0	0	0	0	1
CSNK1G2	H4-16;H4C1;H4C11;H4C12;H4C13;H4C14;H4C15;H4C2;H4C3;H4C4;H4C5;H4C6;H4C8;H4C9	P78368	1455	P62805	8294	86|82|60	156|67|265|121|75|84|115|94|121|77|120|150	0	0.36	0.68	9.37415	69	3	2.29381	0.638784		141	141	0	64	150	86	82	60	127	81	76	156	67	265	121	75	84	115	94	121	77	120	150	0	0	0	0	0	0	2	0	0	0
CSNK1G1	PAAF1	Q9HCP0	53944	Q9BRP4	80227	1|2|0	1|1|0|0|0|0|0|0|0|0|0|0	0.04	1	0.39	0.0714286	6	2	4.97442	0.638351		1	1	0	2	0	0	0	1	0	1	2	1	1	0	0	0	0	0	0	0	0	0	0	0	0	0	0	0	0	0	0	0	0
CSNK1G3	PAAF1	Q9Y6M4	1456	Q9BRP4	80227	0|1|2	1|1|0|0|0|0|0|0|0|0|0|0	0.04	1	0.39	0.0714286	6	2	4.97442	0.638351		1	1	0	2	0	0	0	1	0	1	2	1	1	0	0	0	0	0	0	0	0	0	0	0	0	0	0	0	0	0	0	0	0
CSNK1G1	ZNF326	Q9HCP0	53944	Q5BKZ1	284695	6|4|9	4|8|11|11|9|10|14|11|9|3|7|6	0	0.51	0.66	0.87415	24	3	2.53411	0.637625		6	6	0	4	9	2	6	4	7	7	6	4	8	11	11	9	10	14	11	9	3	7	6	0	0	0	0	0	0	0	0	0	0
CSNK1G1	NOTCH2	Q9HCP0	53944	Q04721	4853	11|16|15	0|0|0|0|0|0|0|0|0|0|0|0	1	140	0	1.23299	28	3	4.69518	0.636842	TRUE	11	11	0	16	15	2	7	27	4	13	8	0	0	0	0	0	0	0	0	0	0	0	0	0	0	0	0	0	0	0	0	0	0
CSNK1G2	ZCCHC9	P78368	1455	Q8N567	84240	0|2|1	0|0|1|0|0|0|0|1|0|0|0|1	0.04	1	0.39	0.0697279	6	2	5.12618	0.635318		1	1	0	2	1	0	2	1	1	0	1	0	0	1	0	0	0	0	1	0	0	0	1	0	0	0	0	0	0	0	0	0	0
CSNK1G1	EHD3	Q9HCP0	53944	Q9NZN3	30845	1|2|0	1|0|1|0|0|0|0|0|0|0|0|0	0.04	1	0.39	0.0663265	6	2	5.40729	0.634681	TRUE	1	1	0	2	0	0	0	1	0	1	0	1	0	1	0	0	0	0	0	0	0	0	0	0	0	0	0	0	0	0	0	0	0
CSNK1G1	CD99	Q9HCP0	53944	P14209	4267	2|1|0	0|0|0|0|0|0|0|0|0|0|0|0	0.31	10	0.25	0.0663265	6	2	5.40729	0.634681	TRUE	2	2	0	1	0	0	0	0	0	1	0	0	0	0	0	0	0	0	0	0	0	0	0	0	0	0	0	0	0	0	0	0	0
CSNK1G2	TRA2B	P78368	1455	P62995	6434	0|2|2	1|2|1|3|2|3|5|3|1|3|0|7	0	0.22	0.68	0.188776	7	2	2.37713	0.634262		1	1	0	3	2	0	2	2	1	3	1	1	2	1	3	2	3	5	3	1	3	0	7	0	0	0	0	0	0	0	0	0	0
CSNK1G1	YWHAB	Q9HCP0	53944	P31946	7529	11|12|5	2|5|1|4|5|4|4|4|0|2|2|1	0.05	1.87	0.38	0.770408	25	3	4.94687	0.633805		11	11	0	12	5	1	2	11	7	8	8	2	5	1	4	5	4	4	4	0	2	2	1	0	0	0	0	0	0	0	0	0	0
CSNK1G2	LRCH4	P78368	1455	O75427	4034	0|1|4	0|1|0|0|0|0|1|0|0|0|0|0	0.21	1.67	0.3	0.195578	8	2	2.86065	0.633192		6	6	0	3	2	0	1	4	0	2	2	0	1	0	0	0	0	1	0	0	0	0	0	0	0	0	0	0	0	0	0	0	0
CSNK1G1	RHOT1	Q9HCP0	53944	Q8IXI2	55288	1|2|1	1|2|2|1|0|3|0|0|1|1|3|0	0	0.44	0.55	0.214286	15	3	2.02729	0.632753	TRUE	1	1	0	2	1	0	1	1	0	1	3	1	2	2	1	0	3	0	0	1	1	3	0	0	0	0	0	0	0	0	0	0	0
CSNK1G2	LRCH1	P78368	1455	Q9Y2L9	23143	0|2|8	1|0|0|0|0|0|1|0|0|0|0|0	0.37	3.33	0.23	0.197279	10	2	6.70303	0.631682		1	1	0	2	3	0	2	8	2	5	3	1	0	0	0	0	0	1	0	0	0	0	0	0	0	0	0	0	0	0	0	0	0
CSNK1G3	CDC42EP4	Q9Y6M4	1456	Q9H3Q1	23580	6|3|5	1|0|0|0|0|0|0|0|0|0|0|0	0.91	9.33	0.01	0.872449	22	3	1.75115	0.630885	TRUE	7	7	0	14	4	0	4	5	6	3	5	1	0	0	0	0	0	0	0	0	0	0	0	0	0	0	0	0	0	0	0	0	0
CSNK1G2	MACF1	P78368	1455	Q9UPN3	23499	2|6|31	0|0|0|0|0|0|0|0|0|0|1|0	0.81	26	0.02	1.87585	31	3	2.38493	0.630681	TRUE	35	35	0	28	25	2	6	31	15	23	16	0	0	0	0	0	0	0	0	0	0	1	0	0	0	0	0	0	0	0	0	0	0
CSNK1G2	SLC12A2	P78368	1455	P55011	6558	4|11|23	0|0|0|0|0|0|0|0|0|0|0|0	1	126.67	0	1.9915	29	3	2.29075	0.628133	TRUE	22	22	0	25	19	4	11	23	9	17	10	0	0	0	0	0	0	0	0	0	0	0	0	0	0	0	0	0	0	0	0	0	0
CSNK1G3	HNRNPH2	Q9Y6M4	1456	P55795	3188	9|8|9	5|10|2|10|7|9|8|5|15|8|10|9	0	0.69	0.66	0.964286	25	3	3.48921	0.628124		10	10	0	5	9	5	3	7	9	8	9	5	10	2	10	7	9	8	5	15	8	10	9	0	0	0	0	0	0	0	0	0	0
CSNK1G3	PPP6C	Q9Y6M4	1456	O00743	5537	1|9|5	5|9|3|5|7|4|7|8|2|5|6|8	0	0.59	0.63	0.627551	22	3	2.88131	0.627436		4	4	0	4	4	0	0	3	1	9	5	5	9	3	5	7	4	7	8	2	5	6	8	0	0	0	0	0	0	0	0	0	0
CSNK1G3	EIF2AK2	Q9Y6M4	1456	P19525	5610	3|4|3	1|2|2|4|5|9|11|7|6|7|4|10	0	0.32	0.68	0.576531	21	3	1.81095	0.626784		1	1	0	2	4	1	1	3	3	4	3	1	2	2	4	5	9	11	7	6	7	4	10	0	0	0	0	0	0	0	0	0	0
CSNK1G1	RRP12	Q9HCP0	53944	Q5JTH9	23223	1|3|6	5|2|3|11|7|5|13|6|7|2|1|3	0	0.28	0.67	0.634354	21	3	1.61165	0.626608	TRUE	1	1	0	3	6	0	0	4	2	2	0	5	2	3	11	7	5	13	6	7	2	1	3	0	0	0	0	0	1	0	0	0	0
CSNK1G1	NDUFA5	Q9HCP0	53944	Q16718	4698	2|3|1	1|1|3|2|3|3|4|2|3|2|0|0	0	0.57	0.56	0.37415	18	3	1.62119	0.62575		2	2	0	3	1	0	1	0	3	0	0	1	1	3	2	3	3	4	2	3	2	0	0	0	0	0	0	0	0	0	0	0	0
CSNK1G1	POLR2H	Q9HCP0	53944	P52434	5437	2|2|3	2|1|1|1|3|2|1|3|2|0|1|2	0	0.78	0.52	0.231293	17	3	3.78107	0.625323		2	2	0	2	3	1	1	1	0	1	2	2	1	1	1	3	2	1	3	2	0	1	2	0	0	0	0	0	0	0	0	0	0
CSNK1G2	TRPM4	P78368	1455	Q8TD43	54795	0|2|9	0|0|0|0|0|0|0|0|0|0|0|0	0.65	36.67	0.05	0.306122	10	2	4.94947	0.625312	TRUE	3	3	0	4	2	0	2	9	0	5	1	0	0	0	0	0	0	0	0	0	0	0	0	0	0	0	0	0	0	0	0	0	0
CSNK1G2	DDX56	P78368	1455	Q9NY93	54606	3|4|6	4|5|2|5|8|8|10|6|2|4|6|7	0	0.48	0.65	0.627551	22	3	2.33419	0.625043		5	5	0	4	9	3	4	6	3	6	5	4	5	2	5	8	8	10	6	2	4	6	7	0	0	0	0	0	0	0	0	0	0
CSNK1G2	SH3BP4	P78368	1455	Q9P0V3	23677	7|7|31	1|1|0|2|0|0|0|0|1|0|0|0	0.95	10	0.01	2.28401	28	3	2.61619	0.624845	TRUE	16	16	0	22	12	7	7	31	16	19	15	1	1	0	2	0	0	0	0	1	0	0	0	0	0	0	0	0	0	0	0	0	0
CSNK1G2	SRSF7	P78368	1455	Q16629	6432	2|5|4	2|5|0|3|5|2|3|2|5|2|2|5	0	0.73	0.58	0.442177	20	3	2.99999	0.624742		5	5	0	2	8	2	5	4	6	4	4	2	5	0	3	5	2	3	2	5	2	2	5	1	0	0	0	0	0	0	0	0	0
CSNK1G3	STX4	Q9Y6M4	1456	Q12846	6810	0|2|5	1|0|0|0|0|1|0|0|1|0|0|0	0.32	2.33	0.25	0.154762	9	2	5.59461	0.624687	TRUE	2	2	0	2	1	0	0	4	0	2	5	1	0	0	0	0	1	0	0	1	0	0	0	0	0	0	0	0	0	0	0	0	0
CSNK1G1	ARHGEF2	Q9HCP0	53944	Q92974	9181	18|17|12	6|1|1|5|4|3|5|4|1|4|4|4	0.64	2.85	0.05	1.09184	29	3	6.14846	0.624312	TRUE	18	18	0	17	12	1	2	14	5	10	8	6	1	1	5	4	3	5	4	1	4	4	4	0	0	0	0	0	0	0	0	0	0
CSNK1G1	MID2	Q9HCP0	53944	Q9UJV3	11043	4|4|2	0|0|0|0|0|0|0|0|0|0|0|0	0.98	33.33	0	0.564626	20	3	1.95592	0.623928		4	4	0	4	2	0	1	3	0	4	0	0	0	0	0	0	0	0	0	0	0	0	0	0	0	0	0	0	0	0	0	0	0
CSNK1G3	STX12	Q9Y6M4	1456	Q86Y82	23673	0|2|2	0|0|0|0|0|0|0|0|0|0|0|0	0.63	13.33	0.05	0.0969388	7	2	4.95142	0.623047		1	1	0	4	0	0	0	1	0	2	2	0	0	0	0	0	0	0	0	0	0	0	0	0	0	0	0	0	0	0	0	0	0
CSNK1G3	MAP2K4	Q9Y6M4	1456	P45985	6416	0|1|1	0|2|2|3|5|7|4|3|1|1|2|3	0	0.11	0.68	0.158163	6	2	1.10995	0.621651		0	0	0	0	0	0	0	0	0	1	1	0	2	2	3	5	7	4	3	1	1	2	3	0	0	0	0	0	0	0	0	0	0
CSNK1G1	GMPPA	Q9HCP0	53944	Q96IJ6	29926	2|1|1	1|1|1|0|2|2|1|1|1|1|2|1	0	0.67	0.49	0.267007	16	3	1.47321	0.620064		2	2	0	1	1	0	0	2	0	5	3	1	1	1	0	2	2	1	1	1	1	2	1	0	0	0	0	0	0	0	0	0	0
CSNK1G1	NCOA5	Q9HCP0	53944	Q9HCD5	57727	1|1|3	0|0|0|1|2|0|0|2|0|1|2|2	0.01	0.83	0.45	0.27381	16	3	2.02353	0.619094		1	1	0	1	3	0	1	0	3	0	1	0	0	0	1	2	0	0	2	0	1	2	2	0	0	0	0	0	0	0	0	0	0
CSNK1G3	SNU13	Q9Y6M4	1456	P55769	4809	9|4|3	4|5|6|5|7|10|9|4|10|7|4|5	0	0.53	0.65	0.620748	23	3	3.09623	0.618961		3	3	0	4	4	1	3	4	9	4	3	4	5	6	5	7	10	9	4	10	7	4	5	0	0	0	0	0	0	0	0	0	0
CSNK1G3	TOE1	Q9Y6M4	1456	Q96GM8	114034	2|2|4	2|3|1|1|2|5|2|2|5|1|1|0	0	0.53	0.6	0.311224	18	3	3.1334	0.618075		2	2	0	3	2	0	1	1	2	2	4	2	3	1	1	2	5	2	2	5	1	1	0	0	0	0	0	0	0	0	0	0	0
CSNK1G3	ARFGEF1	Q9Y6M4	1456	Q9Y6D6	10565	1|2|1	0|0|0|0|0|0|0|0|0|0|0|0	0.31	13.33	0.25	0.202381	15	3	2.20517	0.617409		0	0	0	0	0	0	0	1	1	2	1	0	0	0	0	0	0	0	0	0	0	0	0	0	0	0	0	0	0	0	0	0	0
CSNK1G3	JAM3	Q9Y6M4	1456	Q9BX67	83700	1|4|2	0|0|0|0|0|0|0|0|0|0|0|0	0.65	23.33	0.05	0.787415	20	3	0.700285	0.6173	TRUE	2	2	0	1	1	1	1	4	1	4	2	0	0	0	0	0	0	0	0	0	0	0	0	0	0	0	0	0	0	0	0	0	0
CSNK1G1	SUMO1	Q9HCP0	53944	P63165	7341	1|1|1	4|3|5|0|0|2|4|4|3|1|0|1	0	0.22	0.68	0.352041	15	3	0.661375	0.615338	TRUE	1	1	0	1	1	0	0	2	0	1	0	4	3	5	0	0	2	4	4	3	1	0	1	0	0	0	0	0	0	0	0	0	0
CSNK1G1	DDB1	Q9HCP0	53944	Q16531	1642	8|13|11	9|14|2|16|21|23|28|20|15|16|16|33	0	0.35	0.68	1.64966	32	3	2.02954	0.614023		8	8	0	13	11	2	3	11	7	12	13	9	14	2	16	21	23	28	20	15	16	16	33	0	0	0	0	0	0	0	0	0	0
CSNK1G3	DDB1	Q9Y6M4	1456	Q16531	1642	7|12|13	9|14|2|16|21|23|28|20|15|16|16|33	0	0.35	0.68	1.64966	32	3	2.02954	0.614023		8	8	0	13	11	2	3	11	7	12	13	9	14	2	16	21	23	28	20	15	16	16	33	0	0	0	0	0	0	0	0	0	0
CSNK1G1	GOLPH3	Q9HCP0	53944	Q9H4A6	64083	1|1|1	0|0|1|0|0|0|0|0|2|0|0|0	0	0.67	0.68	0.168367	14	3	1.90573	0.613363	TRUE	1	1	0	1	1	0	0	0	0	1	2	0	0	1	0	0	0	0	0	2	0	0	0	0	0	0	0	0	0	0	0	0	0
CSNK1G3	FLOT2	Q9Y6M4	1456	Q14254	2319	3|7|7	1|1|0|0|0|0|0|0|0|0|0|2	0.65	3.78	0.05	1.21769	24	3	1.46691	0.6128	TRUE	4	4	0	2	5	0	6	8	3	7	7	1	1	0	0	0	0	0	0	0	0	0	2	0	0	0	0	0	0	0	0	0	0
CSNK1G3	MAD2L1	Q9Y6M4	1456	Q13257	4085	1|1|1	1|2|0|0|3|3|1|1|3|2|0|1	0	0.33	0.68	0.270408	15	3	0.972596	0.612415		0	0	0	1	0	0	0	0	1	1	1	1	2	0	0	3	3	1	1	3	2	0	1	0	0	0	0	0	0	0	0	0	0
CSNK1G3	RAD50	Q9Y6M4	1456	Q92878	10111	6|7|8	9|11|8|9|21|18|13|9|12|10|7|12	0	0.36	0.68	1.11905	27	3	2.01484	0.61169		9	9	0	8	11	1	7	11	6	7	8	9	11	8	9	21	18	13	9	12	10	7	12	0	0	0	0	0	0	0	0	0	0
CSNK1G3	SLC12A2	Q9Y6M4	1456	P55011	6558	9|17|10	0|0|0|0|0|0|0|0|0|0|0|0	1	120	0	1.9915	29	3	2.14769	0.611379	TRUE	22	22	0	25	19	4	11	23	9	17	10	0	0	0	0	0	0	0	0	0	0	0	0	0	0	0	0	0	0	0	0	0	0
CSNK1G3	TOMM40	Q9Y6M4	1456	O96008	10452	3|6|3	1|5|2|3|12|6|4|6|10|7|4|6	0	0.36	0.66	0.685374	21	3	1.97984	0.610952		0	0	0	0	1	0	1	0	3	6	3	1	5	2	3	12	6	4	6	10	7	4	6	0	0	0	0	0	0	0	0	0	0
CSNK1G3	BSG	Q9Y6M4	1456	P35613	682	1|3|5	0|0|0|0|0|0|0|0|0|0|0|0	0.66	30	0.05	0.418367	19	3	2.53821	0.610427	TRUE	2	2	0	3	1	0	2	2	1	3	5	0	0	0	0	0	0	0	0	0	0	0	0	0	0	0	0	0	0	0	0	0	0
CSNK1G2	PHIP	P78368	1455	Q8WWQ0	55023	0|3|1	0|0|1|5|2|2|5|2|1|3|5|5	0	0.27	0.61	0.19898	7	2	2.33397	0.60941		0	0	0	1	4	0	3	1	4	2	2	0	0	1	5	2	2	5	2	1	3	5	5	0	0	0	0	0	0	0	0	0	0
CSNK1G2	NUMA1	P78368	1455	Q14980	4926	12|34|34	15|19|22|22|39|35|22|29|37|13|11|13	0	0.7	0.68	5.5119	36	3	1.72814	0.609276	TRUE	50	50	0	80	66	12	34	34	33	52	44	15	19	22	22	39	35	22	29	37	13	11	13	0	0	0	0	2	0	0	0	0	0
CSNK1G2	ARPC4	P78368	1455	P59998	10093	2|1|3	0|2|3|2|4|2|3|4|2|4|2|1	0	0.5	0.58	0.360544	17	3	1.83173	0.60765		0	0	0	4	3	2	1	3	3	5	4	0	2	3	2	4	2	3	4	2	4	2	1	0	0	0	0	0	0	0	0	0	0
CSNK1G1	PTPRJ	Q9HCP0	53944	Q12913	5795	1|1|0	0|0|0|0|0|0|0|0|0|0|0|0	0	6.67	0.68	0.173469	6	2	1.01714	0.607269	TRUE	1	1	0	1	0	0	0	2	0	1	0	0	0	0	0	0	0	0	0	0	0	0	0	0	0	0	0	0	0	0	0	0	0
CSNK1G3	MT-ATP8	Q9Y6M4	1456	P03928	4509	2|0|2	2|0|4|1|1|2|0|0|3|3|1|1	0	0.38	0.57	0.154762	7	2	3.086	0.607139		0	0	0	3	0	0	0	0	2	0	2	2	0	4	1	1	2	0	0	3	3	1	1	0	0	0	0	0	0	0	0	0	0
CSNK1G3	PFDN1	Q9Y6M4	1456	O60925	5201	1|1|1	1|2|1|1|1|1|2|2|0|2|1|0	0	0.5	0.68	0.181973	14	3	1.74639	0.607056		2	2	0	0	1	1	1	0	1	1	1	1	2	1	1	1	1	2	2	0	2	1	0	0	0	0	0	0	0	0	0	0	0
CSNK1G3	MYD88	Q9Y6M4	1456	Q99836	4615	1|1|0	2|4|3|3|3|7|2|5|4|1|1|2	0	0.11	0.68	0.161565	6	2	1.10873	0.606768	TRUE	0	0	0	0	0	0	0	0	1	1	0	2	4	3	3	3	7	2	5	4	1	1	2	0	0	0	0	0	0	0	0	0	0
CSNK1G1	TRMT112	Q9HCP0	53944	Q9UI30	51504	3|1|2	3|4|3|2|2|3|1|2|5|3|3|2	0	0.44	0.6	0.318027	17	3	2.13358	0.606319		3	3	0	1	2	0	0	2	4	2	1	3	4	3	2	2	3	1	2	5	3	3	2	0	0	0	0	0	0	0	0	0	0
CSNK1G3	RRP15	Q9Y6M4	1456	Q9Y3B9	51018	2|2|2	2|0|3|4|2|3|4|2|1|2|2|1	0	0.5	0.68	0.307823	17	3	2.21792	0.606221		3	3	0	2	6	1	2	1	2	2	2	2	0	3	4	2	3	4	2	1	2	2	1	0	0	0	0	0	0	0	0	0	0
CSNK1G1	PARP1	Q9HCP0	53944	P09874	142	112|105|184	123|168|108|144|119|147|178|183|225|209|239|303	0	0.49	0.68	15.6139	74	3	2.84395	0.606202		112	112	0	105	184	89	90	154	112	135	109	123	168	108	144	119	147	178	183	225	209	239	303	0	0	0	0	10	6	0	2	1	1
CSNK1G2	ARHGAP22	P78368	1455	Q7Z5H3	58504	0|1|2	0|0|0|0|0|0|0|0|0|0|0|0	0.31	10	0.25	0.137755	7	2	2.22407	0.605097		3	3	0	2	1	0	1	2	3	5	7	0	0	0	0	0	0	0	0	0	0	0	0	0	0	0	0	0	0	0	0	0	0
CSNK1G1	OSGEP	Q9HCP0	53944	Q9NPF4	55644	1|3|2	7|7|4|3|8|6|5|7|6|4|4|5	0	0.27	0.68	0.481293	19	3	1.14052	0.605086	TRUE	1	1	0	3	2	0	0	2	3	4	3	7	7	4	3	8	6	5	7	6	4	4	5	0	0	0	0	1	0	0	0	0	0
CSNK1G1	RAB11FIP1	Q9HCP0	53944	Q6WKZ4	80223	15|25|18	0|1|0|0|0|0|0|0|1|0|0|0	1	19.33	0	2.64626	32	3	2.8835	0.604869		15	15	0	25	18	3	3	29	11	24	8	0	1	0	0	0	0	0	0	1	0	0	0	0	1	0	0	0	0	0	0	1	0
CSNK1G1	NGDN	Q9HCP0	53944	Q8NEJ9	25983	1|0|3	1|0|1|2|2|2|4|2|2|1|2|2	0	0.44	0.53	0.144558	7	2	3.33748	0.604341		1	1	0	0	3	0	1	2	5	0	1	1	0	1	2	2	2	4	2	2	1	2	2	0	0	0	0	0	0	0	0	0	0
CSNK1G3	NDUFS3	Q9Y6M4	1456	O75489	4722	3|5|4	8|8|3|2|5|11|10|6|3|10|3|3	0	0.38	0.68	0.858844	22	3	1.44023	0.60395		3	3	0	9	2	3	2	5	3	5	4	8	8	3	2	5	11	10	6	3	10	3	3	0	0	0	0	0	0	0	0	0	0
CSNK1G1	DKC1	Q9HCP0	53944	O60832	1736	6|3|8	11|9|9|12|15|9|14|12|10|8|8|19	0	0.33	0.68	1.07653	25	3	1.65974	0.603788		6	6	0	3	8	2	4	10	14	6	6	11	9	9	12	15	9	14	12	10	8	8	19	0	0	0	0	0	0	0	0	0	0
CSNK1G1	TMSB15B	Q9HCP0	53944	A0A087X1C1		1|1|1	1|1|1|1|1|1|1|1|2|0|2|0	0	0.5	0.68	0.164966	14	3	1.97381	0.603679		1	1	0	1	1	1	0	1	1	1	3	1	1	1	1	1	1	1	1	2	0	2	0	0	0	0	0	0	0	0	0	0	0
CSNK1G1	HNRNPH2	Q9HCP0	53944	P55795	3188	10|5|9	5|10|2|10|7|9|8|5|15|8|10|9	0	0.64	0.66	0.964286	25	3	3.18721	0.603482		10	10	0	5	9	5	3	7	9	8	9	5	10	2	10	7	9	8	5	15	8	10	9	0	0	0	0	0	0	0	0	0	0
CSNK1G1	LRIG2	Q9HCP0	53944	O94898	9860	1|1|0	0|0|0|0|0|0|0|0|0|0|0|0	0	6.67	0.68	0.107143	6	2	1.79033	0.603408	TRUE	1	1	0	1	0	0	0	1	0	0	1	0	0	0	0	0	0	0	0	0	0	0	0	0	0	0	0	0	0	0	0	0	0
CSNK1G1	VPS16	Q9HCP0	53944	Q9H269	64601	1|2|2	2|2|0|0|0|0|0|0|0|0|0|0	0	0.83	0.47	0.270408	16	3	2.08966	0.603311		1	1	0	2	2	0	1	4	2	3	2	2	2	0	0	0	0	0	0	0	0	0	0	0	0	0	0	0	0	0	0	0	0
CSNK1G3	MIB1	Q9Y6M4	1456	Q86YT6	57534	1|1|0	0|0|0|1|0|0|0|1|0|0|0|1	0	0.67	0.68	0.0918367	6	2	2.12759	0.602539	TRUE	0	0	0	2	1	0	0	0	1	1	0	0	0	0	1	0	0	0	1	0	0	0	1	0	0	0	0	0	0	0	0	0	0
CSNK1G1	NDUFV1	Q9HCP0	53944	P49821	4723	2|2|1	5|3|2|2|6|6|7|6|5|3|5|2	0	0.26	0.68	0.406463	18	3	1.11658	0.602287		2	2	0	2	1	0	1	2	2	2	0	5	3	2	2	6	6	7	6	5	3	5	2	0	0	0	0	0	0	0	0	0	0
CSNK1G2	WDR74	P78368	1455	Q6RFH5	54663	0|1|3	1|0|0|3|2|1|5|2|1|1|3|5	0	0.27	0.61	0.176871	7	2	2.69031	0.60208		1	1	0	1	8	0	1	3	3	1	0	1	0	0	3	2	1	5	2	1	1	3	5	0	0	0	0	0	0	0	0	0	0
CSNK1G3	WDR74	Q9Y6M4	1456	Q6RFH5	54663	3|1|0	1|0|0|3|2|1|5|2|1|1|3|5	0	0.27	0.61	0.176871	7	2	2.69031	0.60208		1	1	0	1	8	0	1	3	3	1	0	1	0	0	3	2	1	5	2	1	1	3	5	0	0	0	0	0	0	0	0	0	0
CSNK1G3	PHLDB2	Q9Y6M4	1456	Q86SQ0	90102	5|4|9	1|0|0|0|0|0|0|0|0|0|0|0	0.97	12	0	0.790816	25	3	2.61996	0.601528	TRUE	8	8	0	7	6	0	0	9	5	4	9	1	0	0	0	0	0	0	0	0	0	0	0	0	0	0	0	0	0	0	0	0	0
CSNK1G2	CCDC120	P78368	1455	Q96HB5	90060	0|1|3	0|0|0|0|0|0|0|0|0|0|0|0	0.33	13.33	0.24	0.0969388	7	2	5.13379	0.600913		3	3	0	2	1	0	1	3	0	0	1	0	0	0	0	0	0	0	0	0	0	0	0	0	0	0	0	0	0	0	0	0	0
CSNK1G2	CCDC8	P78368	1455	Q9H0W5	83987	2|3|17	0|0|0|0|1|0|0|0|0|0|0|0	0.73	14.67	0.03	1.04932	29	3	2.19847	0.600286	TRUE	16	16	0	20	14	2	3	17	6	12	10	0	0	0	0	1	0	0	0	0	0	0	0	0	0	0	0	0	0	0	0	0	0
CSNK1G2	CORO1B	P78368	1455	Q9BR76	57175	0|1|1	2|0|1|0|0|0|1|0|0|0|0|0	0	0.44	0.68	0.285714	9	2	0.360173	0.599881	TRUE	1	1	0	1	1	0	1	1	0	1	0	2	0	1	0	0	0	1	0	0	0	0	0	0	0	0	0	0	0	0	0	0	0
CSNK1G1	LMNB1	Q9HCP0	53944	P20700	4001	11|11|11	12|17|16|14|13|18|13|16|30|20|20|23	0	0.42	0.68	1.95578	30	3	1.88081	0.599189		11	11	0	11	11	5	5	10	19	15	15	12	17	16	14	13	18	13	16	30	20	20	23	0	0	0	0	0	0	0	0	0	0
CSNK1G1	IFT122	Q9HCP0	53944	Q9HBG6	55764	1|3|0	0|0|0|0|0|0|0|0|0|0|0|0	0.33	13.33	0.24	0.112245	7	2	4.41108	0.599141		1	1	0	3	0	0	0	2	0	3	1	0	0	0	0	0	0	0	0	0	0	0	0	0	0	0	0	0	0	0	0	0	0
CSNK1G3	IFT122	Q9Y6M4	1456	Q9HBG6	55764	0|3|1	0|0|0|0|0|0|0|0|0|0|0|0	0.33	13.33	0.24	0.112245	7	2	4.41108	0.599141		1	1	0	3	0	0	0	2	0	3	1	0	0	0	0	0	0	0	0	0	0	0	0	0	0	0	0	0	0	0	0	0	0
CSNK1G3	RSU1	Q9Y6M4	1456	Q15404	6251	1|3|0	1|1|0|2|1|2|2|2|1|0|2|0	0.01	0.67	0.45	0.107143	7	2	4.64252	0.597992		1	1	0	0	0	0	0	1	1	3	0	1	1	0	2	1	2	2	2	1	0	2	0	0	0	0	0	0	0	0	0	0	0
CSNK1G3	AMMECR1L	Q9Y6M4	1456	Q6DCA0	83607	1|2|1	1|2|1|1|1|4|3|5|4|1|0|1	0	0.3	0.68	0.297619	16	3	1.31552	0.597726		0	0	0	0	1	0	0	1	1	2	1	1	2	1	1	1	4	3	5	4	1	0	1	0	0	0	0	0	0	0	0	0	0
CSNK1G3	CCSER1	Q9Y6M4	1456	Q9C0I3	401145	0|2|2	0|0|0|0|0|0|0|0|0|0|0|0	0.63	13.33	0.05	0.0816327	7	2	6.17992	0.597558		0	0	0	0	1	0	0	1	0	2	2	0	0	0	0	0	0	0	0	0	0	0	0	0	0	0	0	0	0	0	0	0	0
CSNK1G1	CDKL5	Q9HCP0	53944	O76039	6792	0|1|1	0|0|0|0|0|0|0|0|0|0|0|0	0	6.67	0.68	0.0714286	6	2	2.82301	0.596977	TRUE	0	0	0	1	1	0	0	2	1	0	0	0	0	0	0	0	0	0	0	0	0	0	0	0	0	0	0	0	0	0	0	0	0
CSNK1G3	RAB33B	Q9Y6M4	1456	Q9H082	83452	1|1|1	0|2|2|0|1|1|1|1|1|0|0|1	0	0.5	0.68	0.153061	14	3	2.1753	0.596349		1	1	0	1	0	0	1	1	1	1	1	0	2	2	0	1	1	1	1	1	0	0	1	0	0	0	0	0	0	0	0	0	0
CSNK1G2	C11orf98	P78368	1455	E9PRG8	102288414	0|1|3	0|1|0|1|1|0|0|0|2|0|0|0	0.03	0.89	0.4	0.102041	7	2	4.90301	0.596135		2	2	0	2	1	0	1	3	1	1	2	0	1	0	1	1	0	0	0	2	0	0	0	0	0	0	0	0	0	0	0	0	0
CSNK1G3	STOM	Q9Y6M4	1456	P27105	2040	11|8|11	2|0|0|1|0|2|0|0|0|0|1|1	0.97	5	0	1.05102	28	3	3.6095	0.595425	TRUE	14	14	0	11	11	0	3	14	11	8	11	2	0	0	1	0	2	0	0	0	0	1	1	0	0	0	0	0	0	0	0	0	0
CSNK1G1	PIK3CB	Q9HCP0	53944	P42338	5291	2|1|1	0|0|0|0|0|0|0|0|0|0|0|0	0.31	13.33	0.25	0.190476	15	3	2.4275	0.59472	TRUE	2	2	0	1	1	1	1	1	1	2	1	0	0	0	0	0	0	0	0	0	0	0	0	0	0	0	0	0	0	0	0	0	0
CSNK1G3	PIK3CB	Q9Y6M4	1456	P42338	5291	1|2|1	0|0|0|0|0|0|0|0|0|0|0|0	0.31	13.33	0.25	0.190476	15	3	2.4275	0.59472	TRUE	2	2	0	1	1	1	1	1	1	2	1	0	0	0	0	0	0	0	0	0	0	0	0	0	0	0	0	0	0	0	0	0	0
CSNK1G1	ZC3H18	Q9HCP0	53944	Q86VM9	124245	10|11|7	4|1|0|5|8|1|4|3|0|1|3|2	0	1.44	0.54	1.04592	29	3	3.17247	0.594562		10	10	0	11	7	1	2	6	5	2	7	4	1	0	5	8	1	4	3	0	1	3	2	0	0	0	0	0	0	0	0	0	0
CSNK1G1	DVL1	Q9HCP0	53944	O14640	1855	9|11|7	0|0|0|0|0|0|0|0|0|0|0|0	1	90	0	0.969388	26	3	3.65836	0.593744	TRUE	9	9	0	11	7	0	0	8	0	7	4	0	0	0	0	0	0	0	0	0	0	0	0	0	0	0	0	0	0	0	0	0	0
CSNK1G1	CSNK1E	Q9HCP0	53944	P49674	1454	1|1|3	1|1|0|0|1|2|0|1|3|0|0|0	0	0.67	0.5	0.251701	16	3	2.30449	0.591788		1	1	0	1	3	0	1	4	2	3	1	1	1	0	0	1	2	0	1	3	0	0	0	0	0	0	0	0	0	0	0	0	0
CSNK1G3	PWP2	Q9Y6M4	1456	Q15269	5822	9|5|3	2|2|3|5|4|10|8|10|2|5|3|12	0	0.52	0.65	0.610544	25	3	3.27053	0.590837		4	4	0	3	5	2	2	4	9	5	3	2	2	3	5	4	10	8	10	2	5	3	12	0	0	0	0	0	0	0	0	0	0
CSNK1G1	PANK4	Q9HCP0	53944	Q9NVE7	55229	1|2|1	8|7|3|4|5|7|6|2|3|3|6|1	0	0.18	0.68	0.387755	17	3	0.874411	0.590777		1	1	0	2	1	0	0	2	0	1	3	8	7	3	4	5	7	6	2	3	3	6	1	0	0	0	0	0	1	0	0	0	0
CSNK1G2	NOTCH2	P78368	1455	Q04721	4853	2|7|27	0|0|0|0|0|0|0|0|0|0|0|0	0.98	120	0	1.23299	28	3	3.95966	0.589601	TRUE	11	11	0	16	15	2	7	27	4	13	8	0	0	0	0	0	0	0	0	0	0	0	0	0	0	0	0	0	0	0	0	0	0
CSNK1G1	ERC1	Q9HCP0	53944	Q8IUD2	23085	7|4|4	0|0|0|0|0|0|0|0|0|0|0|0	1	50	0	0.840136	25	3	1.87896	0.589229	TRUE	7	7	0	4	4	0	0	3	1	3	6	0	0	0	0	0	0	0	0	0	0	0	0	0	0	0	0	0	0	0	0	0	0
CSNK1G1	RRAS2	Q9HCP0	53944	P62070	22800	2|1|1	0|1|1|0|0|0|1|1|1|0|0|0	0.04	1.33	0.39	0.181973	15	3	2.57863	0.588229	TRUE	2	2	0	1	1	0	2	1	1	2	2	0	1	1	0	0	0	1	1	1	0	0	0	0	0	0	0	0	0	0	0	0	0
CSNK1G1	TOM1	Q9HCP0	53944	O60784	10043	2|3|1	1|0|1|0|0|0|0|0|0|0|0|0	0.16	2	0.31	0.336735	17	3	2.0336	0.58809	TRUE	2	2	0	3	1	0	0	3	0	3	0	1	0	1	0	0	0	0	0	0	0	0	0	0	0	0	0	0	0	0	0	0	0
CSNK1G1	RPS5	Q9HCP0	53944	P46782	6193	14|8|6	10|3|5|7|6|10|6|9|5|6|6|6	0	0.93	0.62	0.843537	27	3	4.3601	0.588042		14	14	0	8	6	2	5	9	7	7	6	10	3	5	7	6	10	6	9	5	6	6	6	0	0	0	0	0	0	0	0	0	0
CSNK1G3	WBP2	Q9Y6M4	1456	Q969T9	23558	2|1|2	1|1|0|1|1|2|1|4|1|2|2|1	0	0.56	0.54	0.234694	16	3	2.51542	0.58677		1	1	0	1	1	0	0	2	2	1	2	1	1	0	1	1	2	1	4	1	2	2	1	0	0	0	0	0	0	0	0	0	0
CSNK1G2	DKC1	P78368	1455	O60832	1736	2|4|10	11|9|9|12|15|9|14|12|10|8|8|19	0	0.31	0.68	1.07653	25	3	1.53921	0.585761		6	6	0	3	8	2	4	10	14	6	6	11	9	9	12	15	9	14	12	10	8	8	19	0	0	0	0	0	0	0	0	0	0
CSNK1G2	WDR75	P78368	1455	Q8IWA0	84128	2|1|4	1|5|2|4|4|5|10|3|9|7|6|16	0	0.18	0.68	0.522109	20	3	1.28153	0.585677		2	2	0	2	7	2	1	4	2	2	2	1	5	2	4	4	5	10	3	9	7	6	16	0	0	0	0	0	0	0	0	0	0
CSNK1G3	DDX18	Q9Y6M4	1456	Q9NVP1	8886	4|1|2	3|2|2|5|9|3|8|6|6|3|2|10	0	0.25	0.68	0.515306	20	3	1.30337	0.585643		1	1	0	3	6	0	0	0	4	1	2	3	2	2	5	9	3	8	6	6	3	2	10	0	0	0	0	2	1	0	0	0	0
CSNK1G1	KANK2	Q9HCP0	53944	Q63ZY3	25959	6|7|3	2|0|0|0|0|1|0|1|1|0|0|0	0.61	3.56	0.06	0.940476	25	3	1.81996	0.584909		6	6	0	7	3	1	0	6	1	6	3	2	0	0	0	0	1	0	1	1	0	0	0	0	0	0	0	0	0	0	0	0	0
CSNK1G3	FYTTD1	Q9Y6M4	1456	Q96QD9	84248	1|1|1	0|0|1|0|0|0|2|0|1|0|0|1	0	0.67	0.68	0.312925	16	3	0.765311	0.584654		0	0	0	1	2	0	0	1	1	1	1	0	0	1	0	0	0	2	0	1	0	0	1	0	0	0	0	0	0	0	0	0	0
CSNK1G3	ITSN2	Q9Y6M4	1456	Q9NZM3	50618	0|4|2	0|1|0|0|0|0|0|0|0|0|0|0	0.45	4	0.21	0.260204	10	2	2.42699	0.584486	TRUE	5	5	0	4	3	0	1	5	0	4	2	0	1	0	0	0	0	0	0	0	0	0	0	0	0	0	0	0	0	0	0	0	0
CSNK1G2	ITSN2	P78368	1455	Q9NZM3	50618	0|1|5	0|1|0|0|0|0|0|0|0|0|0|0	0.33	4	0.25	0.260204	10	2	2.42699	0.584486	TRUE	5	5	0	4	3	0	1	5	0	4	2	0	1	0	0	0	0	0	0	0	0	0	0	0	0	0	0	0	0	0	0	0	0
CSNK1G1	ANGEL1	Q9HCP0	53944	Q9UNK9	23357	2|2|3	0|0|0|0|0|0|0|0|0|0|0|0	0.96	23.33	0.01	0.421769	20	3	1.67714	0.584186		2	2	0	2	3	0	0	2	0	1	1	0	0	0	0	0	0	0	0	0	0	0	0	0	0	0	0	0	0	0	0	0	0
CSNK1G3	EXOSC2	Q9Y6M4	1456	Q13868	23404	2|3|0	0|3|0|4|3|2|4|5|4|1|1|2	0	0.37	0.6	0.195578	8	2	3.11097	0.582242		2	2	0	2	3	0	1	1	2	3	0	0	3	0	4	3	2	4	5	4	1	1	2	0	0	0	0	0	0	0	0	0	0
CSNK1G3	RPUSD3	Q9Y6M4	1456	Q6P087	285367	2|4|1	3|6|5|0|1|5|4|0|4|0|1|0	0	0.42	0.61	0.433673	18	3	1.80509	0.582226		1	1	0	1	0	0	0	0	2	4	1	3	6	5	0	1	5	4	0	4	0	1	0	0	0	0	0	0	0	0	0	0	0
CSNK1G1	SPECC1	Q9HCP0	53944	Q5M775	92521	8|7|2	0|0|0|0|0|0|0|0|0|0|0|0	0.98	56.67	0	0.404762	23	3	5.63583	0.582159		8	8	0	7	2	1	0	3	0	0	1	0	0	0	0	0	0	0	0	0	0	0	0	0	0	0	0	0	0	0	0	0	0
CSNK1G2	RAD50	P78368	1455	Q92878	10111	1|7|11	9|11|8|9|21|18|13|9|12|10|7|12	0	0.32	0.68	1.11905	27	3	1.78644	0.581833		9	9	0	8	11	1	7	11	6	7	8	9	11	8	9	21	18	13	9	12	10	7	12	0	0	0	0	0	0	0	0	0	0
CSNK1G2	OPA1	P78368	1455	O60313	4976	0|1|9	15|21|16|11|10|22|8|9|26|10|9|11	0	0.14	0.68	0.903061	11	2	1.23354	0.581511		3	3	0	7	3	0	1	9	7	17	10	15	21	16	11	10	22	8	9	26	10	9	11	0	0	0	0	0	0	0	0	0	0
CSNK1G1	CNIH4	Q9HCP0	53944	Q9P003	29097	2|3|0	0|5|1|0|2|0|0|0|1|0|0|4	0	0.37	0.6	0.178571	8	2	3.4419	0.580634		2	2	0	3	0	0	1	0	0	3	0	0	5	1	0	2	0	0	0	1	0	0	4	0	0	0	0	0	0	0	0	0	0
CSNK1G1	SLITRK3	Q9HCP0	53944	O94933	22865	2|3|1	0|0|0|0|0|0|0|0|0|0|0|0	0.64	20	0.05	0.326531	18	3	2.0128	0.579344	TRUE	2	2	0	3	1	0	0	4	0	1	2	0	0	0	0	0	0	0	0	0	0	0	0	0	0	0	0	0	0	0	0	0	0
CSNK1G1	PEAK1	Q9HCP0	53944	Q9H792	79834	24|25|15	1|0|0|0|1|0|1|0|0|0|0|0	1	21.33	0	2.08844	35	3	4.09731	0.579311		24	24	0	25	15	4	6	32	15	16	18	1	0	0	0	1	0	1	0	0	0	0	0	0	0	0	0	0	0	0	0	0	0
CSNK1G1	AP2B1	Q9HCP0	53944	P63010	163	6|10|4	0|1|1|0|1|0|3|0|0|0|0|1	0.51	3.33	0.08	0.602041	25	3	4.25698	0.578962	TRUE	6	6	0	10	4	2	4	9	2	2	3	0	1	1	0	1	0	3	0	0	0	0	1	0	0	0	0	0	0	0	0	0	0
CSNK1G3	TFAM	Q9Y6M4	1456	Q00059	7019	4|2|3	5|8|3|3|5|9|6|2|5|2|5|1	0	0.35	0.68	0.554422	20	3	1.78572	0.578894		0	0	0	1	2	0	0	1	4	2	3	5	8	3	3	5	9	6	2	5	2	5	1	0	0	0	0	0	0	0	0	0	0
CSNK1G1	CACTIN	Q9HCP0	53944	Q8WUQ7	58509	1|1|1	0|0|0|2|0|1|1|0|0|0|0|0	0	0.67	0.68	0.540816	18	3	0.264957	0.578396		1	1	0	1	1	0	0	0	1	0	0	0	0	0	2	0	1	1	0	0	0	0	0	0	0	0	0	0	0	0	0	0	0
CSNK1G3	UTP20	Q9Y6M4	1456	O75691	27340	12|4|2	6|2|5|5|7|7|11|5|3|2|0|4	0	0.67	0.62	0.734694	25	3	2.92678	0.57816	TRUE	4	4	0	3	3	2	1	4	12	4	2	6	2	5	5	7	7	11	5	3	2	0	4	0	0	0	0	0	1	0	0	0	0
CSNK1G1	TOE1	Q9HCP0	53944	Q96GM8	114034	2|3|2	2|3|1|1|2|5|2|2|5|1|1|0	0	0.47	0.61	0.311224	18	3	2.68997	0.578156		2	2	0	3	2	0	1	1	2	2	4	2	3	1	1	2	5	2	2	5	1	1	0	0	0	0	0	0	0	0	0	0	0
CSNK1G1	PPP1CB	Q9HCP0	53944	P62140	5500	4|5|5	2|2|0|1|2|1|3|1|5|2|0|2	0	1.17	0.53	0.414966	21	3	4.58827	0.57679	TRUE	4	4	0	5	5	2	5	3	3	3	3	2	2	0	1	2	1	3	1	5	2	0	2	0	0	0	0	0	0	0	0	0	0
CSNK1G1	RPL26L1	Q9HCP0	53944	Q9UNX3	51121	4|4|4	3|4|4|2|2|1|2|2|2|1|3|3	0	1	0.54	0.379252	20	3	4.26767	0.576098		4	4	0	4	4	1	1	3	2	2	2	3	4	4	2	2	1	2	2	2	1	3	3	0	0	0	0	0	0	0	0	0	0
CSNK1G1	EFNB1	Q9HCP0	53944	P98172	1947	6|6|3	1|0|1|0|0|0|0|0|2|0|1|0	0.57	3.33	0.07	0.629252	23	3	2.91345	0.574606	TRUE	6	6	0	6	3	2	5	5	3	3	2	1	0	1	0	0	0	0	0	2	0	1	0	0	0	0	0	0	0	0	0	0	0
CSNK1G3	YWHAB	Q9Y6M4	1456	P31946	7529	7|8|8	2|5|1|4|5|4|4|4|0|2|2|1	0	1.53	0.51	0.770408	25	3	3.98402	0.574434		11	11	0	12	5	1	2	11	7	8	8	2	5	1	4	5	4	4	4	0	2	2	1	0	0	0	0	0	0	0	0	0	0
CSNK1G1	KANK1	Q9HCP0	53944	Q14678	23189	14|20|10	1|1|1|0|0|0|2|2|2|0|0|0	1	7.33	0	2.06463	34	3	2.48108	0.573952	TRUE	14	14	0	20	10	2	4	18	7	11	17	1	1	1	0	0	0	2	2	2	0	0	0	0	0	0	0	0	0	0	0	0	0
CSNK1G2	NCKAP1	P78368	1455	Q9Y2A7	10787	0|2|12	11|14|14|11|15|17|9|10|21|8|15|3	0	0.25	0.68	0.920068	12	2	1.97783	0.572975	TRUE	5	5	0	10	5	0	2	12	7	10	14	11	14	14	11	15	17	9	10	21	8	15	3	0	0	0	0	0	0	0	0	0	0
CSNK1G3	DDX47	Q9Y6M4	1456	Q9H0S4	51202	7|4|4	3|3|7|7|9|5|12|8|7|4|4|4	0	0.48	0.66	0.778912	23	3	2.27803	0.572728		7	7	0	6	9	4	5	2	7	4	4	3	3	7	7	9	5	12	8	7	4	4	4	0	0	0	0	0	0	0	0	0	0
CSNK1G1	CAPN1	Q9HCP0	53944	P07384	823	2|2|2	6|7|5|1|2|4|4|2|3|0|1|1	0	0.31	0.68	0.435374	18	3	1.42341	0.572038	TRUE	2	2	0	2	2	0	0	2	0	6	4	6	7	5	1	2	4	4	2	3	0	1	1	0	0	0	0	0	0	0	0	0	0
CSNK1G3	SMC1A	Q9Y6M4	1456	Q14683	8243	22|22|23	26|28|21|23|38|36|30|24|33|27|29|37	0	0.6	0.68	2.97959	37	3	2.79915	0.571528		18	18	0	19	21	2	10	25	22	22	23	26	28	21	23	38	36	30	24	33	27	29	37	0	0	0	0	0	0	0	0	0	0
CSNK1G2	JAM3	P78368	1455	Q9BX67	83700	1|1|4	0|0|0|0|0|0|0|0|0|0|0|0	0.33	20	0.24	0.787415	20	3	0.549289	0.571509	TRUE	2	2	0	1	1	1	1	4	1	4	2	0	0	0	0	0	0	0	0	0	0	0	0	0	0	0	0	0	0	0	0	0	0
CSNK1G1	APC	Q9HCP0	53944	P25054	324	36|52|47	2|1|0|0|0|0|2|1|0|0|0|0	1	22.5	0	5.5085	48	3	3.00869	0.571312	TRUE	36	36	0	52	47	5	13	41	21	36	26	2	1	0	0	0	0	2	1	0	0	0	0	0	0	0	0	0	0	0	0	0	0
CSNK1G3	KIDINS220	Q9Y6M4	1456	Q9ULH0	57498	32|53|40	3|2|1|1|1|1|2|1|2|0|1|0	1	16.67	0	2.9915	43	3	5.90328	0.571292		31	31	0	37	23	11	18	45	32	53	40	3	2	1	1	1	1	2	1	2	0	1	0	1	0	0	0	0	0	0	0	1	1
CSNK1G3	PARP1	Q9Y6M4	1456	P09874	142	112|135|109	123|168|108|144|119|147|178|183|225|209|239|303	0	0.44	0.68	15.6139	74	3	2.48259	0.571176		112	112	0	105	184	89	90	154	112	135	109	123	168	108	144	119	147	178	183	225	209	239	303	0	0	0	0	10	6	0	2	1	1
CSNK1G2	MYH14	P78368	1455	Q7Z406	79784	5|2|8	3|6|0|16|8|1|4|3|0|3|7|13	0	0.34	0.67	0.906463	28	3	1.5625	0.570997		8	8	0	10	39	5	2	8	15	3	5	3	6	0	16	8	1	4	3	0	3	7	13	0	0	0	0	2	0	0	0	0	0
CSNK1G3	SF3B4	Q9Y6M4	1456	Q15427	10262	2|1|0	1|1|3|4|7|3|3|1|4|1|1|4	0	0.18	0.68	0.168367	7	2	1.887	0.570399		2	2	0	2	1	2	1	2	2	1	0	1	1	3	4	7	3	3	1	4	1	1	4	0	0	0	0	0	0	0	0	0	0
CSNK1G2	DPF2	P78368	1455	Q92785	5977	1|1|1	2|1|1|4|8|6|2|2|3|2|1|1	0	0.14	0.68	0.297619	17	3	0.7877	0.569697		3	3	0	4	2	1	1	1	0	1	0	2	1	1	4	8	6	2	2	3	2	1	1	0	0	0	0	0	0	0	0	0	0
CSNK1G2	TENM3	P78368	1455	Q9P273	55714	0|2|15	0|0|0|0|0|0|0|0|0|0|0|0	0.65	56.67	0.05	0.886054	14	2	2.45315	0.567394	TRUE	29	29	0	26	14	0	2	15	9	4	6	0	0	0	0	0	0	0	0	0	0	0	0	0	0	0	0	0	0	0	0	0	0
CSNK1G1	MAP3K21	Q9HCP0	53944	Q5TCX8	84451	3|3|3	0|0|0|0|0|0|0|0|0|0|0|0	0.99	30	0	0.267007	19	3	4.42265	0.566985		3	3	0	3	3	1	1	3	1	4	1	0	0	0	0	0	0	0	0	0	0	0	0	0	0	0	0	0	0	0	0	0	0
CSNK1G3	HEATR5B	Q9Y6M4	1456	Q9P2D3	54497	8|10|8	15|19|5|1|3|0|30|22|0|0|1|0	0	0.33	0.68	1.32313	33	3	1.96777	0.566421		23	23	0	19	16	1	3	13	8	10	8	15	19	5	1	3	0	30	22	0	0	1	0	0	0	0	0	0	0	0	0	0	0
CSNK1G3	LRCH4	Q9Y6M4	1456	O75427	4034	0|2|2	0|1|0|0|0|0|1|0|0|0|0|0	0.08	1.33	0.34	0.195578	8	2	2.23996	0.566344		6	6	0	3	2	0	1	4	0	2	2	0	1	0	0	0	0	1	0	0	0	0	0	0	0	0	0	0	0	0	0	0	0
CSNK1G1	LRCH2	Q9HCP0	53944	Q5VUJ6	57631	10|14|5	2|3|2|1|0|1|2|4|5|0|0|0	0.31	2.15	0.26	0.826531	27	3	4.81108	0.565614		10	10	0	14	5	3	4	13	4	7	8	2	3	2	1	0	1	2	4	5	0	0	0	0	0	0	0	0	0	0	0	0	0
CSNK1G1	NCAM1	Q9HCP0	53944	P13591	4684	7|8|3	0|0|0|0|0|0|0|0|1|0|0|0	0.91	12	0.01	0.47449	24	3	5.02713	0.565572	TRUE	7	7	0	8	3	0	1	4	0	1	2	0	0	0	0	0	0	0	0	1	0	0	0	0	1	0	0	0	0	0	0	1	1
CSNK1G3	ILF3	Q9Y6M4	1456	Q12906	3609	26|21|14	18|20|21|31|31|37|39|27|22|19|22|28	0	0.54	0.68	2.61905	38	3	2.7703	0.565457		14	14	0	16	30	13	13	18	26	21	14	18	20	21	31	31	37	39	27	22	19	22	28	0	0	0	0	2	1	1	0	2	0
CSNK1G1	PHLDB1	Q9HCP0	53944	Q86UU1	23187	10|10|7	0|0|0|0|0|0|0|0|0|0|0|0	1	90	0	0.954082	26	3	3.84869	0.565155		10	10	0	10	7	1	1	14	2	9	9	0	0	0	0	0	0	0	0	0	0	0	0	0	0	0	0	0	0	0	0	0	0
CSNK1G3	MRTO4	Q9Y6M4	1456	Q9UKD2	51154	0|1|1	0|0|1|2|4|1|4|1|0|1|2|3	0	0.17	0.68	0.107143	6	2	1.91324	0.564646		0	0	0	0	1	0	0	0	0	1	1	0	0	1	2	4	1	4	1	0	1	2	3	0	0	0	0	0	0	0	0	0	0
CSNK1G3	MCU	Q9Y6M4	1456	Q8NE86	90550	0|2|3	3|3|5|2|2|5|2|1|3|0|3|1	0	0.33	0.61	0.190476	8	2	3.30423	0.564118		0	0	0	1	0	0	0	3	0	2	3	3	3	5	2	2	5	2	1	3	0	3	1	0	0	0	0	0	0	0	0	0	0
CSNK1G1	PRKAR2A	Q9HCP0	53944	P13861	5576	3|9|4	0|1|1|0|0|1|3|1|1|0|0|0	0.35	2.67	0.23	1.01871	33	3	1.28248	0.562967	TRUE	3	3	0	9	4	1	2	7	2	3	1	0	1	1	0	0	1	3	1	1	0	0	0	0	0	0	0	0	0	0	0	0	0
CSNK1G3	H1-3	Q9Y6M4	1456	P16402	3007	0|2|3	0|0|1|0|1|2|1|2|0|1|3|3	0	0.56	0.53	0.161565	8	2	3.95801	0.56216		2	2	0	5	3	3	2	3	0	2	3	0	0	1	0	1	2	1	2	0	1	3	3	0	0	0	0	0	0	0	0	0	0
CSNK1G1	SF3B5	Q9HCP0	53944	Q9BWJ5	83443	0|1|1	0|2|0|0|4|3|3|1|3|1|0|5	0	0.15	0.68	0.127551	6	2	1.57787	0.561966		0	0	0	1	1	0	0	0	0	1	0	0	2	0	0	4	3	3	1	3	1	0	5	0	0	0	0	0	0	0	0	0	0
CSNK1G2	MRPS23	P78368	1455	Q9Y3D9	51649	1|2|3	10|9|13|3|4|5|12|10|16|1|0|0	0	0.14	0.68	0.685374	21	3	0.659114	0.561756		3	3	0	5	5	1	2	3	2	4	2	10	9	13	3	4	5	12	10	16	1	0	0	0	0	0	0	0	0	0	0	2	0
CSNK1G1	RTKN2	Q9HCP0	53944	Q8IZC4	219790	1|2|2	0|0|0|0|0|0|0|0|0|0|0|0	0.63	16.67	0.05	0.22449	17	3	2.56699	0.561485	TRUE	1	1	0	2	2	1	1	2	1	1	1	0	0	0	0	0	0	0	0	0	0	0	0	0	0	0	0	0	0	0	0	0	0
CSNK1G1	PPP6C	Q9HCP0	53944	O00743	5537	4|4|4	5|9|3|5|7|4|7|8|2|5|6|8	0	0.47	0.68	0.627551	22	3	2.22234	0.561196		4	4	0	4	4	0	0	3	1	9	5	5	9	3	5	7	4	7	8	2	5	6	8	0	0	0	0	0	0	0	0	0	0
CSNK1G1	MTREX	Q9HCP0	53944	P42285	23517	4|4|5	6|3|2|13|20|13|20|17|8|2|7|3	0	0.22	0.68	0.942177	27	3	1.246	0.560921		4	4	0	4	5	0	2	5	6	2	5	6	3	2	13	20	13	20	17	8	2	7	3	0	0	0	1	0	0	0	0	0	0
CSNK1G3	MTREX	Q9Y6M4	1456	P42285	23517	6|2|5	6|3|2|13|20|13|20|17|8|2|7|3	0	0.22	0.68	0.942177	27	3	1.246	0.560921		4	4	0	4	5	0	2	5	6	2	5	6	3	2	13	20	13	20	17	8	2	7	3	0	0	0	1	0	0	0	0	0	0
CSNK1G2	LMTK2	P78368	1455	Q8IWU2	22853	0|2|6	0|0|0|0|0|0|0|0|0|0|0|0	0.65	26.67	0.05	0.265306	10	2	3.90434	0.560878	TRUE	5	5	0	4	4	0	2	6	5	3	3	0	0	0	0	0	0	0	0	0	0	0	0	0	0	0	0	0	0	0	0	0	0
CSNK1G1	ILF3	Q9HCP0	53944	Q12906	3609	14|16|30	18|20|21|31|31|37|39|27|22|19|22|28	0	0.53	0.68	2.61905	38	3	2.71817	0.560803		14	14	0	16	30	13	13	18	26	21	14	18	20	21	31	31	37	39	27	22	19	22	28	0	0	0	0	2	1	1	0	2	0
CSNK1G3	CDC42EP1	Q9Y6M4	1456	Q00587	11135	3|13|11	3|5|0|3|5|3|3|1|3|1|2|0	0.11	1.8	0.33	0.886054	26	3	4.20479	0.560007	TRUE	7	7	0	11	8	0	6	12	3	13	11	3	5	0	3	5	3	3	1	3	1	2	0	0	0	0	0	0	0	0	0	0	0
CSNK1G3	FAT4	Q9Y6M4	1456	Q6V0I7	79633	0|1|1	0|0|0|0|0|0|1|0|0|0|0|0	0	1.33	0.68	0.132653	7	2	1.29855	0.559497	TRUE	2	2	0	2	2	0	0	6	0	1	1	0	0	0	0	0	0	1	0	0	0	0	0	0	0	0	0	0	0	0	0	0	0
CSNK1G3	SNRPF	Q9Y6M4	1456	P62306	6636	3|2|5	1|6|2|6|7|3|6|7|5|4|2|6	0	0.48	0.63	0.510204	22	3	2.15812	0.559323		9	9	0	6	4	1	2	6	3	2	5	1	6	2	6	7	3	6	7	5	4	2	6	0	0	0	0	0	0	0	0	0	0
CSNK1G1	DYNLL1	Q9HCP0	53944	P63167	8655	13|10|10	10|8|10|4|7|8|5|9|11|4|12|7	0	0.96	0.64	0.984694	29	3	4.48358	0.558723	TRUE	13	13	0	10	10	1	2	11	5	6	8	10	8	10	4	7	8	5	9	11	4	12	7	0	0	0	0	0	0	0	0	0	0
CSNK1G1	NECTIN2	Q9HCP0	53944	Q92692	5819	18|18|12	0|0|0|0|0|0|0|0|0|0|0|0	1	160	0	2.31633	34	3	2.5167	0.558716	TRUE	18	18	0	18	12	5	10	26	6	13	18	0	0	0	0	0	0	0	0	0	0	0	0	0	0	0	0	0	0	0	0	1	0
CSNK1G1	NECTIN1	Q9HCP0	53944	Q15223	5818	1|1|0	0|0|0|0|0|0|0|0|0|0|0|0	0	6.67	0.68	0.0867347	6	2	2.44687	0.557853	TRUE	1	1	0	1	0	0	0	2	0	0	1	0	0	0	0	0	0	0	0	0	0	0	0	0	0	0	0	0	0	0	0	0	0
CSNK1G1	MYL6	Q9HCP0	53944	P60660	4637	14|14|17	5|10|6|14|7|6|5|6|4|10|15|13	0	1.03	0.65	1.15646	33	3	5.15168	0.557205		14	14	0	14	17	9	7	12	8	7	10	5	10	6	14	7	6	5	6	4	10	15	13	0	0	0	0	0	0	0	0	0	0
CSNK1G2	FARP2	P78368	1455	O94887	9855	1|1|8	0|0|0|0|0|0|0|0|0|0|0|1	0.33	6.67	0.24	0.710884	24	3	1.32249	0.557043		19	19	0	16	5	1	1	8	5	13	14	0	0	0	0	0	0	0	0	0	0	0	1	0	0	0	0	0	0	0	0	0	0
CSNK1G2	AGAP1	P78368	1455	Q9UPQ3	116987	0|1|8	0|0|0|0|0|0|0|0|0|0|0|0	0.33	30	0.24	0.265306	11	2	4.29941	0.556875		7	7	0	6	2	0	1	8	0	6	7	0	0	0	0	0	0	0	0	0	0	0	0	0	0	0	0	0	0	0	0	0	0
CSNK1G3	SEPTIN10	Q9Y6M4	1456	Q9P0V9	151011	0|2|3	0|1|0|1|0|0|1|0|0|0|0|0	0.16	1.67	0.31	0.122449	8	2	5.36771	0.556088		2	2	0	3	1	1	2	3	0	2	3	0	1	0	1	0	0	1	0	0	0	0	0	0	0	0	0	0	0	0	0	0	0
CSNK1G2	HIC2	P78368	1455	Q96JB3	23119	2|2|3	0|1|0|1|0|2|0|0|2|2|2|1	0.01	1.17	0.44	0.268707	18	3	3.26625	0.555697		3	3	0	6	1	2	2	3	0	3	1	0	1	0	1	0	2	0	0	2	2	2	1	0	0	0	0	0	0	0	0	0	0
CSNK1G1	POLR2C	Q9HCP0	53944	P19387	5432	1|1|0	2|2|0|3|2|1|3|2|2|0|0|1	0	0.22	0.68	0.102041	6	2	2.05729	0.554515		1	1	0	1	0	0	0	0	0	0	0	2	2	0	3	2	1	3	2	2	0	0	1	0	0	0	0	0	0	0	0	0	0
CSNK1G1	SENP1	Q9HCP0	53944	Q9P0U3	29843	2|5|3	5|3|3|1|5|6|3|2|3|2|4|2	0	0.61	0.6	0.45068	21	3	2.63023	0.553983		2	2	0	5	3	0	1	6	0	1	2	5	3	3	1	5	6	3	2	3	2	4	2	0	0	0	0	0	0	0	0	0	0
CSNK1G1	PSMA7	Q9HCP0	53944	O14818	5688	3|3|2	5|5|1|4|6|10|7|5|4|7|3|5	0	0.31	0.68	0.60034	20	3	1.37997	0.553769		3	3	0	3	2	0	0	3	2	1	3	5	5	1	4	6	10	7	5	4	7	3	5	0	0	0	0	0	0	0	0	0	0
CSNK1G1	CXADR	Q9HCP0	53944	P78310	1525	30|25|15	0|0|0|0|0|0|0|0|0|0|0|0	1	233.33	0	2.36224	36	3	4.07546	0.553612	TRUE	30	30	0	25	15	11	15	26	9	21	25	0	0	0	0	0	0	0	0	0	0	0	0	1	1	0	0	0	0	0	0	1	1
CSNK1G3	GPX1	Q9Y6M4	1456	P07203	2876	1|9|0	8|7|7|7|9|9|1|4|22|3|2|0	0	0.22	0.67	0.562925	11	2	2.25541	0.552575		1	1	0	0	1	0	0	0	1	9	0	8	7	7	7	9	9	1	4	22	3	2	0	0	0	0	0	0	0	0	0	0	0
CSNK1G2	PARP1	P78368	1455	P09874	142	89|90|154	123|168|108|144|119|147|178|183|225|209|239|303	0	0.41	0.68	15.6139	74	3	2.2979	0.552417		112	112	0	105	184	89	90	154	112	135	109	123	168	108	144	119	147	178	183	225	209	239	303	0	0	0	0	10	6	0	2	1	1
CSNK1G1	MAGI1	Q9HCP0	53944	Q96QZ7	9223	12|6|13	0|0|0|0|0|0|0|0|0|0|0|0	1	103.33	0	1.11224	28	3	3.73892	0.551603	TRUE	12	12	0	6	13	2	2	11	3	8	9	0	0	0	0	0	0	0	0	0	0	0	0	0	0	0	0	0	0	0	0	0	0
CSNK1G2	NDUFS3	P78368	1455	O75489	4722	3|2|5	8|8|3|2|5|11|10|6|3|10|3|3	0	0.32	0.68	0.858844	22	3	1.13456	0.551329		3	3	0	9	2	3	2	5	3	5	4	8	8	3	2	5	11	10	6	3	10	3	3	0	0	0	0	0	0	0	0	0	0
CSNK1G1	LIMS1	Q9HCP0	53944	P48059	3987	3|1|2	2|0|0|0|0|0|0|0|0|1|1|2	0.01	1	0.45	0.207483	17	3	3.71698	0.550515	TRUE	3	3	0	1	2	0	0	1	0	0	0	2	0	0	0	0	0	0	0	0	1	1	2	0	0	0	0	0	0	0	0	0	0
CSNK1G3	ATP6V0D1	Q9Y6M4	1456	P61421	9114	2|3|2	1|3|1|3|3|0|0|1|0|0|1|2	0	0.78	0.52	0.372449	19	3	2.1343	0.550231	TRUE	0	0	0	3	1	0	0	0	2	3	2	1	3	1	3	3	0	0	1	0	0	1	2	0	0	0	0	0	0	0	0	0	0
CSNK1G1	SEMA4C	Q9HCP0	53944	Q9C0C4	54910	8|10|3	0|0|0|0|0|0|0|0|0|0|0|0	1	70	0	1.16497	26	3	2.14069	0.549977	TRUE	8	8	0	10	3	2	7	11	3	7	2	0	0	0	0	0	0	0	0	0	0	0	0	0	0	0	0	0	0	0	0	0	0
CSNK1G1	TCAF1	Q9HCP0	53944	Q9Y4C2	9747	1|3|1	4|2|1|2|8|2|6|0|0|3|2|3	0	0.24	0.64	0.384354	18	3	1.27669	0.549885	TRUE	1	1	0	3	1	0	0	1	0	1	0	4	2	1	2	8	2	6	0	0	3	2	3	0	0	0	0	0	0	0	0	0	0
CSNK1G1	CDC42EP1	Q9HCP0	53944	Q00587	11135	7|11|8	3|5|0|3|5|3|3|1|3|1|2|0	0.01	1.73	0.44	0.886054	26	3	4.03205	0.549539	TRUE	7	7	0	11	8	0	6	12	3	13	11	3	5	0	3	5	3	3	1	3	1	2	0	0	0	0	0	0	0	0	0	0	0
CSNK1G1	NDUFA2	Q9HCP0	53944	O43678	4695	2|1|0	0|1|1|1|0|1|0|1|1|0|0|0	0.04	1	0.39	0.107143	7	2	3.22221	0.549054		2	2	0	1	0	0	0	2	1	1	0	0	1	1	1	0	1	0	1	1	0	0	0	0	0	0	0	0	0	0	0	0	0
CSNK1G1	VPS18	Q9HCP0	53944	Q9P253	57617	2|2|1	0|1|1|0|0|0|0|0|0|0|0|0	0.08	1.67	0.34	0.17517	16	3	3.67001	0.54888		2	2	0	2	1	0	1	1	0	1	1	0	1	1	0	0	0	0	0	0	0	0	0	0	0	0	0	0	0	0	0	0	0
CSNK1G3	DDX54	Q9Y6M4	1456	Q8TDD1	79039	5|3|2	1|2|1|2|2|6|2|2|1|3|0|1	0	0.74	0.56	0.680272	21	3	1.61418	0.548619		0	0	0	2	2	2	1	1	5	3	2	1	2	1	2	2	6	2	2	1	3	0	1	0	0	0	0	0	0	0	0	0	0
CSNK1G3	SLC6A15	Q9Y6M4	1456	Q9H2J7	55117	2|3|3	0|0|0|0|0|0|0|0|0|0|0|0	0.97	26.67	0	0.406463	20	3	2.24352	0.548563	TRUE	1	1	0	2	2	0	0	2	2	3	3	0	0	0	0	0	0	0	0	0	0	0	0	0	0	0	0	0	0	0	0	0	0
CSNK1G1	UBAC2	Q9HCP0	53944	Q8NBM4	337867	2|3|2	6|5|1|1|3|5|7|4|2|2|0|1	0	0.36	0.68	0.39966	19	3	1.96968	0.546755		2	2	0	3	2	0	1	5	3	2	2	6	5	1	1	3	5	7	4	2	2	0	1	0	0	0	0	0	0	0	0	0	0
CSNK1G3	UBAC2	Q9Y6M4	1456	Q8NBM4	337867	3|2|2	6|5|1|1|3|5|7|4|2|2|0|1	0	0.36	0.68	0.39966	19	3	1.96968	0.546755		2	2	0	3	2	0	1	5	3	2	2	6	5	1	1	3	5	7	4	2	2	0	1	0	0	0	0	0	0	0	0	0	0
CSNK1G3	CAV1	Q9Y6M4	1456	Q03135	857	0|2|1	0|0|0|0|0|0|0|0|0|0|0|0	0.31	10	0.25	0.12585	7	2	2.72174	0.545958	TRUE	1	1	0	1	2	0	0	2	0	2	1	0	0	0	0	0	0	0	0	0	0	0	0	0	0	0	0	0	0	0	0	0	0
CSNK1G3	RFC3	Q9Y6M4	1456	P40938	5983	3|5|8	3|7|4|6|10|7|7|2|7|5|4|4	0	0.63	0.63	0.688776	23	3	2.9994	0.543435		8	8	0	5	2	0	1	5	3	5	8	3	7	4	6	10	7	7	2	7	5	4	4	0	0	0	0	0	0	0	0	0	0
CSNK1G3	DIRAS1	Q9Y6M4	1456	O95057	148252	0|1|1	0|2|0|0|1|1|0|1|0|0|1|0	0	0.44	0.68	0.0816327	6	2	2.68512	0.543146	TRUE	0	0	0	0	0	0	0	2	0	1	1	0	2	0	0	1	1	0	1	0	0	1	0	0	0	0	0	0	0	0	0	0	0
CSNK1G2	WDR46	P78368	1455	O15213	9277	1|0|3	0|0|0|8|5|2|7|8|1|2|0|8	0	0.17	0.68	0.333333	8	2	1.26622	0.542956		0	0	0	0	6	1	0	3	8	2	1	0	0	0	8	5	2	7	8	1	2	0	8	0	0	0	0	0	0	0	0	0	0
CSNK1G1	RAI14	Q9HCP0	53944	Q9P0K7	26064	32|39|36	1|0|1|4|1|0|5|1|2|0|6|7	1	5.49	0	2.39966	43	3	6.22163	0.54245		32	32	0	39	36	7	15	31	28	26	19	1	0	1	4	1	0	5	1	2	0	6	7	0	0	0	1	0	0	0	0	0	0
CSNK1G3	CLPP	Q9Y6M4	1456	Q16740	8192	0|5|2	6|12|4|5|13|9|11|7|12|3|8|4	0	0.19	0.68	0.482993	10	2	1.67575	0.542422		1	1	0	1	0	0	1	3	0	5	2	6	12	4	5	13	9	11	7	12	3	8	4	0	0	0	0	0	0	0	0	0	0
CSNK1G3	WDR75	Q9Y6M4	1456	Q8IWA0	84128	2|2|2	1|5|2|4|4|5|10|3|9|7|6|16	0	0.15	0.68	0.522109	20	3	1.04568	0.542231		2	2	0	2	7	2	1	4	2	2	2	1	5	2	4	4	5	10	3	9	7	6	16	0	0	0	0	0	0	0	0	0	0
CSNK1G1	BMP2K	Q9HCP0	53944	Q9NSY1	55589	2|2|1	1|0|0|0|0|0|0|0|0|0|0|0	0.29	3.33	0.26	0.583333	22	3	0.587181	0.541865		2	2	0	2	1	0	0	1	0	0	0	1	0	0	0	0	0	0	0	0	0	0	0	0	0	0	0	0	0	0	0	0	0
CSNK1G1	PSMC4	Q9HCP0	53944	P43686	5704	6|1|1	3|9|1|4|9|7|13|9|1|3|4|1	0	0.24	0.66	0.62415	22	3	1.21071	0.541498		6	6	0	1	1	0	0	2	0	1	0	3	9	1	4	9	7	13	9	1	3	4	1	0	0	0	0	0	0	0	0	0	0
CSNK1G1	DAPK3	Q9HCP0	53944	O43293	1613	0|1|1	2|0|0|0|0|0|1|3|0|0|0|2	0	0.27	0.68	0.0918367	6	2	2.37581	0.539588		0	0	0	1	1	0	0	1	0	0	1	2	0	0	0	0	0	1	3	0	0	0	2	0	0	0	0	0	0	0	0	0	0
CSNK1G3	SDF4	Q9Y6M4	1456	Q9BRK5	51150	0|2|2	2|3|1|2|4|4|3|3|2|6|4|7	0	0.21	0.68	0.210884	8	2	2.16482	0.538859	TRUE	1	1	0	2	0	0	1	2	0	2	2	2	3	1	2	4	4	3	3	2	6	4	7	0	0	0	0	0	0	0	0	0	0
CSNK1G3	ARHGAP32	Q9Y6M4	1456	A7KAX9	9743	4|5|5	0|0|0|0|0|0|0|0|0|0|0|0	1	46.67	0	0.603741	27	3	2.45336	0.538629		12	12	0	15	13	1	1	18	4	5	5	0	0	0	0	0	0	0	0	0	0	0	0	0	0	0	1	0	0	2	0	0	0
CSNK1G3	ITGB1	Q9Y6M4	1456	P05556	3688	4|8|5	0|0|0|0|0|0|0|0|0|0|0|0	1	56.67	0	1.19558	26	3	1.51103	0.538315	TRUE	7	7	0	6	2	1	3	11	4	8	5	0	0	0	0	0	0	0	0	0	0	0	0	0	0	0	0	0	0	0	0	0	0
CSNK1G1	TMEM126A	Q9HCP0	53944	Q9H061	84233	1|2|0	3|3|1|3|3|4|6|2|2|4|5|2	0	0.18	0.68	0.183673	7	2	1.8139	0.537688		1	1	0	2	0	0	0	2	0	1	0	3	3	1	3	3	4	6	2	2	4	5	2	0	0	0	0	0	0	0	0	0	0
CSNK1G1	SMARCB1	Q9HCP0	53944	Q12824	6598	1|2|1	1|1|1|7|6|7|5|2|3|0|1|0	0	0.19	0.68	0.318027	18	3	1.15164	0.537375		1	1	0	2	1	0	1	2	0	2	0	1	1	1	7	6	7	5	2	3	0	1	0	0	0	0	0	0	0	0	0	0	0
CSNK1G1	TYK2	Q9HCP0	53944	P29597	7297	0|1|1	1|0|0|0|0|0|0|0|0|0|0|0	0	1.33	0.68	0.0714286	6	2	3.13684	0.537252		0	0	0	1	1	0	0	2	0	1	1	1	0	0	0	0	0	0	0	0	0	0	0	0	0	0	0	0	0	0	0	0	0
CSNK1G3	TYK2	Q9Y6M4	1456	P29597	7297	0|1|1	1|0|0|0|0|0|0|0|0|0|0|0	0	1.33	0.68	0.0714286	6	2	3.13684	0.537252		0	0	0	1	1	0	0	2	0	1	1	1	0	0	0	0	0	0	0	0	0	0	0	0	0	0	0	0	0	0	0	0	0
CSNK1G1	VPS28	Q9HCP0	53944	Q9UK41	51160	0|1|1	1|0|1|0|0|2|1|1|1|0|0|0	0	0.44	0.68	0.0714286	6	2	3.13684	0.537252	TRUE	0	0	0	1	1	0	0	1	1	1	1	1	0	1	0	0	2	1	1	1	0	0	0	0	0	0	0	0	0	0	0	0	0
CSNK1G1	ABCA13	Q9HCP0	53944	Q86UQ4	154664	1|1|0	0|0|0|0|0|0|0|0|0|0|0|0	0	6.67	0.68	0.0714286	6	2	3.13684	0.537252	TRUE	1	1	0	1	0	0	0	0	0	0	0	0	0	0	0	0	0	0	0	0	0	0	0	0	0	0	0	0	0	0	0	0	0
CSNK1G2	SEMA4C	P78368	1455	Q9C0C4	54910	2|7|11	0|0|0|0|0|0|0|0|0|0|0|0	0.98	66.67	0	1.16497	26	3	2.0184	0.536723	TRUE	8	8	0	10	3	2	7	11	3	7	2	0	0	0	0	0	0	0	0	0	0	0	0	0	0	0	0	0	0	0	0	0	0
CSNK1G2	CNOT3	P78368	1455	O75175	4849	1|1|7	2|5|0|0|0|0|3|2|0|0|0|0	0	0.75	0.49	0.477891	21	3	2.14245	0.535807		6	6	0	10	7	1	1	7	2	6	6	2	5	0	0	0	0	3	2	0	0	0	0	0	0	0	0	0	0	0	0	0	0
CSNK1G1	EXOC2	Q9HCP0	53944	Q96KP1	55770	8|8|6	4|1|0|0|0|4|5|3|1|0|0|0	0	1.63	0.47	0.693878	24	3	4.57973	0.535599	TRUE	8	8	0	8	6	0	1	7	3	5	6	4	1	0	0	0	4	5	3	1	0	0	0	0	0	0	0	0	0	0	0	0	0
CSNK1G1	TAF5	Q9HCP0	53944	Q15542	6877	0|2|5	10|17|3|15|20|16|15|12|24|12|13|18	0	0.11	0.68	1.10374	11	2	0.536477	0.535346		0	0	0	2	5	1	0	3	2	2	3	10	17	3	15	20	16	15	12	24	12	13	18	0	0	0	0	0	0	0	0	0	0
CSNK1G3	STAG2	Q9Y6M4	1456	Q8N3U4	10735	1|3|2	1|0|1|2|3|7|0|3|1|0|0|2	0	0.4	0.61	0.352041	19	3	1.83651	0.535075		0	0	0	1	0	0	0	1	1	3	2	1	0	1	2	3	7	0	3	1	0	0	2	0	0	0	0	0	0	0	1	0	0
CSNK1G1	CASKIN2	Q9HCP0	53944	Q8WXE0	57513	1|3|2	0|0|0|0|0|0|0|0|0|0|0|0	0.64	20	0.05	1.15306	30	3	0.182559	0.534833		1	1	0	3	2	0	1	2	0	1	0	0	0	0	0	0	0	0	0	0	0	0	0	0	0	0	0	0	0	0	0	0	0
CSNK1G1	PLEKHA7	Q9HCP0	53944	Q6IQ23	144100	16|27|9	0|0|0|0|0|0|0|0|0|0|0|0	1	173.33	0	1.80272	32	3	4.13693	0.532206		16	16	0	27	9	0	7	21	4	18	15	0	0	0	0	0	0	0	0	0	0	0	0	0	0	0	0	0	0	0	0	0	0
CSNK1G1	SMC1A	Q9HCP0	53944	Q14683	8243	18|19|21	26|28|21|23|38|36|30|24|33|27|29|37	0	0.52	0.68	2.97959	37	3	2.36526	0.531758		18	18	0	19	21	2	10	25	22	22	23	26	28	21	23	38	36	30	24	33	27	29	37	0	0	0	0	0	0	0	0	0	0
CSNK1G1	TNS3	Q9HCP0	53944	Q68CZ2	64759	0|1|1	0|0|0|0|0|0|0|0|0|0|0|0	0	6.67	0.68	0.0969388	6	2	2.27167	0.53162		0	0	0	1	1	0	0	2	0	2	0	0	0	0	0	0	0	0	0	0	0	0	0	0	0	0	0	0	0	0	0	0	0
CSNK1G3	NRAS	Q9Y6M4	1456	P01111	4893	1|2|2	3|1|2|0|0|3|0|1|0|1|1|1	0	0.56	0.54	0.238095	17	3	2.48721	0.531373	TRUE	0	0	0	2	0	0	0	2	1	2	2	3	1	2	0	0	3	0	1	0	1	1	1	0	0	0	0	0	0	0	0	0	0
CSNK1G3	RPL22L1	Q9Y6M4	1456	Q6P5R6	200916	1|0|2	2|2|1|2|5|2|1|1|1|1|3|1	0	0.25	0.6	0.142857	7	2	2.43359	0.531253		2	2	0	4	2	0	0	2	1	0	2	2	2	1	2	5	2	1	1	1	1	3	1	0	0	0	0	0	0	0	0	0	0
CSNK1G1	VWA8	Q9HCP0	53944	A3KMH1	23078	1|1|1	4|9|2|3|4|10|2|2|2|2|1|0	0	0.11	0.68	1.79252	30	3	-0.0876582	0.530809		1	1	0	1	1	1	0	4	1	4	3	4	9	2	3	4	10	2	2	2	2	1	0	0	0	0	0	0	0	0	0	2	1
CSNK1G2	SNRPF	P78368	1455	P62306	6636	1|2|6	1|6|2|6|7|3|6|7|5|4|2|6	0	0.43	0.62	0.510204	22	3	1.90331	0.53062		9	9	0	6	4	1	2	6	3	2	5	1	6	2	6	7	3	6	7	5	4	2	6	0	0	0	0	0	0	0	0	0	0
CSNK1G3	PPFIBP1	Q9Y6M4	1456	Q86W92	8496	12|14|25	1|0|1|0|0|0|3|0|0|0|0|0	1	8.5	0	2.65986	36	3	2.29249	0.530079	TRUE	23	23	0	33	19	4	12	34	12	14	25	1	0	1	0	0	0	3	0	0	0	0	0	0	0	0	0	0	0	0	0	0	0
CSNK1G3	GON7	Q9Y6M4	1456	Q9BXV9	84520	0|1|1	1|0|2|1|1|2|1|0|0|0|2|0	0	0.33	0.68	0.0918367	6	2	2.41886	0.529985		0	0	0	0	0	0	0	0	0	1	1	1	0	2	1	1	2	1	0	0	0	2	0	0	0	0	0	0	0	0	0	0	0
CSNK1G3	PREB	Q9Y6M4	1456	Q9HCU5	10113	3|1|3	1|4|4|2|1|7|1|0|10|0|1|1	0	0.27	0.65	0.559524	20	3	1.2519	0.529923		0	0	0	3	0	0	2	1	3	1	3	1	4	4	2	1	7	1	0	10	0	1	1	0	0	0	0	0	0	0	0	0	0
CSNK1G2	ZNF143	P78368	1455	P52747	7702	0|3|2	2|2|1|1|0|0|0|0|7|0|0|1	0	0.37	0.59	0.185374	10	2	2.90312	0.528951		0	0	0	1	1	0	3	2	0	0	1	2	2	1	1	0	0	0	0	7	0	0	1	0	0	0	0	0	0	0	0	0	0
CSNK1G2	NHSL2	P78368	1455	Q5HYW2	340527	0|1|5	0|0|0|0|0|0|0|0|0|0|0|0	0.33	20	0.24	0.132653	9	2	6.12246	0.528485		1	1	0	1	1	0	1	5	0	2	2	0	0	0	0	0	0	0	0	0	0	0	0	0	0	0	0	0	0	0	0	0	0
CSNK1G1	LRWD1	Q9HCP0	53944	Q9UFC0	222229	1|1|1	1|0|2|7|4|2|4|1|6|0|1|0	0	0.15	0.68	0.270408	17	3	0.946922	0.528368		1	1	0	1	1	0	0	0	0	0	0	1	0	2	7	4	2	4	1	6	0	1	0	0	0	0	0	0	0	0	0	0	0
CSNK1G3	BAG4	Q9Y6M4	1456	O95429	9530	1|3|2	2|2|1|0|2|0|4|1|3|1|1|1	0	0.57	0.55	0.270408	18	3	2.67211	0.528083	TRUE	0	0	0	3	3	0	0	1	1	3	2	2	2	1	0	2	0	4	1	3	1	1	1	0	0	0	0	0	0	0	0	0	0
CSNK1G1	HMGA1	Q9HCP0	53944	P17096	3159	2|1|0	2|1|2|1|4|2|3|2|3|1|5|4	0	0.22	0.68	0.153061	7	2	2.27196	0.527117		2	2	0	1	0	0	1	1	1	4	1	2	1	2	1	4	2	3	2	3	1	5	4	0	0	0	0	0	0	0	0	0	0
CSNK1G1	RFC3	Q9HCP0	53944	P40938	5983	8|5|2	3|7|4|6|10|7|7|2|7|5|4|4	0	0.59	0.63	0.688776	23	3	2.78413	0.526179		8	8	0	5	2	0	1	5	3	5	8	3	7	4	6	10	7	7	2	7	5	4	4	0	0	0	0	0	0	0	0	0	0
CSNK1G2	RAB13	P78368	1455	P51153	5872	1|3|4	4|1|6|2|4|5|3|4|6|1|5|4	0	0.44	0.62	0.568027	19	3	1.61486	0.525407	TRUE	3	3	0	7	3	1	3	4	6	6	4	4	1	6	2	4	5	3	4	6	1	5	4	0	0	0	0	0	0	0	0	0	0
CSNK1G3	RPL23A	Q9Y6M4	1456	P62750	6147	7|3|3	4|2|5|13|12|7|6|8|3|5|6|4	0	0.35	0.67	0.668367	25	3	2.1422	0.52515		2	2	0	4	3	1	1	4	7	3	3	4	2	5	13	12	7	6	8	3	5	6	4	0	0	0	0	0	0	0	0	0	0
CSNK1G1	AFTPH	Q9HCP0	53944	Q6ULP2	54812	19|19|18	10|14|2|1|1|1|16|15|1|0|0|0	0	1.2	0.65	1.76871	33	3	4.6022	0.524895		19	19	0	19	18	5	1	17	8	13	13	10	14	2	1	1	1	16	15	1	0	0	0	0	0	0	0	0	0	0	0	1	0
CSNK1G2	PPFIBP1	P78368	1455	Q86W92	8496	4|12|34	1|0|1|0|0|0|3|0|0|0|0|0	0.69	8.33	0.04	2.65986	36	3	2.2392	0.524856	TRUE	23	23	0	33	19	4	12	34	12	14	25	1	0	1	0	0	0	3	0	0	0	0	0	0	0	0	0	0	0	0	0	0	0
CSNK1G3	SLC25A20	Q9Y6M4	1456	O43772	788	2|1|2	5|5|6|6|5|6|6|3|2|3|0|0	0	0.28	0.68	0.44898	18	3	1.07067	0.52479		0	0	0	0	0	0	0	2	2	1	2	5	5	6	6	5	6	6	3	2	3	0	0	0	0	0	0	0	0	0	0	0	0
CSNK1G1	EIF2AK2	Q9HCP0	53944	P19525	5610	1|2|4	1|2|2|4|5|9|11|7|6|7|4|10	0	0.22	0.68	0.576531	21	3	1.15405	0.524405		1	1	0	2	4	1	1	3	3	4	3	1	2	2	4	5	9	11	7	6	7	4	10	0	0	0	0	0	0	0	0	0	0
CSNK1G3	MRPS35	Q9Y6M4	1456	P82673	60488	4|2|2	11|19|11|4|3|7|28|26|21|1|1|0	0	0.1	0.68	1.14456	27	3	0.409722	0.524092		7	7	0	8	10	0	1	9	4	2	2	11	19	11	4	3	7	28	26	21	1	1	0	0	0	0	0	0	0	0	0	0	1
CSNK1G1	VIM	Q9HCP0	53944	P08670	7431	178|155|264	108|51|55|127|70|36|57|59|64|54|84|84	0	1.69	0.67	12.0459	83	3	6.55467	0.523379	TRUE	178	178	0	155	264	136	82	125	116	83	107	108	51	55	127	70	36	57	59	64	54	84	84	2	6	1	2	0	0	1	0	7	4
CSNK1G2	NGDN	P78368	1455	Q8NEJ9	25983	0|1|2	1|0|1|2|2|2|4|2|2|1|2|2	0	0.33	0.55	0.144558	7	2	2.4381	0.523375		1	1	0	0	3	0	1	2	5	0	1	1	0	1	2	2	2	4	2	2	1	2	2	0	0	0	0	0	0	0	0	0	0
CSNK1G3	PRKAR1A	Q9Y6M4	1456	P10644	5573	1|1|1	1|0|0|1|0|0|2|2|0|0|0|0	0	0.5	0.68	0.232993	16	3	1.23566	0.523177	TRUE	3	3	0	2	2	1	0	2	1	1	1	1	0	0	1	0	0	2	2	0	0	0	0	0	0	0	0	0	0	0	0	0	0
CSNK1G2	PRAF2	P78368	1455	O60831	11230	1|1|2	0|1|1|1|0|0|0|0|4|1|1|0	0	0.53	0.52	0.246599	17	3	1.71481	0.522592		0	0	0	2	2	1	1	2	1	3	4	0	1	1	1	0	0	0	0	4	1	1	0	0	0	0	0	0	0	0	0	0	0
CSNK1G1	CAPZA2	Q9HCP0	53944	P47755	830	6|5|6	6|10|4|5|7|12|14|9|8|7|4|7	0	0.44	0.68	0.809524	26	3	2.47582	0.521608		6	6	0	5	6	2	3	4	4	8	3	6	10	4	5	7	12	14	9	8	7	4	7	0	0	0	0	0	0	0	0	0	0
CSNK1G3	RAB11FIP1	Q9Y6M4	1456	Q6WKZ4	80223	11|24|8	0|1|0|0|0|0|0|0|1|0|0|0	1	14.33	0	2.64626	32	3	2.01951	0.520813		15	15	0	25	18	3	3	29	11	24	8	0	1	0	0	0	0	0	0	1	0	0	0	0	1	0	0	0	0	0	0	1	0
CSNK1G2	PBDC1	P78368	1455	Q9BVG4	51260	0|1|3	6|3|2|4|5|4|5|4|2|6|7|5	0	0.21	0.68	0.265306	8	2	1.72639	0.520762		1	1	0	3	1	0	1	3	2	3	3	6	3	2	4	5	4	5	4	2	6	7	5	0	0	0	0	0	0	0	0	0	0
CSNK1G2	FAF1	P78368	1455	Q9UNN5	11124	1|0|2	0|0|0|0|0|0|0|0|0|0|0|0	0.31	10	0.25	0.0969388	7	2	3.78497	0.520406	TRUE	0	0	0	0	2	1	0	2	0	0	0	0	0	0	0	0	0	0	0	0	0	0	0	0	0	0	0	0	0	0	0	0	0
CSNK1G2	CNKSR3	P78368	1455	Q6P9H4	154043	0|2|3	0|0|0|0|0|0|0|0|0|0|0|0	0.64	16.67	0.05	0.289116	9	2	2.0109	0.519648	TRUE	1	1	0	2	4	0	2	3	3	5	1	0	0	0	0	0	0	0	0	0	0	0	0	0	0	0	0	0	0	0	0	0	0
CSNK1G1	SLC25A12	Q9HCP0	53944	O75746	8604	2|2|3	12|14|13|5|12|20|9|8|4|12|7|3	0	0.14	0.68	0.852041	23	3	0.604854	0.519616		2	2	0	2	3	0	1	2	4	10	2	12	14	13	5	12	20	9	8	4	12	7	3	0	0	0	0	0	0	0	0	0	0
CSNK1G1	PNO1	Q9HCP0	53944	Q9NRX1	56902	5|1|1	3|3|3|4|7|7|4|4|0|3|2|1	0	0.33	0.63	0.413265	20	3	1.85918	0.519497		5	5	0	1	1	1	2	2	3	1	3	3	3	3	4	7	7	4	4	0	3	2	1	0	0	0	0	0	0	0	0	0	0
CSNK1G3	PNO1	Q9Y6M4	1456	Q9NRX1	56902	3|1|3	3|3|3|4|7|7|4|4|0|3|2|1	0	0.33	0.68	0.413265	20	3	1.85918	0.519497		5	5	0	1	1	1	2	2	3	1	3	3	3	3	4	7	7	4	4	0	3	2	1	0	0	0	0	0	0	0	0	0	0
CSNK1G3	ZCCHC9	Q9Y6M4	1456	Q8N567	84240	1|0|1	0|0|1|0|0|0|0|1|0|0|0|1	0	0.67	0.68	0.0697279	6	2	3.33415	0.518735		1	1	0	2	1	0	2	1	1	0	1	0	0	1	0	0	0	0	1	0	0	0	1	0	0	0	0	0	0	0	0	0	0
CSNK1G3	SLIRP	Q9Y6M4	1456	Q9GZT3	81892	0|1|2	0|2|0|0|1|1|0|0|2|0|0|2	0	0.5	0.49	0.107143	7	2	3.41619	0.517877		0	0	0	0	0	0	0	0	0	1	2	0	2	0	0	1	1	0	0	2	0	0	2	0	0	0	0	0	0	0	0	0	0
CSNK1G2	NCLN	P78368	1455	Q969V3	56926	1|2|6	7|8|2|4|10|8|7|5|3|6|6|4	0	0.33	0.65	0.636054	22	3	1.4744	0.517259		3	3	0	1	2	1	2	6	0	3	3	7	8	2	4	10	8	7	5	3	6	6	4	0	0	0	0	0	0	0	0	0	0
CSNK1G2	PACS1	P78368	1455	Q6VY07	55690	0|1|6	1|0|0|0|0|0|0|0|0|0|0|0	0.33	4.67	0.24	0.166667	10	2	5.63022	0.516912		7	7	0	2	2	0	1	6	1	3	1	1	0	0	0	0	0	0	0	0	0	0	0	0	0	0	0	0	0	0	0	0	0
CSNK1G1	SIPA1L1	Q9HCP0	53944	O43166	26037	9|10|5	0|0|0|0|0|0|2|0|0|0|1|0	0.85	5.33	0.02	1.86565	31	3	1.28446	0.5168		9	9	0	10	5	0	0	12	5	5	12	0	0	0	0	0	0	2	0	0	0	1	0	0	0	0	0	0	0	0	0	0	0
CSNK1G1	SLC4A7	Q9HCP0	53944	Q9Y6M7	9497	28|16|9	0|0|0|0|0|0|1|0|0|0|0|0	1	35.33	0	1.60204	35	3	4.51871	0.516701	TRUE	28	28	0	16	9	6	1	19	7	15	10	0	0	0	0	0	0	1	0	0	0	0	0	0	0	0	0	0	0	0	0	0	0
CSNK1G1	NCAPH2	Q9HCP0	53944	Q6IBW4	29781	1|2|0	1|0|0|1|1|1|1|0|1|0|1|0	0.04	1	0.39	0.0867347	7	2	4.29291	0.516541		1	1	0	2	0	0	0	1	0	2	0	1	0	0	1	1	1	1	0	1	0	1	0	0	0	0	0	0	0	0	0	0	0
CSNK1G2	NECTIN2	P78368	1455	Q92692	5819	5|10|26	0|0|0|0|0|0|0|0|0|0|0|0	1	136.67	0	2.31633	34	3	2.08755	0.516372	TRUE	18	18	0	18	12	5	10	26	6	13	18	0	0	0	0	0	0	0	0	0	0	0	0	0	0	0	0	0	0	0	0	1	0
CSNK1G1	SFXN4	Q9HCP0	53944	Q6P4A7	119559	3|4|2	3|3|4|3|3|4|6|3|2|4|7|2	0	0.46	0.63	0.479592	20	3	2.29858	0.515485		3	3	0	4	2	0	1	5	0	4	5	3	3	4	3	3	4	6	3	2	4	7	2	0	0	0	0	0	0	0	0	0	0
CSNK1G2	SLC12A6	P78368	1455	Q9UHW9	9990	0|1|6	0|0|0|0|0|0|0|0|0|0|0|0	0.33	23.33	0.24	0.329932	10	2	2.71294	0.515367	TRUE	7	7	0	6	2	0	1	6	1	5	4	0	0	0	0	0	0	0	0	0	0	0	0	0	0	0	0	0	0	0	0	0	0
CSNK1G2	PIK3CB	P78368	1455	P42338	5291	1|1|1	0|0|0|0|0|0|0|0|0|0|0|0	0	10	0.68	0.190476	15	3	1.71948	0.515043	TRUE	2	2	0	1	1	1	1	1	1	2	1	0	0	0	0	0	0	0	0	0	0	0	0	0	0	0	0	0	0	0	0	0	0
CSNK1G1	TAF8	Q9HCP0	53944	Q7Z7C8	129685	1|2|2	4|4|1|4|5|5|2|3|13|5|2|3	0	0.19	0.68	0.408163	20	3	1.11057	0.514139		1	1	0	2	2	0	1	1	0	1	1	4	4	1	4	5	5	2	3	13	5	2	3	0	0	0	0	0	0	1	0	0	0
CSNK1G1	ZCCHC10	Q9HCP0	53944	Q8TBK6	54819	0|1|1	0|0|0|0|1|0|1|1|0|0|1|1	0	0.67	0.68	0.0646259	6	2	3.65051	0.513987		0	0	0	1	1	0	1	1	2	1	1	0	0	0	0	1	0	1	1	0	0	1	1	0	0	0	0	0	0	0	0	0	0
CSNK1G2	ZCCHC10	P78368	1455	Q8TBK6	54819	0|1|1	0|0|0|0|1|0|1|1|0|0|1|1	0	0.67	0.68	0.0646259	6	2	3.65051	0.513987		0	0	0	1	1	0	1	1	2	1	1	0	0	0	0	1	0	1	1	0	0	1	1	0	0	0	0	0	0	0	0	0	0
CSNK1G2	EFNB1	P78368	1455	P98172	1947	2|5|5	1|0|1|0|0|0|0|0|2|0|1|0	0.39	2.67	0.22	0.629252	23	3	2.24687	0.513943	TRUE	6	6	0	6	3	2	5	5	3	3	2	1	0	1	0	0	0	0	0	2	0	1	0	0	0	0	0	0	0	0	0	0	0
CSNK1G2	AQR	P78368	1455	O60306	9716	0|1|9	7|5|4|34|52|54|43|32|23|1|2|1	0	0.06	0.68	1.43367	16	2	0.526151	0.513929		19	19	0	20	13	0	1	9	7	11	6	7	5	4	34	52	54	43	32	23	1	2	1	0	0	0	0	0	0	0	0	0	0
CSNK1G2	CPSF1	P78368	1455	Q10570	29894	0|4|7	6|7|7|13|11|17|18|11|15|4|6|4	0	0.21	0.68	0.639456	13	2	2.07593	0.513781		6	6	0	6	9	0	4	7	2	6	2	6	7	7	13	11	17	18	11	15	4	6	4	0	0	0	0	0	0	0	0	0	0
CSNK1G1	SNU13	Q9HCP0	53944	P55769	4809	3|4|4	4|5|6|5|7|10|9|4|10|7|4|5	0	0.37	0.68	0.620748	23	3	2.00121	0.513215		3	3	0	4	4	1	3	4	9	4	3	4	5	6	5	7	10	9	4	10	7	4	5	0	0	0	0	0	0	0	0	0	0
CSNK1G1	RAD21	Q9HCP0	53944	O60216	5885	1|1|3	4|3|2|2|3|5|5|4|9|3|3|6	0	0.22	0.68	0.443878	19	3	1.04625	0.512821		1	1	0	1	3	0	1	1	7	2	0	4	3	2	2	3	5	5	4	9	3	3	6	0	0	0	0	0	0	0	0	0	0
CSNK1G1	RPS24	Q9HCP0	53944	P62847	6229	6|7|11	12|11|9|13|10|7|12|10|5|7|7|5	0	0.64	0.66	0.982993	29	3	2.99698	0.512643		6	6	0	7	11	4	9	7	8	4	5	12	11	9	13	10	7	12	10	5	7	7	5	0	0	0	0	0	0	0	0	0	0
CSNK1G2	CDC42BPB	P78368	1455	Q9Y5S2	9578	0|1|14	0|0|0|0|0|0|0|0|0|0|0|0	0.33	50	0.24	0.430272	15	2	4.55777	0.511946	TRUE	6	6	0	18	8	0	1	14	2	12	7	0	0	0	0	0	0	0	0	0	0	0	0	0	0	0	0	0	0	0	0	0	0
CSNK1G3	KANK1	Q9Y6M4	1456	Q14678	23189	7|11|17	1|1|1|0|0|0|2|2|2|0|0|0	0.92	5.83	0.01	2.06463	34	3	1.89045	0.511898	TRUE	14	14	0	20	10	2	4	18	7	11	17	1	1	1	0	0	0	2	2	2	0	0	0	0	0	0	0	0	0	0	0	0	0
CSNK1G3	CAND2	Q9Y6M4	1456	O75155	23066	1|3|0	0|2|1|1|0|1|1|0|0|1|1|0	0.03	0.89	0.4	0.295918	12	2	1.0331	0.510962		0	0	0	1	0	0	0	1	1	3	0	0	2	1	1	0	1	1	0	0	1	1	0	0	0	0	0	0	0	0	0	0	0
CSNK1G1	SUN2	Q9HCP0	53944	Q9UH99	25777	0|2|1	1|0|1|0|1|2|0|0|0|0|0|1	0.01	0.67	0.44	0.0969388	7	2	3.85802	0.510552		0	0	0	2	1	0	0	0	0	2	0	1	0	1	0	1	2	0	0	0	0	0	1	0	0	0	0	0	0	0	0	0	0
CSNK1G1	PDE6D	Q9HCP0	53944	O43924	5147	0|1|1	1|0|0|0|0|1|0|0|0|0|0|0	0	0.67	0.68	0.0612245	6	2	3.89575	0.510237		0	0	0	1	1	0	0	1	0	0	1	1	0	0	0	0	1	0	0	0	0	0	0	0	0	0	0	0	0	0	0	0	0
CSNK1G1	PTPN9	Q9HCP0	53944	P43378	5780	0|1|1	0|0|0|0|0|0|0|0|0|0|0|0	0	6.67	0.68	0.0612245	6	2	3.89575	0.510237		0	0	0	1	1	0	0	1	0	0	0	0	0	0	0	0	0	0	0	0	0	0	0	0	0	0	0	0	0	0	0	0	0
CSNK1G3	LZTS3	Q9Y6M4	1456	O60299	9762	1|0|3	0|0|0|0|0|0|0|0|0|0|0|0	0.33	13.33	0.24	0.464286	12	2	0.594339	0.510155		5	5	0	7	3	0	1	1	1	0	3	0	0	0	0	0	0	0	0	0	0	0	0	0	0	0	0	0	0	0	0	0	0
CSNK1G1	DMAP1	Q9HCP0	53944	Q9NPF5	55929	3|1|3	1|0|1|4|4|5|4|5|2|1|0|0	0	0.47	0.61	0.32483	20	3	2.50511	0.509941		3	3	0	1	3	0	0	1	1	1	1	1	0	1	4	4	5	4	5	2	1	0	0	0	0	0	0	0	0	0	0	0	0
CSNK1G1	RPL3	Q9HCP0	53944	P39023	6122	6|11|13	6|12|4|12|18|10|10|11|3|12|12|9	0	0.67	0.66	1.15986	30	3	3.34565	0.509525		6	6	0	11	13	3	1	7	5	6	5	6	12	4	12	18	10	10	11	3	12	12	9	0	0	0	0	0	0	0	0	0	0
CSNK1G3	CAAP1	Q9Y6M4	1456	Q9H8G2	79886	1|1|1	0|0|0|0|0|0|0|0|1|0|0|1	0	1	0.68	0.178571	15	3	1.8746	0.509483		0	0	0	3	1	0	0	0	1	1	1	0	0	0	0	0	0	0	0	1	0	0	1	0	0	0	0	0	0	0	0	0	0
CSNK1G2	BANF1	P78368	1455	O75531	8815	0|4|3	9|6|8|13|6|9|10|8|6|18|9|19	0	0.13	0.68	0.586735	11	2	1.28946	0.509388		1	1	0	1	2	0	4	3	5	10	5	9	6	8	13	6	9	10	8	6	18	9	19	0	0	0	0	0	0	0	0	0	0
CSNK1G1	EIF6	Q9HCP0	53944	P56537	3692	4|4|4	2|4|5|7|4|6|6|4|6|7|8|8	0	0.5	0.68	0.573129	23	3	2.5297	0.507333		4	4	0	4	4	6	1	4	3	3	3	2	4	5	7	4	6	6	4	6	7	8	8	0	0	0	0	0	0	0	0	0	0
CSNK1G3	PEAK1	Q9Y6M4	1456	Q9H792	79834	15|16|18	1|0|0|0|1|0|1|0|0|0|0|0	1	16.33	0	2.08844	35	3	3.03279	0.506897		24	24	0	25	15	4	6	32	15	16	18	1	0	0	0	1	0	1	0	0	0	0	0	0	0	0	0	0	0	0	0	0	0
CSNK1G2	ZNF326	P78368	1455	Q5BKZ1	284695	2|6|4	4|8|11|11|9|10|14|11|9|3|7|6	0	0.32	0.68	0.87415	24	3	1.45099	0.506733		6	6	0	4	9	2	6	4	7	7	6	4	8	11	11	9	10	14	11	9	3	7	6	0	0	0	0	0	0	0	0	0	0
CSNK1G3	NUP35	Q9Y6M4	1456	Q8NFH5	129401	2|5|3	4|2|7|3|2|5|5|2|5|3|3|4	0	0.56	0.61	0.617347	24	3	1.68039	0.50652	TRUE	3	3	0	2	4	0	3	0	2	5	3	4	2	7	3	2	5	5	2	5	3	3	4	0	0	0	0	0	0	0	0	0	0
CSNK1G3	MRPS16	Q9Y6M4	1456	Q9Y3D3	51021	1|2|0	2|3|2|0|3|0|7|6|5|0|0|0	0	0.15	0.68	0.188776	8	2	1.63378	0.506258		1	1	0	2	2	0	0	0	1	2	0	2	3	2	0	3	0	7	6	5	0	0	0	0	0	0	0	0	0	0	0	0	0
CSNK1G1	ITGB1	Q9HCP0	53944	P05556	3688	7|6|2	0|0|0|0|0|0|0|0|0|0|0|0	0.98	50	0	1.19558	26	3	1.28573	0.505659	TRUE	7	7	0	6	2	1	3	11	4	8	5	0	0	0	0	0	0	0	0	0	0	0	0	0	0	0	0	0	0	0	0	0	0
CSNK1G2	ITGB1	P78368	1455	P05556	3688	1|3|11	0|0|0|0|0|0|0|0|0|0|0|0	0.66	50	0.04	1.19558	26	3	1.28573	0.505659	TRUE	7	7	0	6	2	1	3	11	4	8	5	0	0	0	0	0	0	0	0	0	0	0	0	0	0	0	0	0	0	0	0	0	0
CSNK1G1	FYCO1	Q9HCP0	53944	Q9BQS8	79443	1|3|1	1|0|0|0|0|0|0|0|0|0|0|0	0.25	3.33	0.27	0.358844	19	3	1.39785	0.505314		1	1	0	3	1	0	0	2	0	1	1	1	0	0	0	0	0	0	0	0	0	0	0	0	0	0	0	0	0	0	0	0	0
CSNK1G1	PHRF1	Q9HCP0	53944	Q9P1Y6	57661	0|2|3	0|0|0|0|0|0|0|0|0|0|0|0	0.64	16.67	0.05	0.25	10	2	2.19282	0.504764		0	0	0	2	3	0	0	0	0	0	0	0	0	0	0	0	0	0	0	0	0	0	0	0	0	0	0	0	0	0	0	0	0
CSNK1G3	ADO	Q9Y6M4	1456	Q96SZ5	84890	1|2|1	2|1|1|1|1|4|0|0|2|1|1|0	0	0.44	0.55	0.287415	17	3	1.45294	0.502802		0	0	0	1	0	0	0	1	1	2	1	2	1	1	1	1	4	0	0	2	1	1	0	0	0	0	0	0	0	0	0	0	0
CSNK1G3	PSIP1	Q9Y6M4	1456	O75475	11168	3|4|2	2|2|0|2|2|2|4|2|4|0|3|8	0	0.5	0.62	0.403061	21	3	2.72916	0.502708		0	0	0	1	2	2	1	0	3	4	2	2	2	0	2	2	2	4	2	4	0	3	8	0	0	0	0	0	0	0	0	0	0
CSNK1G2	MAK16	P78368	1455	Q9BXY0	84549	0|1|2	0|2|1|2|1|2|2|1|0|1|0|3	0	0.4	0.52	0.120748	7	2	3.09484	0.502284		2	2	0	1	4	0	1	2	0	1	2	0	2	1	2	1	2	2	1	0	1	0	3	0	0	0	0	0	0	0	0	0	0
CSNK1G3	MAK16	Q9Y6M4	1456	Q9BXY0	84549	0|1|2	0|2|1|2|1|2|2|1|0|1|0|3	0	0.4	0.52	0.120748	7	2	3.09484	0.502284		2	2	0	1	4	0	1	2	0	1	2	0	2	1	2	1	2	2	1	0	1	0	3	0	0	0	0	0	0	0	0	0	0
CSNK1G2	RTKN2	P78368	1455	Q8IZC4	219790	1|1|2	0|0|0|0|0|0|0|0|0|0|0|0	0.31	13.33	0.25	0.22449	17	3	1.97368	0.502207	TRUE	1	1	0	2	2	1	1	2	1	1	1	0	0	0	0	0	0	0	0	0	0	0	0	0	0	0	0	0	0	0	0	0	0
CSNK1G3	RRP7A	Q9Y6M4	1456	Q9Y3A4	27341	6|2|1	4|3|2|2|5|6|4|4|2|8|5|11	0	0.32	0.65	0.561224	21	3	1.84297	0.501762		1	1	0	0	4	0	0	3	6	2	1	4	3	2	2	5	6	4	4	2	8	5	11	0	0	0	0	2	0	0	0	0	0
CSNK1G1	PDZRN3	Q9HCP0	53944	Q9UPQ7	23024	4|4|0	0|0|0|0|0|0|0|0|0|0|0|0	0.67	26.67	0.04	0.520408	14	2	1.48099	0.501664		4	4	0	4	0	0	0	1	0	0	1	0	0	0	0	0	0	0	0	0	0	0	0	0	0	0	0	0	0	0	0	0	0
CSNK1G2	RPL30	P78368	1455	P62888	6156	2|4|3	2|6|3|7|12|9|7|9|5|7|5|9	0	0.29	0.68	0.692177	23	3	1.2916	0.501472		5	5	0	4	6	2	4	3	4	9	7	2	6	3	7	12	9	7	9	5	7	5	9	0	0	0	0	0	0	0	0	0	0
CSNK1G2	AP2B1	P78368	1455	P63010	163	2|4|9	0|1|1|0|1|0|3|0|0|0|0|1	0.35	2.5	0.24	0.602041	25	3	3.08709	0.501395	TRUE	6	6	0	10	4	2	4	9	2	2	3	0	1	1	0	1	0	3	0	0	0	0	1	0	0	0	0	0	0	0	0	0	0
CSNK1G3	SEC22A	Q9Y6M4	1456	Q96IW7	26984	0|2|1	1|0|0|0|0|0|0|0|0|0|0|0	0.14	2	0.32	0.0765306	7	2	5.06018	0.500233		0	0	0	0	0	0	0	0	0	2	1	1	0	0	0	0	0	0	0	0	0	0	0	0	0	0	0	0	0	0	0	0	0
CSNK1G3	JPH1	Q9Y6M4	1456	Q9HDC5	56704	1|2|4	0|0|0|1|0|0|0|0|0|0|0|0	0.45	4.67	0.21	0.297619	20	3	2.81324	0.49855	TRUE	4	4	0	4	5	2	0	4	1	2	4	0	0	0	1	0	0	0	0	0	0	0	0	0	0	0	0	0	0	0	0	0	0
CSNK1G2	DJB11	P78368	1455	Q9UBS4	51726	1|0|4	8|4|2|3|4|8|4|3|4|5|4|5	0	0.21	0.68	0.278912	9	2	2.18281	0.498527		1	1	0	4	1	1	0	4	1	3	2	8	4	2	3	4	8	4	3	4	5	4	5	0	0	0	0	0	0	0	0	0	0
CSNK1G1	BSG	Q9HCP0	53944	P35613	682	2|3|1	0|0|0|0|0|0|0|0|0|0|0|0	0.64	20	0.05	0.418367	19	3	1.55503	0.498412	TRUE	2	2	0	3	1	0	2	2	1	3	5	0	0	0	0	0	0	0	0	0	0	0	0	0	0	0	0	0	0	0	0	0	0
CSNK1G1	DJC11	Q9HCP0	53944	Q9NVH1	55735	2|2|1	2|8|1|6|7|6|7|6|0|3|0|1	0	0.22	0.68	0.457483	19	3	1.02322	0.498318		2	2	0	2	1	0	0	3	0	1	3	2	8	1	6	7	6	7	6	0	3	0	1	0	0	0	0	0	0	0	0	0	0
CSNK1G1	DJC16	Q9HCP0	53944	Q9Y2G8	23341	1|2|0	1|0|0|1|0|1|0|0|0|0|0|0	0.04	1	0.39	0.132653	8	2	2.46794	0.497348		1	1	0	2	0	0	0	0	1	0	0	1	0	0	1	0	1	0	0	0	0	0	0	0	0	0	0	0	0	0	0	0	0
CSNK1G1	FAM98B	Q9HCP0	53944	Q52LJ0	283742	2|1|0	3|0|1|1|0|1|0|0|5|0|0|0	0	0.25	0.6	0.146259	8	2	2.21656	0.497244		2	2	0	1	0	0	1	2	1	1	2	3	0	1	1	0	1	0	0	5	0	0	0	0	0	0	0	0	0	0	0	0	0
CSNK1G2	FAM98B	P78368	1455	Q52LJ0	283742	0|1|2	3|0|1|1|0|1|0|0|5|0|0|0	0	0.25	0.6	0.146259	8	2	2.21656	0.497244		2	2	0	1	0	0	1	2	1	1	2	3	0	1	1	0	1	0	0	5	0	0	0	0	0	0	0	0	0	0	0	0	0
CSNK1G3	RPS5	Q9Y6M4	1456	P46782	6193	7|7|6	10|3|5|7|6|10|6|9|5|6|6|6	0	0.67	0.65	0.843537	27	3	2.99058	0.496986		14	14	0	8	6	2	5	9	7	7	6	10	3	5	7	6	10	6	9	5	6	6	6	0	0	0	0	0	0	0	0	0	0
CSNK1G1	GRIP1	Q9HCP0	53944	Q9Y3R0	23426	1|1|1	0|0|0|0|0|0|0|0|0|0|0|0	0	10	0.68	0.164966	15	3	2.09837	0.496586	TRUE	1	1	0	1	1	0	0	1	1	1	3	0	0	0	0	0	0	0	0	0	0	0	0	0	0	0	0	0	0	0	0	0	0
CSNK1G1	PWP2	Q9HCP0	53944	Q15269	5822	4|3|5	2|2|3|5|4|10|8|10|2|5|3|12	0	0.36	0.68	0.610544	25	3	2.19246	0.496403		4	4	0	3	5	2	2	4	9	5	3	2	2	3	5	4	10	8	10	2	5	3	12	0	0	0	0	0	0	0	0	0	0
CSNK1G2	RRP15	P78368	1455	Q9Y3B9	51018	1|2|1	2|0|3|4|2|3|4|2|1|2|2|1	0	0.33	0.68	0.307823	17	3	1.34413	0.494977		3	3	0	2	6	1	2	1	2	2	2	2	0	3	4	2	3	4	2	1	2	2	1	0	0	0	0	0	0	0	0	0	0
CSNK1G3	SIPA1L1	Q9Y6M4	1456	O43166	26037	5|5|12	0|0|0|0|0|0|2|0|0|0|1|0	0.71	4.89	0.03	1.86565	31	3	1.14487	0.494798		9	9	0	10	5	0	0	12	5	5	12	0	0	0	0	0	0	2	0	0	0	1	0	0	0	0	0	0	0	0	0	0	0
CSNK1G3	CHMP1A	Q9Y6M4	1456	Q9HD42	5119	4|4|5	2|4|1|3|1|1|2|2|2|4|5|3	0	0.96	0.56	0.406463	22	3	4.46406	0.494551		3	3	0	1	2	1	0	5	4	4	5	2	4	1	3	1	1	2	2	2	4	5	3	0	0	0	0	0	0	0	0	0	0
CSNK1G3	HOXA5	Q9Y6M4	1456	P20719	3202	1|1|1	1|1|1|1|1|1|1|1|1|0|1|0	0	1	0.68	0.170068	15	3	2.0295	0.494198		1	1	0	2	0	0	1	1	1	1	1	1	1	1	1	1	1	1	1	1	0	1	0	0	0	0	0	0	0	0	0	0	0
CSNK1G1	TBK1	Q9HCP0	53944	Q9UHD2	29110	4|9|5	6|7|4|4|4|6|8|6|3|4|3|4	0	0.8	0.61	0.901361	24	3	2.67486	0.493325		4	4	0	9	5	0	0	4	0	3	4	6	7	4	4	4	6	8	6	3	4	3	4	0	0	0	0	0	0	0	0	0	0
CSNK1G1	DNTTIP2	Q9HCP0	53944	Q5QJE6	30836	7|5|10	3|2|3|5|7|5|6|9|2|6|3|13	0	0.67	0.65	0.998299	26	3	2.96224	0.493155		7	7	0	5	10	3	2	5	5	3	6	3	2	3	5	7	5	6	9	2	6	3	13	0	0	0	0	4	1	0	0	0	0
CSNK1G1	FLOT2	Q9HCP0	53944	Q14254	2319	4|2|5	1|1|0|0|0|0|0|0|0|0|0|2	0.29	2.44	0.26	1.21769	24	3	0.807475	0.492936	TRUE	4	4	0	2	5	0	6	8	3	7	7	1	1	0	0	0	0	0	0	0	0	0	2	0	0	0	0	0	0	0	0	0	0
CSNK1G3	WDR20	Q9Y6M4	1456	Q8TBZ3	91833	0|2|2	0|0|0|0|0|0|0|0|0|0|0|0	0.63	13.33	0.05	0.102041	8	2	5.1885	0.492917		0	0	0	1	1	0	0	0	0	2	2	0	0	0	0	0	0	0	0	0	0	0	0	0	0	0	0	0	0	0	0	0	0
CSNK1G3	NOTCH2	Q9Y6M4	1456	Q04721	4853	4|13|8	0|0|0|0|0|0|0|0|0|0|0|0	1	83.33	0	1.23299	28	3	2.61121	0.491334	TRUE	11	11	0	16	15	2	7	27	4	13	8	0	0	0	0	0	0	0	0	0	0	0	0	0	0	0	0	0	0	0	0	0	0
CSNK1G1	LPCAT1	Q9HCP0	53944	Q8NF37	79888	1|1|1	4|5|2|2|2|2|2|1|3|4|2|2	0	0.22	0.68	0.263605	16	3	1.09343	0.491313	TRUE	1	1	0	1	1	1	1	1	2	3	1	4	5	2	2	2	2	2	1	3	4	2	2	0	0	0	0	0	0	0	0	0	0
CSNK1G2	LPCAT1	P78368	1455	Q8NF37	79888	1|1|1	4|5|2|2|2|2|2|1|3|4|2|2	0	0.22	0.68	0.263605	16	3	1.09343	0.491313	TRUE	1	1	0	1	1	1	1	1	2	3	1	4	5	2	2	2	2	2	1	3	4	2	2	0	0	0	0	0	0	0	0	0	0
CSNK1G1	ERCC2	Q9HCP0	53944	P18074	2068	1|1|1	2|2|0|0|1|4|2|1|4|0|0|1	0	0.25	0.68	0.714286	27	3	0.092824	0.490959		1	1	0	1	1	0	1	4	0	1	1	2	2	0	0	1	4	2	1	4	0	0	1	0	0	0	0	0	0	0	0	0	0
CSNK1G3	CXADR	Q9Y6M4	1456	P78310	1525	9|21|25	0|0|0|0|0|0|0|0|0|0|0|0	1	183.33	0	2.36224	36	3	3.10377	0.490724	TRUE	30	30	0	25	15	11	15	26	9	21	25	0	0	0	0	0	0	0	0	0	0	0	0	1	1	0	0	0	0	0	0	1	1
CSNK1G2	MRPS15	P78368	1455	P82914	64960	1|0|5	6|7|3|3|1|2|10|8|7|1|0|0	0	0.22	0.65	0.379252	10	2	1.89747	0.490639		4	4	0	9	3	1	0	5	2	3	0	6	7	3	3	1	2	10	8	7	1	0	0	0	0	0	0	0	0	0	0	0	0
CSNK1G3	NECTIN2	Q9Y6M4	1456	Q92692	5819	6|13|18	0|0|0|0|0|0|0|0|0|0|0|0	1	123.33	0	2.31633	34	3	1.84232	0.490536	TRUE	18	18	0	18	12	5	10	26	6	13	18	0	0	0	0	0	0	0	0	0	0	0	0	0	0	0	0	0	0	0	0	1	0
CSNK1G2	DDX47	P78368	1455	Q9H0S4	51202	4|5|2	3|3|7|7|9|5|12|8|7|4|4|4	0	0.35	0.68	0.778912	23	3	1.55846	0.490455		7	7	0	6	9	4	5	2	7	4	4	3	3	7	7	9	5	12	8	7	4	4	4	0	0	0	0	0	0	0	0	0	0
CSNK1G3	SAMD1	Q9Y6M4	1456	Q6SPF0	90378	0|2|2	2|2|1|3|1|3|1|1|1|1|1|0	0	0.44	0.54	0.108844	8	2	4.87178	0.490388		0	0	0	1	0	0	0	1	0	2	2	2	2	1	3	1	3	1	1	1	1	1	0	0	0	0	0	0	0	0	0	0	0
CSNK1G3	CAPZA2	Q9Y6M4	1456	P47755	830	4|8|3	6|10|4|5|7|12|14|9|8|7|4|7	0	0.38	0.67	0.809524	26	3	2.136	0.489965		6	6	0	5	6	2	3	4	4	8	3	6	10	4	5	7	12	14	9	8	7	4	7	0	0	0	0	0	0	0	0	0	0
CSNK1G1	FAM168A	Q9HCP0	53944	Q92567	23201	3|1|3	2|2|1|2|2|2|2|1|1|1|2|0	0.01	1.17	0.43	0.290816	19	3	3.07907	0.489261		3	3	0	1	3	2	0	4	0	0	0	2	2	1	2	2	2	2	1	1	1	2	0	0	0	0	0	0	0	0	0	0	0
CSNK1G2	TBC1D10A	P78368	1455	Q9BXI6	83874	1|1|2	0|0|0|0|0|0|0|0|0|0|0|0	0.31	13.33	0.25	0.251701	17	3	1.751	0.4877	TRUE	2	2	0	3	2	1	1	2	1	1	1	0	0	0	0	0	0	0	0	0	0	0	0	0	0	0	0	0	0	0	0	0	0
CSNK1G2	PPP1CB	P78368	1455	P62140	5500	2|5|3	2|2|0|1|2|1|3|1|5|2|0|2	0	0.83	0.54	0.414966	21	3	3.14939	0.487477	TRUE	4	4	0	5	5	2	5	3	3	3	3	2	2	0	1	2	1	3	1	5	2	0	2	0	0	0	0	0	0	0	0	0	0
CSNK1G1	KIDINS220	Q9HCP0	53944	Q9ULH0	57498	31|37|23	3|2|1|1|1|1|2|1|2|0|1|0	1	12.13	0	2.9915	43	3	4.17339	0.487443		31	31	0	37	23	11	18	45	32	53	40	3	2	1	1	1	1	2	1	2	0	1	0	1	0	0	0	0	0	0	0	1	1
CSNK1G3	RAB18	Q9Y6M4	1456	Q9NP72	22931	4|11|9	11|8|6|5|5|8|5|7|2|5|8|6	0	0.84	0.63	0.880952	27	3	3.76877	0.48741	TRUE	6	6	0	8	5	3	2	7	4	11	9	11	8	6	5	5	8	5	7	2	5	8	6	0	0	0	0	0	0	0	0	0	0
CSNK1G3	PHLDB1	Q9Y6M4	1456	Q86UU1	23187	2|9|9	0|0|0|0|0|0|0|0|0|0|0|0	0.98	66.67	0	0.954082	26	3	2.73256	0.486408		10	10	0	10	7	1	1	14	2	9	9	0	0	0	0	0	0	0	0	0	0	0	0	0	0	0	0	0	0	0	0	0	0
CSNK1G2	PABPC4	P78368	1455	Q13310	8761	3|1|3	6|13|6|6|10|11|11|10|3|6|8|6	0	0.19	0.68	0.892857	22	3	0.613543	0.486031		5	5	0	4	7	3	1	3	4	6	3	6	13	6	6	10	11	11	10	3	6	8	6	0	0	0	0	0	0	0	0	0	0
CSNK1G2	EIF6	P78368	1455	P56537	3692	6|1|4	2|4|5|7|4|6|6|4|6|7|8|8	0	0.46	0.64	0.573129	23	3	2.28364	0.485735		4	4	0	4	4	6	1	4	3	3	3	2	4	5	7	4	6	6	4	6	7	8	8	0	0	0	0	0	0	0	0	0	0
CSNK1G3	ATAD2B	Q9Y6M4	1456	Q9ULI0	54454	2|0|2	0|0|0|1|0|1|0|0|0|0|0|1	0.08	1.33	0.34	0.0918367	8	2	5.89206	0.484881		0	0	0	0	1	0	0	0	2	0	2	0	0	0	1	0	1	0	0	0	0	0	1	0	0	0	0	0	0	0	0	0	0
CSNK1G3	POLR1F	Q9Y6M4	1456	Q3B726	221830	0|2|2	0|0|0|0|0|0|1|0|0|0|0|0	0.29	2.67	0.26	0.0969388	8	2	5.56854	0.484749		0	0	0	0	1	0	0	1	0	2	2	0	0	0	0	0	0	1	0	0	0	0	0	0	0	0	0	0	0	0	0	0	0
CSNK1G3	PRPF4B	Q9Y6M4	1456	Q13523	8899	6|6|2	1|1|2|3|6|2|6|4|2|4|4|8	0	0.67	0.62	0.767007	25	3	2.15017	0.483855		4	4	0	1	6	2	2	4	6	6	2	1	1	2	3	6	2	6	4	2	4	4	8	0	0	0	0	0	0	0	0	0	0
CSNK1G3	LSM8	Q9Y6M4	1456	O95777	51691	1|0|2	0|0|0|5|5|4|2|2|1|1|1|3	0	0.2	0.68	0.168367	8	2	1.94729	0.483649		3	3	0	4	3	1	1	1	1	0	2	0	0	0	5	5	4	2	2	1	1	1	3	0	0	0	0	0	0	0	0	0	0
CSNK1G1	RPA2	Q9HCP0	53944	P15927	6118	1|1|6	1|1|1|2|3|4|1|1|1|2|1|3	0	0.76	0.47	0.32483	20	3	3.16421	0.483485		1	1	0	1	6	0	0	3	4	3	1	1	1	1	2	3	4	1	1	1	2	1	3	0	0	0	0	0	0	0	0	0	0
CSNK1G3	RPA2	Q9Y6M4	1456	P15927	6118	4|3|1	1|1|1|2|3|4|1|1|1|2|1|3	0	0.76	0.53	0.32483	20	3	3.16421	0.483485		1	1	0	1	6	0	0	3	4	3	1	1	1	1	2	3	4	1	1	1	2	1	3	0	0	0	0	0	0	0	0	0	0
CSNK1G2	RBBP4	P78368	1455	Q09028	5928	1|1|2	3|2|2|6|9|6|4|4|11|3|5|2	0	0.13	0.68	0.457483	20	3	0.66792	0.482405		7	7	0	4	6	1	1	2	3	3	2	3	2	2	6	9	6	4	4	11	3	5	2	0	0	0	0	0	0	0	0	0	0
CSNK1G3	DCTPP1	Q9Y6M4	1456	Q9H773	79077	3|5|4	7|8|6|4|10|12|7|5|4|3|8|3	0	0.36	0.68	0.778912	23	3	1.81177	0.481444		2	2	0	3	2	0	1	5	3	5	4	7	8	6	4	10	12	7	5	4	3	8	3	0	0	0	0	0	0	0	0	0	1
CSNK1G1	SAFB2	Q9HCP0	53944	Q14151	9667	2|10|8	0|0|0|5|3|4|6|5|2|3|4|3	0	1.21	0.5	1.01361	27	3	2.46866	0.481206		2	2	0	10	8	1	3	9	10	4	4	0	0	0	5	3	4	6	5	2	3	4	3	0	0	0	0	0	0	0	0	0	0
CSNK1G3	ERC1	Q9Y6M4	1456	Q8IUD2	23085	1|3|6	0|0|0|0|0|0|0|0|0|0|0|0	0.66	33.33	0.05	0.840136	25	3	1.12615	0.481104	TRUE	7	7	0	4	4	0	0	3	1	3	6	0	0	0	0	0	0	0	0	0	0	0	0	0	0	0	0	0	0	0	0	0	0
CSNK1G1	GCLM	Q9HCP0	53944	P48507	2730	5|8|5	6|6|5|7|7|8|5|5|7|4|6|3	0	0.8	0.62	0.872449	24	3	2.82754	0.48072		5	5	0	8	5	2	1	3	4	6	2	6	6	5	7	7	8	5	5	7	4	6	3	0	0	0	0	0	0	0	0	0	0
CSNK1G1	CNOT2	Q9HCP0	53944	Q9NZN8	4848	4|1|3	1|1|2|0|0|0|2|1|0|0|0|0	0.03	1.33	0.4	0.442177	21	3	2.11137	0.480564	TRUE	4	4	0	1	3	0	3	9	1	2	4	1	1	2	0	0	0	2	1	0	0	0	0	0	0	0	0	0	0	0	0	0	0
CSNK1G1	NUP35	Q9HCP0	53944	Q8NFH5	129401	3|2|4	4|2|7|3|2|5|5|2|5|3|3|4	0	0.5	0.62	0.617347	24	3	1.47415	0.480527	TRUE	3	3	0	2	4	0	3	0	2	5	3	4	2	7	3	2	5	5	2	5	3	3	4	0	0	0	0	0	0	0	0	0	0
CSNK1G2	ILF3	P78368	1455	Q12906	3609	13|13|18	18|20|21|31|31|37|39|27|22|19|22|28	0	0.39	0.68	2.61905	38	3	1.8841	0.480243		14	14	0	16	30	13	13	18	26	21	14	18	20	21	31	31	37	39	27	22	19	22	28	0	0	0	0	2	1	1	0	2	0
CSNK1G1	CLPX	Q9HCP0	53944	O76031	10845	10|6|6	16|20|23|9|14|22|19|16|5|10|14|10	0	0.33	0.68	2.11735	33	3	0.92303	0.479583		10	10	0	6	6	2	2	13	4	11	7	16	20	23	9	14	22	19	16	5	10	14	10	0	0	0	0	0	0	0	0	0	0
CSNK1G3	CLPX	Q9Y6M4	1456	O76031	10845	4|11|7	16|20|23|9|14|22|19|16|5|10|14|10	0	0.33	0.68	2.11735	33	3	0.92303	0.479583		10	10	0	6	6	2	2	13	4	11	7	16	20	23	9	14	22	19	16	5	10	14	10	0	0	0	0	0	0	0	0	0	0
CSNK1G3	PSMA7	Q9Y6M4	1456	O14818	5688	2|1|3	5|5|1|4|6|10|7|5|4|7|3|5	0	0.24	0.68	0.60034	20	3	0.934745	0.479578		3	3	0	3	2	0	0	3	2	1	3	5	5	1	4	6	10	7	5	4	7	3	5	0	0	0	0	0	0	0	0	0	0
CSNK1G1	RALGAPB	Q9HCP0	53944	Q86X10	57148	15|13|16	2|0|1|0|0|0|1|4|0|0|0|0	1	4.89	0	1.15306	33	3	5.53871	0.478796		15	15	0	13	16	2	4	18	6	15	7	2	0	1	0	0	0	1	4	0	0	0	0	0	0	0	0	0	0	0	0	1	0
CSNK1G3	KIAA1522	Q9Y6M4	1456	Q9P206	57648	3|2|0	0|1|0|0|0|0|0|0|0|0|0|0	0.39	3.33	0.22	0.258503	10	2	2.22806	0.478622		7	7	0	11	5	1	2	8	3	2	0	0	1	0	0	0	0	0	0	0	0	0	0	0	0	0	0	0	0	0	0	0	0
CSNK1G2	CTDSP2	P78368	1455	O14595	10106	2|4|5	0|0|0|0|0|0|0|0|0|0|0|0	0.98	36.67	0	0.642857	24	3	1.9275	0.478056		1	1	0	2	1	2	4	5	2	1	3	0	0	0	0	0	0	0	0	0	0	0	0	0	1	0	0	0	0	0	0	1	0
CSNK1G1	SAP18	Q9HCP0	53944	O00422	10284	1|0|1	0|0|0|0|1|1|0|0|2|1|1|1	0	0.44	0.68	0.119048	7	2	1.72193	0.477524		1	1	0	0	1	0	0	0	3	1	1	0	0	0	0	1	1	0	0	2	1	1	1	0	0	0	0	0	0	0	0	0	0
CSNK1G2	CXADR	P78368	1455	P78310	1525	11|15|26	0|0|0|0|0|0|0|0|0|0|0|0	1	173.33	0	2.36224	36	3	2.90944	0.477153	TRUE	30	30	0	25	15	11	15	26	9	21	25	0	0	0	0	0	0	0	0	0	0	0	0	1	1	0	0	0	0	0	0	1	1
CSNK1G1	UBE2I	Q9HCP0	53944	P63279	7329	0|1|1	2|3|0|0|4|3|2|6|2|0|0|0	0	0.13	0.68	0.142857	7	2	1.39731	0.477132		0	0	0	1	1	0	0	0	0	0	0	2	3	0	0	4	3	2	6	2	0	0	0	0	0	0	0	0	0	0	0	0	0
CSNK1G2	HNRNPH2	P78368	1455	P55795	3188	5|3|7	5|10|2|10|7|9|8|5|15|8|10|9	0	0.4	0.68	0.964286	25	3	1.82819	0.477094		10	10	0	5	9	5	3	7	9	8	9	5	10	2	10	7	9	8	5	15	8	10	9	0	0	0	0	0	0	0	0	0	0
CSNK1G1	PSMA3	Q9HCP0	53944	P25788	5684	3|2|1	2|2|2|2|3|2|4|3|1|1|3|1	0	0.57	0.56	0.365646	19	3	1.89432	0.476565		3	3	0	2	1	0	0	4	1	2	2	2	2	2	2	3	2	4	3	1	1	3	1	0	0	0	0	0	0	0	0	0	0
CSNK1G1	SEC13	Q9HCP0	53944	P55735	6396	4|6|3	5|3|5|5|6|2|6|5|3|7|7|2	0	0.62	0.62	0.661565	24	3	2.41549	0.474823		4	4	0	6	3	0	1	6	2	5	6	5	3	5	5	6	2	6	5	3	7	7	2	0	0	0	0	0	0	0	1	0	0
CSNK1G3	SEC13	Q9Y6M4	1456	P55735	6396	2|5|6	5|3|5|5|6|2|6|5|3|7|7|2	0	0.62	0.62	0.661565	24	3	2.41549	0.474823		4	4	0	6	3	0	1	6	2	5	6	5	3	5	5	6	2	6	5	3	7	7	2	0	0	0	0	0	0	0	1	0	0
CSNK1G1	CHP1	Q9HCP0	53944	Q99653	11261	2|0|1	3|0|1|1|0|0|0|0|1|0|0|0	0	0.5	0.49	0.163265	8	2	2.0589	0.473533	TRUE	2	2	0	0	1	0	0	4	0	5	3	3	0	1	1	0	0	0	0	1	0	0	0	0	0	0	0	0	0	0	0	0	0
CSNK1G3	EFR3B	Q9Y6M4	1456	Q9Y2G0	22979	0|3|2	0|0|0|0|0|0|0|0|0|0|0|0	0.64	16.67	0.05	0.153061	9	2	4.4317	0.472793	TRUE	0	0	0	1	3	0	1	2	0	3	2	0	0	0	0	0	0	0	0	0	0	0	0	0	0	0	0	0	0	0	0	0	0
CSNK1G3	SNRPD1	Q9Y6M4	1456	P62314	6632	2|2|2	3|5|2|5|8|5|5|6|6|3|2|3	0	0.29	0.68	0.552721	20	3	1.06005	0.472652		1	1	0	2	2	1	0	2	2	2	2	3	5	2	5	8	5	5	6	6	3	2	3	0	0	0	0	0	0	0	0	0	0
CSNK1G3	NOP56	Q9Y6M4	1456	O00567	10528	17|16|14	15|14|14|20|23|21|30|26|24|16|14|18	0	0.56	0.68	2.0051	38	3	2.88325	0.472635		13	13	0	14	19	5	12	15	17	16	14	15	14	14	20	23	21	30	26	24	16	14	18	0	0	0	0	0	0	0	0	0	0
CSNK1G3	ACYP2	Q9Y6M4	1456	P14621	98	2|2|2	1|2|1|1|1|1|1|1|2|1|1|1	0	1	0.46	0.29932	19	3	2.42188	0.472472		0	0	0	2	1	0	0	1	2	2	2	1	2	1	1	1	1	1	1	2	1	1	1	0	0	0	0	0	0	0	0	0	0
CSNK1G1	UCK2	Q9HCP0	53944	Q9BZX2	7371	7|6|4	6|7|3|7|8|8|8|5|5|6|4|5	0	0.71	0.63	0.853741	24	3	2.69194	0.47246		7	7	0	6	4	2	3	5	3	6	7	6	7	3	7	8	8	8	5	5	6	4	5	0	0	0	0	0	0	0	0	0	0
CSNK1G1	TIMM29	Q9HCP0	53944	Q9BSF4	90580	4|3|2	2|3|4|3|3|3|2|3|4|2|5|6	0	0.55	0.61	0.387755	21	3	2.97543	0.472153		4	4	0	3	2	2	0	0	1	5	1	2	3	4	3	3	3	2	3	4	2	5	6	0	0	0	0	0	0	0	0	0	0
CSNK1G1	MRPS6	Q9HCP0	53944	P82932	64968	3|1|0	3|6|3|3|2|2|5|8|3|1|1|0	0	0.19	0.68	0.234694	9	2	1.95484	0.47028		3	3	0	1	0	0	0	1	3	4	2	3	6	3	3	2	2	5	8	3	1	1	0	0	0	0	0	0	0	0	0	0	0
CSNK1G2	RAB11FIP1	P78368	1455	Q6WKZ4	80223	3|3|29	0|1|0|0|0|0|0|0|1|0|0|0	0.57	11.67	0.07	2.64626	32	3	1.55871	0.469874		15	15	0	25	18	3	3	29	11	24	8	0	1	0	0	0	0	0	0	1	0	0	0	0	1	0	0	0	0	0	0	1	0
CSNK1G3	AXIN1	Q9Y6M4	1456	O15169	8312	2|0|1	1|0|0|0|0|0|0|0|0|0|0|0	0.14	2	0.32	0.193878	9	2	1.51795	0.469763	TRUE	1	1	0	1	0	0	1	1	2	0	1	1	0	0	0	0	0	0	0	0	0	0	0	0	0	0	0	0	0	0	0	0	0
CSNK1G2	LRCH2	P78368	1455	Q5VUJ6	57631	3|4|13	2|3|2|1|0|1|2|4|5|0|0|0	0.22	1.48	0.28	0.826531	27	3	3.17838	0.469717		10	10	0	14	5	3	4	13	4	7	8	2	3	2	1	0	1	2	4	5	0	0	0	0	0	0	0	0	0	0	0	0	0
CSNK1G2	PEAK1	P78368	1455	Q9H792	79834	4|6|32	1|0|0|0|1|0|1|0|0|0|0|0	0.86	14	0.02	2.08844	35	3	2.53602	0.469295		24	24	0	25	15	4	6	32	15	16	18	1	0	0	0	1	0	1	0	0	0	0	0	0	0	0	0	0	0	0	0	0	0
CSNK1G1	SIPA1L3	Q9HCP0	53944	O60292	23094	10|17|10	0|0|0|1|0|0|0|0|0|0|0|1	1	12.33	0	2.48299	39	3	1.51772	0.469201	TRUE	10	10	0	17	10	0	2	14	3	6	6	0	0	0	1	0	0	0	0	0	0	0	1	0	1	0	0	0	0	0	0	1	0
CSNK1G3	CLNS1A	Q9Y6M4	1456	P54105	1207	2|6|8	2|1|1|2|1|4|5|3|1|1|2|1	0	1.19	0.49	0.613946	29	3	2.9918	0.468951	TRUE	11	11	0	15	5	0	3	15	2	6	8	2	1	1	2	1	4	5	3	1	1	2	1	0	0	0	0	0	0	0	0	0	0
CSNK1G3	C19orf25	Q9Y6M4	1456	Q9UFG5	148223	0|1|2	3|2|3|0|1|0|1|1|1|0|1|0	0	0.33	0.55	0.144558	8	2	2.38563	0.468026		2	2	0	2	2	0	0	4	0	1	2	3	2	3	0	1	0	1	1	1	0	1	0	0	0	0	0	0	0	0	0	0	0
CSNK1G2	RPS24	P78368	1455	P62847	6229	4|9|7	12|11|9|13|10|7|12|10|5|7|7|5	0	0.53	0.68	0.982993	29	3	2.42751	0.467976		6	6	0	7	11	4	9	7	8	4	5	12	11	9	13	10	7	12	10	5	7	7	5	0	0	0	0	0	0	0	0	0	0
CSNK1G3	AIFM1	Q9Y6M4	1456	O95831	9131	4|14|15	19|11|10|7|14|22|11|5|4|10|15|20	0	0.52	0.67	1.43197	33	3	2.91323	0.467935		9	9	0	15	3	0	4	11	4	14	15	19	11	10	7	14	22	11	5	4	10	15	20	0	0	0	0	0	0	0	0	0	0
CSNK1G1	NSD2	Q9HCP0	53944	O96028	7468	0|2|3	0|0|0|0|0|0|1|0|0|0|0|0	0.39	3.33	0.22	0.122449	9	2	5.67415	0.467605		0	0	0	2	3	0	0	1	2	0	1	0	0	0	0	0	0	1	0	0	0	0	0	0	0	0	0	0	0	0	0	0	0
CSNK1G1	NOP56	Q9HCP0	53944	O00567	10528	13|14|19	15|14|14|20|23|21|30|26|24|16|14|18	0	0.55	0.68	2.0051	38	3	2.8129	0.46758		13	13	0	14	19	5	12	15	17	16	14	15	14	14	20	23	21	30	26	24	16	14	18	0	0	0	0	0	0	0	0	0	0
CSNK1G3	LRRC47	Q9Y6M4	1456	Q8N1G4	57470	2|15|5	7|9|8|7|12|17|12|12|13|4|8|1	0	0.49	0.66	1.46259	27	3	1.86963	0.467543		2	2	0	5	8	1	2	4	2	15	5	7	9	8	7	12	17	12	12	13	4	8	1	0	0	0	0	0	0	0	0	0	0
CSNK1G1	NCAPD2	Q9HCP0	53944	Q15021	9918	6|6|2	9|6|5|7|7|6|12|12|4|2|9|4	0	0.39	0.68	0.840136	25	3	1.97249	0.466924		6	6	0	6	2	0	0	6	2	5	5	9	6	5	7	7	6	12	12	4	2	9	4	0	0	0	0	0	0	0	0	0	0
CSNK1G1	SDF4	Q9HCP0	53944	Q9BRK5	51150	1|2|0	2|3|1|2|4|4|3|3|2|6|4|7	0	0.15	0.68	0.210884	8	2	1.55982	0.466665	TRUE	1	1	0	2	0	0	1	2	0	2	2	2	3	1	2	4	4	3	3	2	6	4	7	0	0	0	0	0	0	0	0	0	0
CSNK1G2	SDF4	P78368	1455	Q9BRK5	51150	0|1|2	2|3|1|2|4|4|3|3|2|6|4|7	0	0.15	0.68	0.210884	8	2	1.55982	0.466665	TRUE	1	1	0	2	0	0	1	2	0	2	2	2	3	1	2	4	4	3	3	2	6	4	7	0	0	0	0	0	0	0	0	0	0
CSNK1G1	JAM3	Q9HCP0	53944	Q9BX67	83700	2|1|1	0|0|0|0|0|0|0|0|0|0|0|0	0.31	13.33	0.25	0.787415	20	3	0.247295	0.466635	TRUE	2	2	0	1	1	1	1	4	1	4	2	0	0	0	0	0	0	0	0	0	0	0	0	0	0	0	0	0	0	0	0	0	0
CSNK1G2	LMNB1	P78368	1455	P20700	4001	5|5|10	12|17|16|14|13|18|13|16|30|20|20|23	0	0.25	0.68	1.95578	30	3	0.979662	0.466468		11	11	0	11	11	5	5	10	19	15	15	12	17	16	14	13	18	13	16	30	20	20	23	0	0	0	0	0	0	0	0	0	0
CSNK1G1	MYH9	Q9HCP0	53944	P35579	4627	98|115|156	67|49|14|83|76|33|77|85|12|74|127|177	0	0.81	0.68	13.1276	66	3	4.09474	0.46542	TRUE	98	98	0	115	156	58	22	98	102	62	57	67	49	14	83	76	33	77	85	12	74	127	177	0	1	0	2	0	0	1	0	0	1
CSNK1G1	C2CD5	Q9HCP0	53944	Q86YS7	9847	6|14|2	1|0|0|0|0|1|0|0|1|0|0|0	0.69	7.33	0.04	0.557823	27	3	5.67584	0.465285	TRUE	6	6	0	14	2	1	1	4	1	10	5	1	0	0	0	0	1	0	0	1	0	0	0	0	0	0	0	0	0	0	0	0	0
CSNK1G1	KIFC1	Q9HCP0	53944	Q9BW19	3833	3|3|3	4|3|5|7|5|4|6|2|15|0|2|0	0	0.27	0.68	0.484694	24	3	2.02529	0.465252		3	3	0	3	3	1	1	2	2	3	3	4	3	5	7	5	4	6	2	15	0	2	0	0	0	0	0	0	0	0	0	0	0
CSNK1G1	MAP2K2	Q9HCP0	53944	P36507	5605	1|2|1	4|3|0|2|3|8|4|2|0|5|1|3	0	0.21	0.68	0.37585	18	3	1.01286	0.464413	TRUE	1	1	0	2	1	0	0	2	0	1	1	4	3	0	2	3	8	4	2	0	5	1	3	0	0	0	0	0	0	0	0	0	0
CSNK1G2	CCNYL1	P78368	1455	Q8N7R7	151195	0|2|1	0|0|0|0|0|0|0|0|0|0|0|0	0.31	10	0.25	0.204082	8	2	1.6286	0.464294	TRUE	2	2	0	0	0	0	2	1	0	0	1	0	0	0	0	0	0	0	0	0	0	0	0	0	0	0	0	0	0	0	0	0	0
CSNK1G1	WASH6P	Q9HCP0	53944	Q9NQA3		3|2|0	0|0|1|0|0|0|0|0|0|0|0|0	0.39	3.33	0.22	0.12585	9	2	5.55384	0.464158		3	3	0	2	0	1	1	2	0	1	1	0	0	1	0	0	0	0	0	0	0	0	0	0	0	0	0	0	0	0	0	0	0
CSNK1G3	MAP3K21	Q9Y6M4	1456	Q5TCX8	84451	1|4|1	0|0|0|0|0|0|0|0|0|0|0|0	0.33	20	0.24	0.267007	19	3	2.80441	0.462942		3	3	0	3	3	1	1	3	1	4	1	0	0	0	0	0	0	0	0	0	0	0	0	0	0	0	0	0	0	0	0	0	0
CSNK1G3	H2AZ2	Q9Y6M4	1456	Q71UI9	94239	5|12|0	4|7|13|9|6|9|6|6|5|4|3|10	0	0.49	0.65	0.568027	15	2	4.56221	0.462736		5	5	0	3	6	4	9	3	5	12	0	4	7	13	9	6	9	6	6	5	4	3	10	0	0	0	0	0	0	0	0	0	0
CSNK1G3	MYO18A	Q9Y6M4	1456	Q92614	399687	4|0|2	1|0|0|1|1|0|0|0|0|0|0|0	0.26	2	0.27	0.187075	11	2	3.97975	0.462735		3	3	0	5	9	1	1	3	4	0	2	1	0	0	1	1	0	0	0	0	0	0	0	0	0	0	0	0	0	0	0	0	0
CSNK1G3	PPP1CB	Q9Y6M4	1456	P62140	5500	3|3|3	2|2|0|1|2|1|3|1|5|2|0|2	0	0.75	0.56	0.414966	21	3	2.78967	0.462461	TRUE	4	4	0	5	5	2	5	3	3	3	3	2	2	0	1	2	1	3	1	5	2	0	2	0	0	0	0	0	0	0	0	0	0
CSNK1G3	KANK2	Q9Y6M4	1456	Q63ZY3	25959	1|6|3	2|0|0|0|0|1|0|1|1|0|0|0	0.3	2.22	0.26	0.940476	25	3	0.991358	0.462411		6	6	0	7	3	1	0	6	1	6	3	2	0	0	0	0	1	0	1	1	0	0	0	0	0	0	0	0	0	0	0	0	0
CSNK1G3	TRPM4	Q9Y6M4	1456	Q8TD43	54795	0|5|1	0|0|0|0|0|0|0|0|0|0|0|0	0.33	20	0.24	0.306122	10	2	2.56711	0.461824	TRUE	3	3	0	4	2	0	2	9	0	5	1	0	0	0	0	0	0	0	0	0	0	0	0	0	0	0	0	0	0	0	0	0	0
CSNK1G1	ANKS6	Q9HCP0	53944	Q68DC2	203286	12|8|7	0|0|0|0|0|0|0|0|0|0|0|0	1	90	0	1.22279	30	3	2.88594	0.459947		12	12	0	8	7	2	1	11	2	4	5	0	0	0	0	0	0	0	0	0	0	0	0	0	0	0	0	0	0	0	0	0	0
CSNK1G2	IGF2BP3	P78368	1455	O00425	10643	1|1|3	4|4|10|5|6|8|6|3|1|2|6|2	0	0.19	0.68	0.571429	20	3	0.743871	0.459667		5	5	0	3	12	1	1	3	5	6	5	4	4	10	5	6	8	6	3	1	2	6	2	0	0	0	0	0	0	0	0	0	0
CSNK1G1	NOLC1	Q9HCP0	53944	Q14978	9221	2|1|5	1|3|1|3|1|2|3|3|2|2|3|5	0	0.67	0.54	0.370748	20	3	2.81248	0.459316		2	2	0	1	5	1	2	3	3	2	3	1	3	1	3	1	2	3	3	2	2	3	5	0	0	0	0	2	0	0	0	0	0
CSNK1G3	NOLC1	Q9Y6M4	1456	Q14978	9221	3|2|3	1|3|1|3|1|2|3|3|2|2|3|5	0	0.67	0.57	0.370748	20	3	2.81248	0.459316		2	2	0	1	5	1	2	3	3	2	3	1	3	1	3	1	2	3	3	2	2	3	5	0	0	0	0	2	0	0	0	0	0
CSNK1G3	FAF2	Q9Y6M4	1456	Q96CS3	23197	2|5|2	4|6|5|3|5|9|4|3|5|2|2|4	0	0.4	0.64	0.661565	23	3	1.45346	0.458546		1	1	0	1	1	0	1	3	2	5	2	4	6	5	3	5	9	4	3	5	2	2	4	0	0	0	0	0	0	0	0	0	0
CSNK1G3	UCK2	Q9Y6M4	1456	Q9BZX2	7371	3|6|7	6|7|3|7|8|8|8|5|5|6|4|5	0	0.67	0.63	0.853741	24	3	2.5055	0.458353		7	7	0	6	4	2	3	5	3	6	7	6	7	3	7	8	8	8	5	5	6	4	5	0	0	0	0	0	0	0	0	0	0
CSNK1G2	HEATR5B	P78368	1455	Q9P2D3	54497	1|3|13	15|19|5|1|3|0|30|22|0|0|1|0	0	0.22	0.68	1.32313	33	3	1.16389	0.458013		23	23	0	19	16	1	3	13	8	10	8	15	19	5	1	3	0	30	22	0	0	1	0	0	0	0	0	0	0	0	0	0	0
CSNK1G3	LRCH2	Q9Y6M4	1456	Q5VUJ6	57631	4|7|8	2|3|2|1|0|1|2|4|5|0|0|0	0	1.41	0.49	0.826531	27	3	2.99697	0.457824		10	10	0	14	5	3	4	13	4	7	8	2	3	2	1	0	1	2	4	5	0	0	0	0	0	0	0	0	0	0	0	0	0
CSNK1G1	KIF5B	Q9HCP0	53944	P33176	3799	9|13|9	7|9|3|4|3|5|14|8|1|3|2|0	0	0.9	0.65	1.70748	29	3	2.49376	0.456984		9	9	0	13	9	4	3	9	6	11	8	7	9	3	4	3	5	14	8	1	3	2	0	0	0	0	0	0	0	0	0	0	0
CSNK1G1	NFX1	Q9HCP0	53944	Q12986	4799	1|2|0	1|0|1|0|0|0|0|0|3|0|0|0	0	0.5	0.49	0.168367	8	2	2.06155	0.456843	TRUE	1	1	0	2	0	0	0	0	0	0	0	1	0	1	0	0	0	0	0	3	0	0	0	0	0	0	0	0	0	0	0	0	0
CSNK1G2	PRPF38A	P78368	1455	Q8NAV1	84950	0|1|1	0|1|1|2|0|1|0|4|0|1|3|2	0	0.19	0.68	0.132653	7	2	1.59092	0.456675		3	3	0	1	1	0	1	1	2	1	1	0	1	1	2	0	1	0	4	0	1	3	2	0	0	0	0	0	0	0	0	0	0
CSNK1G1	T10	Q9HCP0	53944	Q9H0A0	55226	6|7|9	7|8|8|15|19|13|21|14|9|9|7|18	0	0.37	0.68	1.41327	30	3	1.78403	0.456575		6	6	0	7	9	1	1	4	11	1	3	7	8	8	15	19	13	21	14	9	9	7	18	0	0	0	0	0	0	0	0	0	0
CSNK1G3	SAFB2	Q9Y6M4	1456	Q14151	9667	10|4|4	0|0|0|5|3|4|6|5|2|3|4|3	0	1.09	0.51	1.01361	27	3	2.17753	0.456512		2	2	0	10	8	1	3	9	10	4	4	0	0	0	5	3	4	6	5	2	3	4	3	0	0	0	0	0	0	0	0	0	0
CSNK1G3	GRWD1	Q9Y6M4	1456	Q9BQ67	83743	2|1|1	2|0|1|6|11|2|9|2|3|2|2|2	0	0.13	0.68	0.498299	19	3	0.638477	0.456491		1	1	0	4	3	0	2	2	2	1	1	2	0	1	6	11	2	9	2	3	2	2	2	0	0	0	0	0	0	0	0	0	0
CSNK1G3	GTPBP2	Q9Y6M4	1456	Q9BX10	54676	0|3|2	1|0|1|0|0|0|0|0|0|0|0|0	0.16	1.67	0.31	0.136054	9	2	5.20354	0.45628		2	2	0	2	1	0	1	2	0	3	2	1	0	1	0	0	0	0	0	0	0	0	0	0	0	0	0	0	0	0	0	0	0
CSNK1G1	EXOSC1	Q9HCP0	53944	Q9Y3B2	51013	0|1|1	0|0|0|2|3|3|1|2|1|1|0|0	0	0.22	0.68	0.0969388	7	2	2.27167	0.455674		0	0	0	1	1	0	1	1	1	0	0	0	0	0	2	3	3	1	2	1	1	0	0	0	0	0	0	0	0	0	0	0	0
CSNK1G2	EXOSC1	P78368	1455	Q9Y3B2	51013	0|1|1	0|0|0|2|3|3|1|2|1|1|0|0	0	0.22	0.68	0.0969388	7	2	2.27167	0.455674		0	0	0	1	1	0	1	1	1	0	0	0	0	0	2	3	3	1	2	1	1	0	0	0	0	0	0	0	0	0	0	0	0
CSNK1G1	NUBPL	Q9HCP0	53944	Q8TB37	80224	1|0|1	1|1|1|1|0|1|0|2|2|0|0|0	0	0.33	0.68	0.102041	7	2	2.14624	0.4556	TRUE	1	1	0	0	1	0	0	1	0	1	1	1	1	1	1	0	1	0	2	2	0	0	0	0	0	0	0	0	0	0	0	0	0
CSNK1G3	NUBPL	Q9Y6M4	1456	Q8TB37	80224	0|1|1	1|1|1|1|0|1|0|2|2|0|0|0	0	0.33	0.68	0.102041	7	2	2.14624	0.4556	TRUE	1	1	0	0	1	0	0	1	0	1	1	1	1	1	1	0	1	0	2	2	0	0	0	0	0	0	0	0	0	0	0	0	0
CSNK1G3	E1	Q9Y6M4	1456	Q13564	8883	1|3|1	1|1|2|1|1|2|2|1|4|0|2|0	0	0.56	0.53	0.285714	18	3	2.09726	0.455405	TRUE	0	0	0	0	1	0	0	0	1	3	1	1	1	2	1	1	2	2	1	4	0	2	0	0	0	0	0	0	0	0	0	0	0
CSNK1G2	MSI2	P78368	1455	Q96DH6	124540	0|1|1	0|0|0|0|3|5|2|3|4|1|0|1	0	0.15	0.68	0.181973	7	2	1.09858	0.454683		1	1	0	2	1	0	1	1	4	0	2	0	0	0	0	3	5	2	3	4	1	0	1	0	0	0	0	0	0	0	0	0	0
CSNK1G1	WBP2	Q9HCP0	53944	Q969T9	23558	1|1|1	1|1|0|1|1|2|1|4|1|2|2|1	0	0.33	0.68	0.234694	16	3	1.34435	0.45451		1	1	0	1	1	0	0	2	2	1	2	1	1	0	1	1	2	1	4	1	2	2	1	0	0	0	0	0	0	0	0	0	0
CSNK1G2	AP2M1	P78368	1455	Q96CW1	1173	1|0|2	0|2|0|0|3|2|3|3|0|0|0|1	0	0.33	0.55	0.171769	8	2	2.02732	0.454192	TRUE	5	5	0	6	2	1	0	2	0	2	1	0	2	0	0	3	2	3	3	0	0	0	1	0	0	0	0	0	0	0	0	0	0
CSNK1G3	AP2M1	Q9Y6M4	1456	Q96CW1	1173	0|2|1	0|2|0|0|3|2|3|3|0|0|0|1	0	0.33	0.55	0.171769	8	2	2.02732	0.454192	TRUE	5	5	0	6	2	1	0	2	0	2	1	0	2	0	0	3	2	3	3	0	0	0	1	0	0	0	0	0	0	0	0	0	0
CSNK1G1	MRPS21	Q9HCP0	53944	P82921	54460	3|6|3	6|6|10|4|1|1|6|7|8|0|0|0	0	0.44	0.65	0.590136	24	3	2.52579	0.453195		3	3	0	6	3	0	1	5	3	2	3	6	6	10	4	1	1	6	7	8	0	0	0	0	0	0	0	0	0	0	0	0	0
CSNK1G1	GPSM2	Q9HCP0	53944	P81274	29899	1|1|1	0|0|0|0|0|0|0|0|0|0|0|0	0	10	0.68	0.178571	16	3	1.90028	0.45313	TRUE	1	1	0	1	1	0	0	0	0	0	0	0	0	0	0	0	0	0	0	0	0	0	0	0	0	0	0	0	0	0	0	0	0
CSNK1G3	NOP58	Q9Y6M4	1456	Q9Y2X3	51602	19|11|12	15|19|13|20|20|23|26|26|22|23|17|28	0	0.52	0.68	1.97109	38	3	2.55978	0.452748		7	7	0	8	16	4	8	6	19	11	12	15	19	13	20	20	23	26	26	22	23	17	28	0	0	0	0	0	0	0	0	0	0
CSNK1G1	TM7SF2	Q9HCP0	53944	O76062	7108	1|1|1	1|2|0|1|1|1|1|1|2|1|2|1	0	0.5	0.68	0.214286	16	3	1.516	0.452551	TRUE	1	1	0	1	1	0	0	1	1	1	1	1	2	0	1	1	1	1	1	2	1	2	1	0	0	0	0	0	0	0	0	0	0
CSNK1G3	TM7SF2	Q9Y6M4	1456	O76062	7108	1|1|1	1|2|0|1|1|1|1|1|2|1|2|1	0	0.5	0.68	0.214286	16	3	1.516	0.452551	TRUE	1	1	0	1	1	0	0	1	1	1	1	1	2	0	1	1	1	1	1	2	1	2	1	0	0	0	0	0	0	0	0	0	0
CSNK1G1	SPEN	Q9HCP0	53944	Q96T58	23013	4|8|10	0|2|3|4|9|0|5|2|2|3|1|10	0	0.77	0.64	2.72279	32	3	0.681125	0.451527		4	4	0	8	10	0	1	3	10	4	3	0	2	3	4	9	0	5	2	2	3	1	10	0	0	0	0	0	0	0	0	0	0
CSNK1G2	RPL27	P78368	1455	P61353	6155	1|4|1	15|8|6|12|20|7|10|6|11|7|10|11	0	0.11	0.68	0.865646	23	3	0.475763	0.451273		3	3	0	3	8	1	4	1	3	4	7	15	8	6	12	20	7	10	6	11	7	10	11	0	0	0	0	0	0	0	0	0	0
CSNK1G3	PTPN3	Q9Y6M4	1456	P26045	5774	0|3|4	0|0|0|0|0|0|0|0|0|0|0|0	0.66	23.33	0.05	0.204082	11	2	4.73905	0.450818	TRUE	4	4	0	4	4	0	1	2	0	3	4	0	0	0	0	0	0	0	0	0	0	0	0	1	0	0	0	0	0	0	0	0	0
CSNK1G1	ABL2	Q9HCP0	53944	P42684	27	1|6|4	0|0|0|0|0|0|0|0|0|0|0|0	0.67	36.67	0.04	0.457483	23	3	3.12248	0.450106		1	1	0	6	4	0	0	5	1	1	3	0	0	0	0	0	0	0	0	0	0	0	0	0	0	0	0	0	0	0	0	0	0
CSNK1G3	CNOT2	Q9Y6M4	1456	Q9NZN8	4848	1|2|4	1|1|2|0|0|0|2|1|0|0|0|0	0.02	1.17	0.41	0.442177	21	3	1.79499	0.449527	TRUE	4	4	0	1	3	0	3	9	1	2	4	1	1	2	0	0	0	2	1	0	0	0	0	0	0	0	0	0	0	0	0	0	0
CSNK1G3	GSS	Q9Y6M4	1456	P48637	2937	3|0|3	0|1|1|0|0|0|0|0|0|0|1|0	0.23	2	0.27	0.142857	10	2	5.99938	0.44912		0	0	0	0	0	0	0	1	3	0	3	0	1	1	0	0	0	0	0	0	0	1	0	2	0	0	0	0	0	0	0	0	0
CSNK1G3	PLEKHA7	Q9Y6M4	1456	Q6IQ23	144100	4|18|15	0|0|0|0|0|0|0|0|0|0|0|0	1	123.33	0	1.80272	32	3	2.80507	0.44893		16	16	0	27	9	0	7	21	4	18	15	0	0	0	0	0	0	0	0	0	0	0	0	0	0	0	0	0	0	0	0	0	0
CSNK1G1	BAZ1A	Q9HCP0	53944	Q9NRL2	11177	4|0|4	2|0|0|4|3|1|4|1|2|1|0|5	0	0.59	0.58	0.244898	11	2	4.83032	0.448927		4	4	0	0	4	0	0	0	4	2	0	2	0	0	4	3	1	4	1	2	1	0	5	0	0	0	0	0	0	0	0	0	0
CSNK1G3	PFKP	Q9Y6M4	1456	Q01813	5214	8|8|5	7|6|5|6|6|8|7|4|8|2|8|1	0	0.88	0.62	0.685374	28	3	4.1867	0.448875		0	0	0	3	2	0	0	3	8	8	5	7	6	5	6	6	8	7	4	8	2	8	1	0	0	0	0	0	0	0	0	0	0
CSNK1G1	HPS6	Q9HCP0	53944	Q86YV9	79803	1|1|0	3|0|0|0|1|2|2|1|0|0|0|0	0	0.27	0.68	0.102041	7	2	2.17856	0.448842		1	1	0	1	0	0	0	1	1	1	1	3	0	0	0	1	2	2	1	0	0	0	0	0	0	0	0	0	0	0	0	0	0
CSNK1G1	RFC2	Q9HCP0	53944	P35250	5982	6|5|4	8|7|3|8|10|8|9|9|9|3|5|3	0	0.53	0.68	0.926871	25	3	2.00036	0.448504		6	6	0	5	4	1	2	5	3	7	5	8	7	3	8	10	8	9	9	9	3	5	3	0	0	0	0	0	0	0	0	0	0
CSNK1G3	RFC2	Q9Y6M4	1456	P35250	5982	3|7|5	8|7|3|8|10|8|9|9|9|3|5|3	0	0.53	0.65	0.926871	25	3	2.00036	0.448504		6	6	0	5	4	1	2	5	3	7	5	8	7	3	8	10	8	9	9	9	3	5	3	0	0	0	0	0	0	0	0	0	0
CSNK1G3	POLR1D	Q9Y6M4	1456	P0DPB6	51082	0|1|1	3|2|1|2|1|1|1|3|3|0|0|1	0	0.22	0.68	0.107143	7	2	2.06552	0.448301		0	0	0	0	0	0	0	1	0	1	1	3	2	1	2	1	1	1	3	3	0	0	1	0	0	0	0	0	0	0	0	0	0
CSNK1G3	NDUFA2	Q9Y6M4	1456	O43678	4695	1|1|0	0|1|1|1|0|1|0|1|1|0|0|0	0	0.67	0.68	0.107143	7	2	2.06552	0.448301		2	2	0	1	0	0	0	2	1	1	0	0	1	1	1	0	1	0	1	1	0	0	0	0	0	0	0	0	0	0	0	0	0
CSNK1G2	YWHAB	P78368	1455	P31946	7529	1|2|11	2|5|1|4|5|4|4|4|0|2|2|1	0.01	0.93	0.44	0.770408	25	3	2.2509	0.448168		11	11	0	12	5	1	2	11	7	8	8	2	5	1	4	5	4	4	4	0	2	2	1	0	0	0	0	0	0	0	0	0	0
CSNK1G3	RAI14	Q9Y6M4	1456	Q9P0K7	26064	28|26|19	1|0|1|4|1|0|5|1|2|0|6|7	0.95	3.74	0.01	2.39966	43	3	4.10206	0.448053		32	32	0	39	36	7	15	31	28	26	19	1	0	1	4	1	0	5	1	2	0	6	7	0	0	0	1	0	0	0	0	0	0
CSNK1G3	APC	Q9Y6M4	1456	P25054	324	21|36|26	2|1|0|0|0|0|2|1|0|0|0|0	1	13.83	0	5.5085	48	3	1.68814	0.447967	TRUE	36	36	0	52	47	5	13	41	21	36	26	2	1	0	0	0	0	2	1	0	0	0	0	0	0	0	0	0	0	0	0	0	0
CSNK1G3	MRPS15	Q9Y6M4	1456	P82914	64960	2|3|0	6|7|3|3|1|2|10|8|7|1|0|0	0	0.19	0.68	0.379252	10	2	1.53546	0.44789		4	4	0	9	3	1	0	5	2	3	0	6	7	3	3	1	2	10	8	7	1	0	0	0	0	0	0	0	0	0	0	0	0
CSNK1G1	MDC1	Q9HCP0	53944	Q14676	9656	9|6|31	1|1|3|5|3|8|4|1|13|1|2|9	0.31	1.39	0.26	3.02211	37	3	1.82328	0.447417		9	9	0	6	31	0	6	5	9	7	9	1	1	3	5	3	8	4	1	13	1	2	9	0	0	0	0	5	2	0	1	9	4
CSNK1G1	RRP1B	Q9HCP0	53944	Q14684	23076	6|4|10	4|3|4|7|10|10|8|8|6|2|2|3	0	0.67	0.64	0.943878	27	3	2.82208	0.446256		6	6	0	4	10	2	3	3	1	6	4	4	3	4	7	10	10	8	8	6	2	2	3	0	0	0	0	1	3	0	0	0	0
CSNK1G1	MARK2	Q9HCP0	53944	Q7KZI7	2011	9|6|4	0|1|1|1|1|0|0|3|0|0|1|0	0.51	3.17	0.08	0.636054	28	3	3.95326	0.446064	TRUE	9	9	0	6	4	0	1	13	1	7	4	0	1	1	1	1	0	0	3	0	0	1	0	0	0	0	0	0	0	0	0	0	0
CSNK1G1	AKAP12	Q9HCP0	53944	Q02952	9590	25|30|23	3|0|0|0|0|3|0|0|4|0|0|0	1	7.43	0	3.12415	38	3	3.81491	0.445702	TRUE	25	25	0	30	23	4	4	37	16	20	17	3	0	0	0	0	3	0	0	4	0	0	0	0	1	1	0	0	0	0	0	3	1
CSNK1G1	CDC42	Q9HCP0	53944	P60953	998	3|2|1	0|2|1|2|1|1|1|1|2|1|1|0	0.01	1	0.45	0.345238	19	3	2.12451	0.445567	TRUE	3	3	0	2	1	0	0	4	2	1	1	0	2	1	2	1	1	1	1	2	1	1	0	0	0	0	0	0	0	0	0	0	0
CSNK1G1	PFDN6	Q9HCP0	53944	O15212	10471	2|3|2	2|6|2|1|5|5|4|5|1|1|2|1	0	0.42	0.62	0.389456	21	3	2.10854	0.445136		2	2	0	3	2	1	1	2	1	3	3	2	6	2	1	5	5	4	5	1	1	2	1	0	0	0	0	0	0	0	0	0	0
CSNK1G3	PFDN6	Q9Y6M4	1456	O15212	10471	1|3|3	2|6|2|1|5|5|4|5|1|1|2|1	0	0.42	0.62	0.389456	21	3	2.10854	0.445136		2	2	0	3	2	1	1	2	1	3	3	2	6	2	1	5	5	4	5	1	1	2	1	0	0	0	0	0	0	0	0	0	0
CSNK1G2	PRKAR2A	P78368	1455	P13861	5576	1|2|7	0|1|1|0|0|1|3|1|1|0|0|0	0.25	1.67	0.27	1.01871	33	3	0.688001	0.445065	TRUE	3	3	0	9	4	1	2	7	2	3	1	0	1	1	0	0	1	3	1	1	0	0	0	0	0	0	0	0	0	0	0	0	0
CSNK1G3	ANKRD54	Q9Y6M4	1456	Q6NXT1	129138	1|1|2	1|0|1|0|1|2|1|2|1|1|0|0	0	0.67	0.49	0.221088	17	3	2.17934	0.44489		1	1	0	1	1	0	0	1	1	1	2	1	0	1	0	1	2	1	2	1	1	0	0	0	0	0	0	0	0	1	0	0	0
CSNK1G2	RPS5	P78368	1455	P46782	6193	2|5|9	10|3|5|7|6|10|6|9|5|6|6|6	0	0.53	0.65	0.843537	27	3	2.30582	0.444518		14	14	0	8	6	2	5	9	7	7	6	10	3	5	7	6	10	6	9	5	6	6	6	0	0	0	0	0	0	0	0	0	0
CSNK1G2	DZIP1	P78368	1455	Q86YF9	22873	0|1|6	0|0|0|0|0|0|0|0|0|0|0|0	0.33	23.33	0.24	0.418367	13	2	1.85796	0.443768		3	3	0	2	0	0	1	6	1	2	3	0	0	0	0	0	0	0	0	0	0	0	0	0	0	0	0	0	0	0	0	0	0
CSNK1G2	EIF2AK2	P78368	1455	P19525	5610	1|1|3	1|2|2|4|5|9|11|7|6|7|4|10	0	0.16	0.68	0.576531	21	3	0.716112	0.443203		1	1	0	2	4	1	1	3	3	4	3	1	2	2	4	5	9	11	7	6	7	4	10	0	0	0	0	0	0	0	0	0	0
CSNK1G1	NOL10	Q9HCP0	53944	Q9BSC4	79954	0|2|6	0|0|0|2|2|2|2|3|0|2|1|3	0.01	0.89	0.43	0.246599	11	2	4.85809	0.443082		0	0	0	2	6	0	2	1	4	2	2	0	0	0	2	2	2	2	3	0	2	1	3	0	0	0	0	0	0	0	0	0	0
CSNK1G3	MAGI1	Q9Y6M4	1456	Q96QZ7	9223	3|8|9	0|0|0|0|0|0|0|0|0|0|0|0	1	66.67	0	1.11224	28	3	2.25218	0.443058	TRUE	12	12	0	6	13	2	2	11	3	8	9	0	0	0	0	0	0	0	0	0	0	0	0	0	0	0	0	0	0	0	0	0	0
CSNK1G1	VAC14	Q9HCP0	53944	Q08AM6	55697	5|5|3	1|2|0|0|0|1|1|2|0|0|0|0	0.15	2.17	0.32	0.430272	23	3	4.31594	0.442783		5	5	0	5	3	0	0	4	2	3	2	1	2	0	0	0	1	1	2	0	0	0	0	0	0	0	0	0	0	0	0	0	0
CSNK1G3	LM	Q9Y6M4	1456	P02545	4000	11|6|8	9|6|7|7|9|12|6|4|17|9|20|14	0	0.45	0.67	1.66327	31	3	1.76075	0.442655		6	6	0	4	13	2	3	8	11	6	8	9	6	7	7	9	12	6	4	17	9	20	14	0	0	0	0	0	0	0	0	0	0
CSNK1G2	RBBP5	P78368	1455	Q15291	5929	1|1|1	0|1|1|3|4|2|2|4|2|1|0|2	0	0.25	0.68	0.258503	17	3	1.13506	0.441322		4	4	0	2	1	1	1	1	1	0	1	0	1	1	3	4	2	2	4	2	1	0	2	0	0	0	0	1	0	0	0	0	0
CSNK1G3	LYN	Q9Y6M4	1456	P07948	4067	0|1|2	0|3|0|1|0|0|0|0|2|0|0|0	0	0.4	0.52	0.127551	8	2	2.90467	0.441112	TRUE	0	0	0	0	0	0	0	0	0	1	2	0	3	0	1	0	0	0	0	2	0	0	0	0	0	0	0	0	0	0	0	0	0
CSNK1G1	DOCK1	Q9HCP0	53944	Q14185	1793	6|7|1	0|0|0|0|0|0|0|0|0|0|0|0	0.67	46.67	0.04	0.685374	24	3	2.72541	0.440225		6	6	0	7	1	0	0	4	0	3	3	0	0	0	0	0	0	0	0	0	0	0	0	0	0	0	0	0	0	0	0	1	0
CSNK1G3	ABT1	Q9Y6M4	1456	Q9ULW3	29777	0|2|2	0|2|0|2|7|2|3|4|0|1|0|4	0	0.24	0.68	0.197279	9	2	2.53733	0.440171		1	1	0	2	1	0	1	2	0	2	2	0	2	0	2	7	2	3	4	0	1	0	4	0	0	0	0	0	0	0	0	0	0
CSNK1G2	POLR2L	P78368	1455	P62875	5441	1|0|2	1|2|2|1|3|3|3|4|0|2|1|3	0	0.29	0.68	0.156463	8	2	2.32345	0.440088		1	1	0	2	1	1	0	2	1	2	1	1	2	2	1	3	3	3	4	0	2	1	3	0	0	0	0	0	0	0	0	0	0
CSNK1G2	ALKBH5	P78368	1455	Q6P6C2	54890	2|3|2	2|5|3|0|1|4|2|2|5|2|6|3	0	0.42	0.62	0.392857	20	3	2.20823	0.439923		1	1	0	2	2	2	3	2	1	3	2	2	5	3	0	1	4	2	2	5	2	6	3	0	0	0	0	0	0	0	0	0	0
CSNK1G1	COPG2	Q9HCP0	53944	Q9UBF2	26958	3|3|1	5|4|4|2|6|14|4|5|0|3|5|5	0	0.23	0.68	1.7381	33	3	0.0928181	0.439729		3	3	0	3	1	0	0	1	0	2	4	5	4	4	2	6	14	4	5	0	3	5	5	0	0	0	0	0	0	0	0	0	0
CSNK1G2	KIDINS220	P78368	1455	Q9ULH0	57498	11|18|45	3|2|1|1|1|1|2|1|2|0|1|0	1	9.87	0	2.9915	43	3	3.30844	0.439561		31	31	0	37	23	11	18	45	32	53	40	3	2	1	1	1	1	2	1	2	0	1	0	1	0	0	0	0	0	0	0	1	1
CSNK1G2	MYL6	P78368	1455	P60660	4637	9|7|12	5|10|6|14|7|6|5|6|4|10|15|13	0	0.64	0.66	1.15646	33	3	3.04291	0.439529		14	14	0	14	17	9	7	12	8	7	10	5	10	6	14	7	6	5	6	4	10	15	13	0	0	0	0	0	0	0	0	0	0
CSNK1G3	EIF6	Q9Y6M4	1456	P56537	3692	3|3|3	2|4|5|7|4|6|6|4|6|7|8|8	0	0.38	0.68	0.573129	23	3	1.7915	0.439363		4	4	0	4	4	6	1	4	3	3	3	2	4	5	7	4	6	6	4	6	7	8	8	0	0	0	0	0	0	0	0	0	0
CSNK1G1	MRPS11	Q9HCP0	53944	P82912	64963	4|1|2	2|10|5|1|1|2|11|14|8|0|0|0	0	0.19	0.68	0.579932	24	3	1.12741	0.439336		4	4	0	1	2	1	0	3	2	1	1	2	10	5	1	1	2	11	14	8	0	0	0	0	0	0	0	0	0	0	0	0	0
CSNK1G2	PNO1	P78368	1455	Q9NRX1	56902	1|2|2	3|3|3|4|7|7|4|4|0|3|2|1	0	0.24	0.68	0.413265	20	3	1.21366	0.439055		5	5	0	1	1	1	2	2	3	1	3	3	3	3	4	7	7	4	4	0	3	2	1	0	0	0	0	0	0	0	0	0	0
CSNK1G1	PCCB	Q9HCP0	53944	P05166	5096	223|191|95	933|351|824|315|276|360|217|199|526|173|319|192	0	0.19	0.68	34.1548	97	3	1.52919	0.438761		223	223	0	191	95	95	129	142	111	177	176	933	351	824	315	276	360	217	199	526	173	319	192	17	15	2	10	27	7	10	6	21	16
CSNK1G3	KIFC1	Q9Y6M4	1456	Q9BW19	3833	2|3|3	4|3|5|7|5|4|6|2|15|0|2|0	0	0.24	0.68	0.484694	24	3	1.7569	0.438644		3	3	0	3	3	1	1	2	2	3	3	4	3	5	7	5	4	6	2	15	0	2	0	0	0	0	0	0	0	0	0	0	0
CSNK1G2	DOCK11	P78368	1455	Q5JSL3	139818	0|3|11	1|0|0|0|0|0|0|0|5|0|0|0	0.23	1.56	0.27	0.435374	16	2	4.42159	0.438607		10	10	0	12	6	0	3	11	3	12	7	1	0	0	0	0	0	0	0	5	0	0	0	0	0	0	0	0	0	0	0	0	0
CSNK1G1	PSMD9	Q9HCP0	53944	O00233	5715	1|1|0	2|1|1|1|1|5|2|2|2|1|3|0	0	0.17	0.68	0.136054	7	2	1.60907	0.438509		1	1	0	1	0	0	0	1	0	3	3	2	1	1	1	1	5	2	2	2	1	3	0	0	0	0	0	0	0	0	0	0	0
CSNK1G2	SNU13	P78368	1455	P55769	4809	1|3|4	4|5|6|5|7|10|9|4|10|7|4|5	0	0.27	0.68	0.620748	23	3	1.3442	0.437672		3	3	0	4	4	1	3	4	9	4	3	4	5	6	5	7	10	9	4	10	7	4	5	0	0	0	0	0	0	0	0	0	0
CSNK1G2	CCDC86	P78368	1455	Q9H6F5	79080	1|1|0	0|0|1|2|4|0|3|1|1|1|1|4	0	0.17	0.68	0.122449	7	2	1.82084	0.437346		0	0	0	0	2	1	1	0	1	1	1	0	0	1	2	4	0	3	1	1	1	1	4	0	0	0	0	0	0	0	0	0	0
CSNK1G1	CCT7	Q9HCP0	53944	Q99832	10574	51|63|30	118|71|99|39|46|59|79|82|40|11|14|8	0	0.44	0.68	5.9932	60	3	2.87488	0.436964		51	51	0	63	30	6	11	33	13	30	23	118	71	99	39	46	59	79	82	40	11	14	8	0	0	1	4	0	0	1	0	0	0
[truncated: 8,456 more rows]
[truncated: 131 more columns]

## Sheet: B - Filtered SAINT
Bait & Prey Names		Bait & Prey Identifiers				Biotin-Treatment	SAINT Output					CompPASS Output					Annotations								Spectral Counts											Spectral Counts - Controls
Bait.Gene	Prey.Gene	Bait.Uniprot	Bait.Entrez.Gene.ID	Prey.Uniprot	Prey.Entrez.Gene.ID	Time	Spec	ctrlCounts	AvgP	FoldChange	BFDR	Mean	Little.N	Little.P	Z	WD	Plasma.Membrane	Hits	Negative	Positive.High	Positive.Low	Attenuating	Biechele.Fold	AGGF.Hits	CSNK1G1 30min rep 1	CSNK1G1 30min rep 2	CSNK1G1 30min rep 3	CSNK1G2 30min rep 1	CSNK1G2 30min rep 2	CSNK1G2 30min rep 3	CSNK1G3 30min rep 1	CSNK1G3 30min rep 2	CSNK1G3 30min rep 3	CSNK1G3 120min rep 1	CSNK1G3 120min rep 2	mT-NES 60min rep 1	mT-NES 60min rep 2	mT-NES 60min rep 3	mT-NLS 60min rep 1	mT-NLS 60min rep 2	mT-NLS 60min rep 3	mT-V5 60min rep 1	mT-V5 60min rep 2	mT-V5 60min rep 3	Parental 60min rep 1	Parental 60min rep 2	Parental 60min rep 3	mT-NES 120min rep 1	mT-NES 120min rep 2
CSNK1G2	CSNK1G2	P78368	1455	P78368	1455	30 min	27|20|46	0|0|0|0|0|0|0|0|0|0|0|0	1	310	0	0.0612245	4	3	72.5732	98.4655	TRUE								0	0	0	27	20	46	0	1	1	1	1	0	0	0	0	0	0	0	0	0	0	0	0	0	0
CSNK1G1	CSNK1G1	Q9HCP0	53944	Q9HCP0	53944	30 min	27|25|16	0|0|0|0|0|0|0|0|0|0|0|0	1	226.67	0	0.520408	4	3	5.74348	92.4201	TRUE								27	25	16	0	0	0	0	0	0	0	0	0	0	0	0	0	0	0	0	0	0	0	0	0	0
CSNK1G1	WDR13	Q9HCP0	53944	Q9H1Z4	64743	30 min	9|6|5	0|0|0|0|0|0|0|0|0|0|0|0	1	66.67	0	0.115646	3	3	8.70689	63.4944	TRUE								9	6	5	1	0	5	1	1	3	0	0	0	0	0	0	0	0	0	0	0	0	0	0	0	0
CSNK1G1	FAT1	Q9HCP0	53944	Q14517	2195	30 min	3|7|10	0|0|0|0|0|0|0|0|0|0|0|0	1	66.67	0	0.139456	3	3	7.20816	63.3087	TRUE								3	7	10	0	0	6	0	0	0	0	0	0	0	0	0	0	0	0	0	0	0	0	0	0	0
CSNK1G3	CSNK1G3	Q9Y6M4	1456	Q9Y6M4	1456	30 min	20|57|36	0|0|0|0|0|0|0|0|0|0|0|0	1	376.67	0	0.0918367	5	3	75.2817	53.5552	TRUE						TRUE		1	1	0	0	0	2	20	57	36	53	38	0	0	0	0	0	0	0	0	0	0	0	0	0	0
CSNK1G1	TTC7B	Q9HCP0	53944	Q86TV6	145567	30 min	7|8|5	0|0|0|0|0|0|0|0|0|0|0|0	1	66.67	0	0.166667	3	3	6.80499	52.4951	TRUE								7	8	5	0	1	9	2	4	8	0	0	0	0	0	0	0	0	0	0	0	0	0	0	0	0
CSNK1G3	ADGRA3	Q9Y6M4	1456	Q8IWK6	166647	30 min	2|6|5	0|0|0|0|0|0|0|0|0|0|0|0	0.98	43.33	0	0.119048	3	3	6.00129	44.1935	TRUE								4	2	1	0	0	5	2	6	5	4	0	0	0	0	0	0	0	0	0	0	0	0	0	0	0
CSNK1G3	TTC7B	Q9Y6M4	1456	Q86TV6	145567	30 min	2|4|8	0|0|0|0|0|0|0|0|0|0|0|0	0.98	46.67	0	0.166667	3	3	4.71115	43.9206	TRUE								7	8	5	0	1	9	2	4	8	0	0	0	0	0	0	0	0	0	0	0	0	0	0	0	0
CSNK1G1	RNF19B	Q9HCP0	53944	Q6ZMZ0	127544	30 min	6|4|3	0|0|0|0|0|0|0|0|0|0|0|0	1	43.33	0	0.122449	3	3	6.03672	41.9417									6	4	3	1	1	8	2	4	7	1	4	0	0	0	0	0	0	0	0	0	0	0	0	0	0
CSNK1G3	RNF19B	Q9Y6M4	1456	Q6ZMZ0	127544	30 min	2|4|7	0|0|0|0|0|0|0|0|0|0|0|0	0.98	43.33	0	0.122449	3	3	6.03672	41.9417									6	4	3	1	1	8	2	4	7	1	4	0	0	0	0	0	0	0	0	0	0	0	0	0	0
CSNK1G3	RUNDC3B	Q9Y6M4	1456	Q96NL0	154661	30 min	6|12|10	0|0|0|0|0|0|0|0|0|0|0|0	1	93.33	0	0.193878	4	3	8.08398	41.4067									3	4	3	2	3	11	6	12	10	7	13	0	0	0	0	0	0	0	0	0	0	0	0	0	0
CSNK1G1	TRIOBP	Q9HCP0	53944	Q9H2D6	11078	30 min	6|14|8	0|1|0|0|0|0|0|0|0|0|0|0	1	18.67	0	0.231293	4	3	7.08012	38.5323									6	14	8	3	5	8	6	6	9	0	0	0	1	0	0	0	0	0	0	0	0	0	0	0	0
CSNK1G1	CC2D2A	Q9HCP0	53944	Q9P2K1	57545	30 min	2|4|2	0|0|0|0|0|0|0|0|0|0|0|0	0.96	26.67	0.01	0.0680272	3	3	6.27084	36.3831									2	4	2	0	0	3	0	1	0	1	1	0	0	0	0	0	0	0	0	0	0	0	0	0	0
CSNK1G1	PRR5	Q9HCP0	53944	P85299	55615	30 min	2|4|2	0|0|0|0|0|0|0|0|0|0|0|0	0.96	26.67	0.01	0.0731293	3	3	6.04808	34.3613									2	4	2	0	0	3	1	2	0	0	0	0	0	0	0	0	0	0	0	0	0	0	0	0	0
CSNK1G1	SNTB1	Q9HCP0	53944	Q13884	6641	30 min	2|3|3	0|0|0|0|0|0|0|0|0|0|0|0	0.97	26.67	0	0.0646259	3	3	6.8678	34.3502	TRUE								2	3	3	1	1	2	2	3	2	0	1	0	0	0	0	0	0	0	0	0	0	0	0	0	0
CSNK1G3	CLDND1	Q9Y6M4	1456	Q9NY35	56650	30 min	4|2|2	0|0|0|0|0|0|0|0|0|0|0|0	0.96	26.67	0.01	0.0782313	3	3	5.64424	34.3455									4	5	1	1	1	3	4	2	2	0	0	0	0	0	0	0	0	0	0	0	0	0	0	0	0
CSNK1G3	TRIOBP	Q9Y6M4	1456	Q9H2D6	11078	30 min	6|6|9	0|1|0|0|0|0|0|0|0|0|0|0	1	14	0	0.231293	4	3	5.26511	33.3699									6	14	8	3	5	8	6	6	9	0	0	0	1	0	0	0	0	0	0	0	0	0	0	0	0
CSNK1G3	SNTB1	Q9Y6M4	1456	Q13884	6641	30 min	2|3|2	0|0|0|0|0|0|0|0|0|0|0|0	0.96	23.33	0.01	0.0646259	3	3	5.988	32.1317	TRUE								2	3	3	1	1	2	2	3	2	0	1	0	0	0	0	0	0	0	0	0	0	0	0	0	0
CSNK1G3	XPR1	Q9Y6M4	1456	Q9UBH6	9213	30 min	8|7|5	0|0|0|0|0|0|0|0|0|0|0|0	1	66.67	0	0.166667	4	3	7.14499	31.692	TRUE								8	2	3	1	3	9	8	7	5	0	0	0	0	0	0	0	0	0	0	0	0	0	0	0	0
CSNK1G2	RUNDC3B	P78368	1455	Q96NL0	154661	30 min	2|3|11	0|0|0|0|0|0|0|0|0|0|0|0	0.98	53.33	0	0.193878	4	3	4.54592	31.3005									3	4	3	2	3	11	6	12	10	7	13	0	0	0	0	0	0	0	0	0	0	0	0	0	0
CSNK1G1	GFOD2	Q9HCP0	53944	Q3B7J2	81577	30 min	2|3|2	0|0|0|0|0|0|0|0|0|0|0|0	0.96	23.33	0.01	0.0697279	3	3	5.71489	30.6462									2	3	2	0	1	3	1	0	4	0	0	0	0	0	0	0	0	0	0	0	0	0	0	0	0
CSNK1G2	TRIOBP	P78368	1455	Q9H2D6	11078	30 min	3|5|8	0|1|0|0|0|0|0|0|0|0|0|0	0.91	10.67	0.01	0.231293	4	3	3.96867	29.1277									6	14	8	3	5	8	6	6	9	0	0	0	1	0	0	0	0	0	0	0	0	0	0	0	0
CSNK1G1	SEPTIN8	Q9HCP0	53944	Q92599	23176	30 min	4|5|6	0|0|0|0|0|0|0|0|0|0|0|0	1	50	0	0.112245	4	3	7.83337	28.2083									4	5	6	0	0	3	0	3	1	0	0	0	0	0	0	0	0	0	0	0	0	0	0	0	0
CSNK1G1	KIAA1109	Q9HCP0	53944	Q2LD37	84162	30 min	14|12|6	0|0|0|0|0|0|0|0|0|0|0|0	1	106.67	0	0.306122	5	3	6.36733	27.5642									14	12	6	1	6	19	3	10	13	14	14	0	0	0	0	0	0	0	0	0	0	0	0	0	0
CSNK1G1	PIK3R3	Q9HCP0	53944	Q92569	8503	30 min	4|5|5	0|0|0|0|0|0|0|0|0|0|0|0	1	46.67	0	0.163265	4	3	5.12342	25.9737							TRUE		4	5	5	0	2	10	2	5	6	0	0	0	0	0	0	0	0	0	0	0	0	0	0	0	0
CSNK1G1	XPR1	Q9HCP0	53944	Q9UBH6	9213	30 min	8|2|3	0|0|0|0|0|0|0|0|0|0|0|0	0.98	43.33	0	0.166667	4	3	4.58012	25.5509	TRUE								8	2	3	1	3	9	8	7	5	0	0	0	0	0	0	0	0	0	0	0	0	0	0	0	0
CSNK1G3	PIK3R3	Q9Y6M4	1456	Q92569	8503	30 min	2|5|6	0|0|0|0|0|0|0|0|0|0|0|0	0.98	43.33	0	0.163265	4	3	4.7442	25.0289							TRUE		4	5	5	0	2	10	2	5	6	0	0	0	0	0	0	0	0	0	0	0	0	0	0	0	0
CSNK1G3	KIAA1109	Q9Y6M4	1456	Q2LD37	84162	30 min	3|10|13	0|0|0|0|0|0|0|0|0|0|0|0	1	86.67	0	0.306122	5	3	5.13818	24.8461									14	12	6	1	6	19	3	10	13	14	14	0	0	0	0	0	0	0	0	0	0	0	0	0	0
CSNK1G1	RUNDC3B	Q9HCP0	53944	Q96NL0	154661	30 min	3|4|3	0|0|0|0|0|0|0|0|0|0|0|0	0.99	33.33	0	0.193878	4	3	2.77689	24.7452									3	4	3	2	3	11	6	12	10	7	13	0	0	0	0	0	0	0	0	0	0	0	0	0	0
CSNK1G1	GFOD1	Q9HCP0	53944	Q9NXC2	54438	30 min	9|6|9	0|0|0|0|0|0|0|0|0|0|0|0	1	80	0	0.204082	5	3	7.25776	23.5219									9	6	9	0	1	9	4	6	5	0	0	0	0	0	0	0	0	0	0	0	0	0	0	0	0
CSNK1G1	PRICKLE1	Q9HCP0	53944	Q96MT3	144165	30 min	2|6|3	0|0|0|0|0|0|0|0|0|0|0|0	0.98	36.67	0	0.132653	4	3	4.98088	22.7984									2	6	3	0	0	5	3	3	4	0	0	0	0	0	0	0	0	0	0	0	0	0	0	0	0
CSNK1G1	VIPAS39	Q9HCP0	53944	Q9H9C1	63894	30 min	3|3|3	0|0|0|0|0|0|0|0|0|0|0|0	0.99	30	0	0.0918367	4	3	5.59853	22.4261									3	3	3	0	0	4	0	0	0	0	0	0	0	0	0	0	0	0	0	0	0	0	0	0	0
CSNK1G3	H2AC6	Q9Y6M4	1456	Q93077	8334	30 min	3|2|5	0|0|0|0|0|0|0|0|0|0|0|1	0.72	6.67	0.03	0.105442	4	3	5.70786	21.8267									5	1	6	2	2	2	3	2	5	0	0	0	0	0	0	0	0	0	0	0	0	0	1	0	0
CSNK1G3	PRICKLE1	Q9Y6M4	1456	Q96MT3	144165	30 min	3|3|4	0|0|0|0|0|0|0|0|0|0|0|0	0.99	33.33	0	0.132653	4	3	4.51108	21.7374									2	6	3	0	0	5	3	3	4	0	0	0	0	0	0	0	0	0	0	0	0	0	0	0	0
CSNK1G1	SBF1	Q9HCP0	53944	O95248	6305	30 min	17|20|16	1|0|0|0|0|0|0|0|0|0|0|0	1	35.33	0	0.462585	7	3	7.02403	21.2913									17	20	16	0	2	18	7	19	15	1	0	1	0	0	0	0	0	0	0	0	0	0	0	0	0
CSNK1G1	FIG4	Q9HCP0	53944	Q92562	9896	30 min	2|4|2	0|0|0|0|0|0|0|0|0|0|0|0	0.96	26.67	0.01	0.0629252	4	3	7.7414	19.423									2	4	2	0	0	1	0	1	2	0	0	0	0	0	0	0	0	0	0	0	0	0	0	0	0
CSNK1G1	SPTBN2	Q9HCP0	53944	O15020	6712	30 min	71|88|52	0|1|6|1|1|1|6|2|6|2|1|3	1	11.72	0	1.7602	12	3	7.35261	18.9463	TRUE								71	88	52	14	40	77	23	53	53	0	0	0	1	6	1	1	1	6	2	6	2	1	3	0	0
CSNK1G3	SBF1	Q9Y6M4	1456	O95248	6305	30 min	7|19|15	1|0|0|0|0|0|0|0|0|0|0|0	1	27.33	0	0.462585	7	3	5.39092	18.7265									17	20	16	0	2	18	7	19	15	1	0	1	0	0	0	0	0	0	0	0	0	0	0	0	0
CSNK1G3	GFOD1	Q9Y6M4	1456	Q9NXC2	54438	30 min	4|6|5	0|0|0|0|0|0|0|0|0|0|0|0	1	50	0	0.204082	5	3	4.46485	18.5957									9	6	9	0	1	9	4	6	5	0	0	0	0	0	0	0	0	0	0	0	0	0	0	0	0
CSNK1G1	ZDHHC14	Q9HCP0	53944	Q8IZN3	79683	30 min	3|2|2	0|0|0|0|0|0|0|0|0|0|0|0	0.96	23.33	0.01	0.0544218	4	3	7.86	18.0795									3	2	2	0	0	0	0	1	0	0	1	0	0	0	0	0	0	0	0	0	0	0	0	0	0
CSNK1G1	STX7	Q9HCP0	53944	O15400	8417	30 min	2|3|2	0|0|0|0|0|0|0|0|0|0|0|0	0.96	23.33	0.01	0.0952381	4	3	4.74772	16.1906	TRUE								2	3	2	0	0	3	1	2	3	1	1	0	0	0	0	0	0	0	0	0	0	0	0	0	0
CSNK1G1	HECTD4	Q9HCP0	53944	Q9Y4D8	NA	30 min	21|23|9	0|0|0|0|0|1|0|0|0|0|0|0	1	35.33	0	0.394558	9	3	7.98496	15.3868									21	23	9	0	0	12	2	1	3	2	2	0	0	0	0	0	1	0	0	0	0	0	0	0	0
CSNK1G1	SPTBN1	Q9HCP0	53944	Q01082	6711	30 min	149|166|151	10|8|6|0|3|0|21|17|8|7|9|37	1	5.36	0	4.31122	17	3	7.04532	15.1795	TRUE								149	166	151	51	88	153	70	141	118	12	13	10	8	6	0	3	0	21	17	8	7	9	37	0	0
CSNK1G3	SPTBN2	Q9Y6M4	1456	O15020	6712	30 min	23|53|53	0|1|6|1|1|1|6|2|6|2|1|3	1	7.17	0	1.7602	12	3	4.42185	14.8142	TRUE								71	88	52	14	40	77	23	53	53	0	0	0	1	6	1	1	1	6	2	6	2	1	3	0	0
CSNK1G1	CCDC88C	Q9HCP0	53944	Q9P219	440193	30 min	2|8|4	0|0|0|0|0|0|0|0|0|0|0|0	0.98	46.67	0	0.37415	6	3	2.12431	14.205									2	8	4	0	0	16	0	3	3	8	4	0	0	0	0	0	0	0	0	0	0	0	0	0	0
CSNK1G1	TRAF7	Q9HCP0	53944	Q6Q0C0	84231	30 min	4|5|5	1|0|0|1|0|0|1|0|0|0|0|0	0.78	4.67	0.03	0.187075	6	3	4.58827	13.4936	TRUE								4	5	5	0	0	8	1	3	4	0	0	1	0	0	1	0	0	1	0	0	0	0	0	0	0
CSNK1G3	RALGAPA2	Q9Y6M4	1456	Q2PPJ7	57186	30 min	3|6|5	0|0|0|0|0|0|0|0|0|0|0|0	1	46.67	0	0.188776	6	3	4.86099	12.2004	TRUE								5	6	2	0	3	10	3	6	5	0	1	0	0	0	0	0	0	0	0	0	0	0	0	0	0
CSNK1G1	RALGAPA2	Q9HCP0	53944	Q2PPJ7	57186	30 min	5|6|2	0|0|0|0|0|0|0|0|0|0|0|0	0.98	43.33	0	0.188776	6	3	4.49914	11.7566	TRUE								5	6	2	0	3	10	3	6	5	0	1	0	0	0	0	0	0	0	0	0	0	0	0	0	0
CSNK1G1	CUL7	Q9HCP0	53944	Q14999	9820	30 min	2|3|3	0|0|0|0|0|0|0|0|0|0|0|0	0.97	26.67	0	0.0782313	5	3	6.93544	11.7191									2	3	3	0	0	2	0	1	1	0	0	0	0	0	0	0	0	0	0	0	0	0	0	0	0
CSNK1G3	SBF2	Q9Y6M4	1456	Q86WG5	81846	30 min	4|10|5	0|0|0|1|0|0|0|0|0|0|0|0	0.97	12.67	0	0.181973	7	3	6.81122	11.5683									6	7	5	0	1	2	4	10	5	1	4	0	0	0	1	0	0	0	0	0	0	0	0	0	0
CSNK1G3	PIK3R2	Q9Y6M4	1456	O00459	5296	30 min	9|17|22	2|0|0|0|0|0|0|1|4|0|0|0	0.87	5.33	0.01	0.530612	9	3	6.26993	11.4377									15	19	10	7	7	20	9	17	22	0	2	2	0	0	0	0	0	0	1	4	0	0	0	0	0
CSNK1G1	PIK3R1	Q9HCP0	53944	P27986	5295	30 min	10|11|10	1|2|0|0|0|0|1|0|1|0|0|0	1	6.89	0	0.318027	8	3	6.64014	11.2982	TRUE								10	11	10	2	7	14	7	9	7	0	0	1	2	0	0	0	0	1	0	1	0	0	0	0	0
CSNK1G1	SBF2	Q9HCP0	53944	Q86WG5	81846	30 min	6|7|5	0|0|0|1|0|0|0|0|0|0|0|0	0.99	12	0	0.181973	7	3	6.44213	11.2598									6	7	5	0	1	2	4	10	5	1	4	0	0	0	1	0	0	0	0	0	0	0	0	0	0
CSNK1G1	PIK3R2	Q9HCP0	53944	O00459	5296	30 min	15|19|10	2|0|0|0|0|0|0|1|4|0|0|0	0.95	4.89	0.01	0.530612	9	3	5.72951	10.9507									15	19	10	7	7	20	9	17	22	0	2	2	0	0	0	0	0	0	1	4	0	0	0	0	0
CSNK1G3	CSNK1G3	Q9Y6M4	1456	Q9Y6M4	1456	120 min	53|38	0|0|0|0|0|0|0|0|0|0|0|0|0|0|0|0|0|0	1	455	0	0.0867347	4	2	88.5633	10.4552	TRUE								1	1	0	0	0	2	20	57	36	53	38	0	0	0	0	0	0	0	0	0	0	0	0	0	0
CSNK1G3	LGR4	Q9Y6M4	1456	Q9BXB1	55366	30 min	2|2|3	0|0|0|0|0|0|0|0|0|0|0|0	0.96	23.33	0.01	0.10034	5	3	4.83289	10.3952	TRUE								0	1	2	0	1	5	2	2	3	1	0	0	0	0	0	0	0	0	0	0	0	0	0	0	0
CSNK1G1	EEPD1	Q9HCP0	53944	Q7L9B9	80820	30 min	4|4|3	0|0|0|0|0|0|0|0|0|0|0|0	1	36.67	0	0.113946	6	3	6.56325	10.3876	TRUE								4	4	3	0	2	5	0	1	0	2	1	0	0	0	0	0	0	0	0	0	0	0	0	0	0
CSNK1G1	CELSR2	Q9HCP0	53944	Q9HCU4	1952	30 min	10|31|7	0|0|0|0|0|0|0|0|0|0|0|0	1	160	0	0.47449	10	3	6.88846	10.0832	TRUE								10	31	7	5	4	19	5	20	13	3	7	0	0	0	0	0	0	0	0	0	0	0	0	0	0
CSNK1G1	ADGRL1	Q9HCP0	53944	O94910	22859	30 min	2|3|2	0|0|0|0|0|0|0|0|0|0|0|0	0.96	23.33	0.01	0.102041	5	3	4.84946	10.073	TRUE								2	3	2	0	2	2	1	5	2	2	4	0	0	0	0	0	0	0	0	0	0	0	0	0	0
CSNK1G3	PIK3R1	Q9Y6M4	1456	P27986	5295	30 min	7|9|7	1|2|0|0|0|0|1|0|1|0|0|0	0.95	5.11	0.01	0.318027	8	3	4.87214	9.73181	TRUE								10	11	10	2	7	14	7	9	7	0	0	1	2	0	0	0	0	1	0	1	0	0	0	0	0
CSNK1G1	UACA	Q9HCP0	53944	Q9BZF9	55075	30 min	14|20|16	0|0|0|0|0|0|0|0|0|0|0|0	1	166.67	0	0.367347	11	3	8.91376	9.56917									14	20	16	1	2	12	5	4	4	3	5	0	0	0	0	0	0	0	0	0	0	0	0	0	0
CSNK1G1	DAAM1	Q9HCP0	53944	Q9Y4D1	23002	30 min	7|6|5	0|0|0|0|0|0|0|0|0|0|0|0	1	60	0	0.227891	7	3	5.81661	9.25392	TRUE							TRUE	7	6	5	1	0	8	1	5	4	3	1	0	0	0	0	0	0	0	0	0	0	0	0	0	0
CSNK1G3	CELSR2	Q9Y6M4	1456	Q9HCU4	1952	30 min	5|20|13	0|0|0|0|0|0|0|0|0|0|0|0	1	126.67	0	0.47449	10	3	5.4095	8.97155	TRUE								10	31	7	5	4	19	5	20	13	3	7	0	0	0	0	0	0	0	0	0	0	0	0	0	0
CSNK1G3	ARHGAP22	Q9Y6M4	1456	Q7Z5H3	58504	30 min	3|5|7	0|0|0|0|0|0|0|0|0|0|0|0	1	50	0	0.137755	7	3	7.93834	8.71621									3	2	1	0	1	2	3	5	7	13	29	0	0	0	0	0	0	0	0	0	0	0	0	0	0
CSNK1G1	SDK1	Q9HCP0	53944	Q7Z5N4	221935	30 min	10|11|4	0|0|0|0|0|0|0|0|0|0|0|0	1	83.33	0	0.277211	8	3	6.7885	8.70118	TRUE								10	11	4	0	1	10	4	6	6	12	15	0	0	0	0	0	0	0	0	0	0	0	0	0	0
CSNK1G3	VANGL2	Q9Y6M4	1456	Q9ULK5	57216	30 min	10|15|8	0|0|0|0|0|0|0|0|0|0|0|0	1	110	0	0.389456	9	3	6.62923	7.8804	TRUE								10	9	7	0	1	9	10	15	8	4	9	0	0	0	0	0	0	0	0	0	0	0	0	0	0
CSNK1G1	FAM92A	Q9HCP0	53944	A1XBS5	137392	30 min	2|4|3	0|0|0|0|0|0|0|0|0|0|0|0	0.98	30	0	0.19898	6	3	3.33634	7.86469									2	4	3	0	1	10	0	3	1	0	1	0	0	0	0	0	0	0	0	0	0	0	0	0	0
CSNK1G2	CELSR2	P78368	1455	Q9HCU4	1952	30 min	5|4|19	0|0|0|0|0|0|0|0|0|0|0|0	1	93.33	0	0.47449	10	3	3.93055	7.70114	TRUE								10	31	7	5	4	19	5	20	13	3	7	0	0	0	0	0	0	0	0	0	0	0	0	0	0
CSNK1G1	LIN7C	Q9HCP0	53944	Q9NUP9	55327	30 min	11|10|6	2|1|0|0|0|1|0|1|3|1|1|2	0.7	3.6	0.04	0.290816	9	3	6.95057	7.65166	TRUE								11	10	6	3	5	8	6	7	6	0	0	2	1	0	0	0	1	0	1	3	1	1	2	0	0
CSNK1G1	USP6NL	Q9HCP0	53944	Q92738	9712	30 min	10|2|4	0|0|0|0|0|0|0|0|0|0|0|0	0.98	53.33	0	0.238095	8	3	4.85382	7.27528	TRUE								10	2	4	0	0	8	0	0	3	9	11	0	0	0	0	0	0	0	0	0	0	0	0	0	0
CSNK1G1	SNTB2	Q9HCP0	53944	Q13425	6645	30 min	10|11|4	0|0|0|0|0|1|0|0|0|0|0|0	0.97	16.67	0	0.27551	9	3	6.93066	7.13666	TRUE								10	11	4	2	5	10	2	6	7	1	1	0	0	0	0	0	1	0	0	0	0	0	0	0	0
CSNK1G1	VANGL2	Q9HCP0	53944	Q9ULK5	57216	30 min	10|9|7	0|0|0|0|0|0|0|0|0|0|0|0	1	86.67	0	0.389456	9	3	5.17142	6.99484	TRUE								10	9	7	0	1	9	10	15	8	4	9	0	0	0	0	0	0	0	0	0	0	0	0	0	0
CSNK1G3	SDK1	Q9Y6M4	1456	Q7Z5N4	221935	30 min	4|6|6	0|0|0|0|0|0|0|0|0|0|0|0	1	53.33	0	0.277211	8	3	4.26055	6.96095	TRUE								10	11	4	0	1	10	4	6	6	12	15	0	0	0	0	0	0	0	0	0	0	0	0	0	0
CSNK1G1	SEMA6A	Q9HCP0	53944	Q9H2E6	57556	30 min	4|7|8	0|0|0|0|0|0|0|0|0|0|0|0	1	63.33	0	0.229592	9	3	6.37313	6.11468	TRUE								4	7	8	0	0	6	1	2	2	6	7	0	0	0	0	0	0	0	0	0	0	0	0	0	0
CSNK1G2	SNTB2	P78368	1455	Q13425	6645	30 min	2|5|10	0|0|0|0|0|1|0|0|0|0|0|0	0.8	11.33	0.02	0.27551	9	3	4.63702	5.88504	TRUE								10	11	4	2	5	10	2	6	7	1	1	0	0	0	0	0	1	0	0	0	0	0	0	0	0
CSNK1G3	C1orf43	Q9Y6M4	1456	Q9BWL3	25912	30 min	2|2|2	0|0|0|0|0|0|0|0|0|0|0|0	0.94	20	0.01	0.147959	7	3	2.71598	5.81745									0	1	0	0	0	3	2	2	2	0	1	0	0	0	0	0	0	0	0	0	0	0	0	0	0
CSNK1G3	SNTB2	Q9Y6M4	1456	Q13425	6645	30 min	2|6|7	0|0|0|0|0|1|0|0|0|0|0|0	0.81	10	0.02	0.27551	9	3	4.06361	5.52803	TRUE								10	11	4	2	5	10	2	6	7	1	1	0	0	0	0	0	1	0	0	0	0	0	0	0	0
CSNK1G1	LZTS3	Q9HCP0	53944	O60299	9762	30 min	5|7|3	0|0|0|0|0|0|0|0|0|0|0|0	1	50	0	0.464286	12	3	1.75537	5.43801									5	7	3	0	1	1	1	0	3	2	4	0	0	0	0	0	0	0	0	0	0	0	0	0	0
CSNK1G1	KIAA1522	Q9HCP0	53944	Q9P206	57648	30 min	7|11|5	0|1|0|0|0|0|0|0|0|0|0|0	0.99	15.33	0	0.258503	10	3	7.36376	5.17621									7	11	5	1	2	8	3	2	0	6	4	0	1	0	0	0	0	0	0	0	0	0	0	0	0
CSNK1G3	UACA	Q9Y6M4	1456	Q9BZF9	55075	30 min	5|4|4	0|0|0|0|0|0|0|0|0|0|0|0	1	43.33	0	0.367347	11	3	2.16892	4.87934									14	20	16	1	2	12	5	4	4	3	5	0	0	0	0	0	0	0	0	0	0	0	0	0	0
CSNK1G1	TRPM7	Q9HCP0	53944	Q96QT4	54822	30 min	5|6|6	0|0|0|0|0|0|0|0|0|0|0|0	1	56.67	0	0.307823	10	3	4.27984	4.75519	TRUE								5	6	6	0	0	7	2	5	2	0	0	0	0	0	0	0	0	0	0	0	0	0	0	0	0
CSNK1G3	RUNDC3B	Q9Y6M4	1456	Q96NL0	154661	120 min	7|13	0|0|0|0|0|0|0|0|0|0|0|0|0|0|0|0|0|0	1	100	0	0.255102	4	2	6.776	4.67393									3	4	3	2	3	11	6	12	10	7	13	0	0	0	0	0	0	0	0	0	0	0	0	0	0
CSNK1G1	TENM3	Q9HCP0	53944	Q9P273	55714	30 min	29|26|14	0|0|0|0|0|0|0|0|0|0|0|0	1	230	0	0.886054	14	3	7.12493	4.62169	TRUE								29	26	14	0	2	15	9	4	6	7	9	0	0	0	0	0	0	0	0	0	0	0	0	0	0
CSNK1G1	ITSN2	Q9HCP0	53944	Q9NZM3	50618	30 min	5|4|3	0|1|0|0|0|0|0|0|0|0|0|0	0.88	8	0.01	0.260204	10	3	3.31283	4.40072	TRUE								5	4	3	0	1	5	0	4	2	0	0	0	1	0	0	0	0	0	0	0	0	0	0	0	0
CSNK1G1	ITGA6	Q9HCP0	53944	P23229	3655	30 min	8|10|4	0|0|0|0|0|0|0|0|0|0|0|0	1	73.33	0	0.794218	10	3	2.37277	4.26213	TRUE								8	10	4	0	2	15	2	10	9	11	10	0	0	0	0	0	0	0	0	0	0	0	0	0	0
CSNK1G3	KIAA1109	Q9Y6M4	1456	Q2LD37	84162	120 min	14|14	0|0|0|0|0|0|0|0|0|0|0|0|0|0|0|0|0|0	1	140	0	0.469388	5	2	5.32232	4.2504									14	12	6	1	6	19	3	10	13	14	14	0	0	0	0	0	0	0	0	0	0	0	0	0	0
CSNK1G1	CDH2	Q9HCP0	53944	P19022	1000	30 min	19|12|9	1|0|0|0|0|0|0|0|0|0|0|0	1	26.67	0	0.467687	14	3	6.99137	4.18928	TRUE								19	12	9	2	4	17	6	8	14	12	15	1	0	0	0	0	0	0	0	0	0	0	0	0	0
CSNK1G3	ITGA6	Q9Y6M4	1456	P23229	3655	30 min	2|10|9	0|0|0|0|0|0|0|0|0|0|0|0	0.98	70	0	0.794218	10	3	2.25182	4.16413	TRUE								8	10	4	0	2	15	2	10	9	11	10	0	0	0	0	0	0	0	0	0	0	0	0	0	0
CSNK1G1	SDK2	Q9HCP0	53944	Q58EX2	54549	30 min	7|12|6	0|0|0|0|0|0|0|0|0|0|0|0	1	83.33	0	0.409864	11	3	5.38068	4.14924	TRUE								7	12	6	0	0	7	2	6	11	23	29	0	0	0	0	0	0	0	0	0	0	0	0	0	0
CSNK1G3	EPB41L4A	Q9Y6M4	1456	Q9HCS5	64097	120 min	4|3	0|0|0|0|0|0|0|0|0|0|0|0|0|0|0|0|0|0	1	35	0	0.0765306	3	2	7.24207	4.03955									0	1	0	0	0	0	0	1	2	4	3	0	0	0	0	0	0	0	0	0	0	0	0	0	0
CSNK1G3	MPP7	Q9Y6M4	1456	Q5T2T1	143098	120 min	5|3	0|0|0|0|0|0|0|0|0|0|0|0|0|0|0|0|0|0	1	40	0	0.158163	3	2	4.23572	4.00928	TRUE								5	4	3	0	1	10	2	8	5	5	3	1	1	1	0	0	0	1	0	0	0	0	0	0	0
CSNK1G1	ARHGAP39	Q9HCP0	53944	Q9C0H5	80728	30 min	22|22|17	1|0|0|0|0|0|0|0|0|0|0|0	1	40.67	0	0.714286	16	3	7.33825	3.92858									22	22	17	3	7	21	7	17	13	9	9	1	0	0	0	0	0	0	0	0	0	0	0	0	0
CSNK1G1	FAM126A	Q9HCP0	53944	Q9BYI3	84668	30 min	2|7|3	0|0|0|1|0|0|0|0|0|0|0|0	0.73	8	0.03	0.181973	9	3	5.91248	3.81287	TRUE								2	7	3	1	1	5	1	3	2	0	1	0	0	0	1	0	0	0	0	0	0	0	0	0	0
CSNK1G3	RNF19A	Q9Y6M4	1456	Q9NV58	25897	120 min	4|2	0|0|0|0|0|0|0|0|0|0|0|0|0|0|0|0|0|0	0.99	30	0	0.0561224	3	2	8.39034	3.78525									0	1	0	0	0	0	0	2	0	4	2	0	0	0	0	0	0	0	0	0	0	0	0	0	0
CSNK1G1	MYO18A	Q9HCP0	53944	Q92614	399687	30 min	3|5|9	1|0|0|1|1|0|0|0|0|0|0|0	0.73	5.67	0.03	0.187075	11	3	7.75258	3.68974									3	5	9	1	1	3	4	0	2	1	1	1	0	0	1	1	0	0	0	0	0	0	0	0	0
CSNK1G3	ARHGAP22	Q9Y6M4	1456	Q7Z5H3	58504	120 min	13|29	0|0|0|0|0|0|0|0|0|0|0|0|0|0|0|0|0|0	1	210	0	0.520408	7	2	7.40487	3.64858									3	2	1	0	1	2	3	5	7	13	29	0	0	0	0	0	0	0	0	0	0	0	0	0	0
CSNK1G1	DISP1	Q9HCP0	53944	Q96F81	84976	30 min	7|3|3	0|0|0|0|0|0|0|0|0|0|0|0	0.99	43.33	0	0.146259	10	3	7.7001	3.63364	TRUE								7	3	3	0	0	2	0	1	1	1	1	0	0	0	0	0	0	0	0	0	0	0	0	0	0
CSNK1G1	SLC12A6	Q9HCP0	53944	Q9UHW9	9990	30 min	7|6|2	0|0|0|0|0|0|0|0|0|0|0|0	0.98	50	0	0.329932	10	3	3.99663	3.62897	TRUE								7	6	2	0	1	6	1	5	4	5	7	0	0	0	0	0	0	0	0	0	0	0	0	0	0
CSNK1G3	SDK2	Q9Y6M4	1456	Q58EX2	54549	30 min	2|6|11	0|0|0|0|0|0|0|0|0|0|0|0	0.98	63.33	0	0.409864	11	3	4.02252	3.61722	TRUE								7	12	6	0	0	7	2	6	11	23	29	0	0	0	0	0	0	0	0	0	0	0	0	0	0
CSNK1G3	CDH2	Q9Y6M4	1456	P19022	1000	30 min	6|8|14	1|0|0|0|0|0|0|0|0|0|0|0	1	18.67	0	0.467687	14	3	4.81772	3.505	TRUE								19	12	9	2	4	17	6	8	14	12	15	1	0	0	0	0	0	0	0	0	0	0	0	0	0
CSNK1G1	LMTK2	Q9HCP0	53944	Q8IWU2	22853	30 min	5|4|4	0|0|0|0|0|0|0|0|0|0|0|0	1	43.33	0	0.265306	10	3	4.25281	3.47011	TRUE								5	4	4	0	2	6	5	3	3	11	4	0	0	0	0	0	0	0	0	0	0	0	0	0	0
CSNK1G3	TRPM7	Q9Y6M4	1456	Q96QT4	54822	30 min	2|5|2	0|0|0|0|0|0|0|0|0|0|0|0	0.96	30	0.01	0.307823	10	3	2.15011	3.45991	TRUE								5	6	6	0	0	7	2	5	2	0	0	0	0	0	0	0	0	0	0	0	0	0	0	0	0
CSNK1G1	AGAP1	Q9HCP0	53944	Q9UPQ3	116987	30 min	7|6|2	0|0|0|0|0|0|0|0|0|0|0|0	0.98	50	0	0.265306	11	3	4.80705	3.37588									7	6	2	0	1	8	0	6	7	1	5	0	0	0	0	0	0	0	0	0	0	0	0	0	0
CSNK1G3	LMTK2	Q9Y6M4	1456	Q8IWU2	22853	30 min	5|3|3	0|0|0|0|0|0|0|0|0|0|0|0	0.99	36.67	0	0.265306	10	3	3.55586	3.19203	TRUE								5	4	4	0	2	6	5	3	3	11	4	0	0	0	0	0	0	0	0	0	0	0	0	0	0
CSNK1G3	KIAA1217	Q9Y6M4	1456	Q5T5P2	56243	120 min	5|5	0|0|0|0|0|0|0|0|0|0|0|0|0|0|0|0|0|0	1	50	0	0.158163	4	2	5.6278	3.18892									3	3	0	0	1	4	2	2	1	5	5	0	0	0	0	0	0	0	0	0	0	0	0	0	0
CSNK1G3	SHKBP1	Q9Y6M4	1456	Q8TBC3	92799	30 min	3|4|5	0|0|0|0|0|0|0|0|0|0|0|0	1	40	0	0.17517	10	3	6.24772	3.18175									2	5	1	1	0	4	3	4	5	2	1	0	0	0	0	0	0	0	0	0	0	0	0	0	0
CSNK1G1	SLC12A4	Q9HCP0	53944	Q9UP95	6560	30 min	4|3|6	0|0|0|0|0|0|0|0|0|0|0|0	1	43.33	0	0.22619	10	3	5.33641	3.18146	TRUE								4	3	6	1	1	5	1	8	3	6	8	0	0	0	0	0	0	0	0	0	0	0	0	0	0
CSNK1G2	CDH2	P78368	1455	P19022	1000	30 min	2|4|17	1|0|0|0|0|0|0|0|0|0|0|0	0.78	15.33	0.02	0.467687	14	3	3.91203	3.17668	TRUE								19	12	9	2	4	17	6	8	14	12	15	1	0	0	0	0	0	0	0	0	0	0	0	0	0
CSNK1G1	PACS2	Q9HCP0	53944	Q86VP3	23241	30 min	3|3|2	0|0|0|0|0|0|0|0|0|0|0|0	0.97	26.67	0	0.139456	9	3	5.0591	3.15726									3	3	2	0	0	3	1	2	3	4	4	0	0	0	0	0	0	0	0	0	0	0	0	0	0
CSNK1G3	HEG1	Q9Y6M4	1456	Q9ULI3	57493	120 min	2|3	0|0|0|0|0|0|0|0|0|0|0|0|0|0|0|0|0|0	0.99	25	0	0.0867347	3	2	4.90161	3.13743									0	0	0	0	0	1	0	0	0	2	3	0	0	0	0	0	0	0	0	0	0	0	0	0	0
CSNK1G3	ARHGAP39	Q9Y6M4	1456	Q9C0H5	80728	30 min	7|17|13	1|0|0|0|0|0|0|0|0|0|0|0	1	24.67	0	0.714286	16	3	4.34596	3.05964									22	22	17	3	7	21	7	17	13	9	9	1	0	0	0	0	0	0	0	0	0	0	0	0	0
CSNK1G1	PPP1R12C	Q9HCP0	53944	Q9BZL4	54776	30 min	4|5|2	0|0|0|0|0|0|1|0|0|0|0|0	0.78	7.33	0.03	0.170068	10	3	5.94015	3.00238									4	5	2	0	0	3	0	0	2	0	0	0	0	0	0	0	0	1	0	0	0	0	0	0	0
CSNK1G1	CCDC88A	Q9HCP0	53944	Q3V6T2	55704	30 min	53|59|41	2|1|0|0|0|1|0|1|0|0|0|0	1	34	0	1.67517	28	3	7.31243	2.99886	TRUE								53	59	41	11	2	42	35	38	45	6	14	2	1	0	0	0	1	0	1	0	0	0	0	0	0
CSNK1G1	CDC42BPB	Q9HCP0	53944	Q9Y5S2	9578	30 min	6|18|8	0|0|0|0|0|0|0|0|0|0|0|0	1	106.67	0	0.430272	15	3	6.59928	2.96298	TRUE						TRUE		6	18	8	0	1	14	2	12	7	4	5	0	0	0	0	0	0	0	0	0	0	0	0	0	0
CSNK1G3	FZD3	Q9Y6M4	1456	Q9NPG1	7976	120 min	2|2	0|0|0|0|0|0|0|0|0|0|0|0|0|0|0|0|0|0	0.98	20	0	0.0663265	3	2	5.1231	2.81325	TRUE								0	0	0	0	0	0	0	1	0	2	2	0	0	0	0	0	0	0	0	0	0	0	0	0	0
CSNK1G2	ARHGAP39	P78368	1455	Q9C0H5	80728	30 min	3|7|21	1|0|0|0|0|0|0|0|0|0|0|0	0.91	20.67	0.01	0.714286	16	3	3.59788	2.8006									22	22	17	3	7	21	7	17	13	9	9	1	0	0	0	0	0	0	0	0	0	0	0	0	0
CSNK1G3	TMEM94	Q9Y6M4	1456	Q12767	9772	120 min	5|8	0|0|0|0|0|0|0|0|0|0|0|0|0|0|0|0|0|0	1	65	0	0.22449	5	2	5.34804	2.79509									2	1	1	0	0	0	1	2	1	5	8	0	0	0	0	0	0	0	0	0	0	0	0	0	0
CSNK1G3	ROR1	Q9Y6M4	1456	Q01973	4919	120 min	4|4	0|0|0|0|0|0|0|1|0|0|0|0|0|0|0|0|0|0	0.97	8	0.01	0.137755	4	2	5.30622	2.77057	TRUE								1	0	0	0	1	0	0	1	0	4	4	0	0	0	0	0	0	0	0	0	0	0	0	0	0
CSNK1G1	KIAA1549	Q9HCP0	53944	Q9HCM3	57670	30 min	9|9|9	0|0|0|0|0|0|0|0|0|0|0|0	1	90	0	0.72449	14	3	3.39813	2.71772	TRUE								9	9	9	2	3	8	5	9	6	6	12	0	0	0	0	0	0	0	0	0	0	0	0	0	0
CSNK1G1	GIT1	Q9HCP0	53944	Q9Y2X7	28964	30 min	2|3|4	0|0|0|0|0|0|0|0|0|0|0|0	0.98	30	0	0.204082	10	3	3.95736	2.71659									2	3	4	0	0	4	0	3	2	0	0	0	0	0	0	0	0	0	0	0	0	0	0	0	0
CSNK1G3	ZDHHC8	Q9Y6M4	1456	Q9ULC8	29801	30 min	9|20|19	0|0|0|0|0|0|0|0|0|0|0|0	1	160	0	0.772109	16	3	6.22199	2.71593		TRUE						TRUE	8	7	6	3	11	24	9	20	19	23	26	0	0	0	0	0	0	0	0	0	0	0	0	0	0
CSNK1G1	GOLGA4	Q9HCP0	53944	Q13439	2803	30 min	7|10|7	0|0|0|0|0|0|0|0|0|0|0|0	1	80	0	0.816327	20	3	1.76371	2.71377									7	10	7	0	0	5	0	1	0	0	0	0	0	0	0	0	0	0	0	0	0	0	0	0	0
[truncated: 820 more rows]
[truncated: 139 more columns]

## Sheet: C - Filtered for Heatmap
Bait & Prey Names		Bait & Prey Identifiers				SAINT Output					CompPASS Output					Annotations								Spectral Counts											Spectral Counts - Controls
[truncated: 107 more rows]
[truncated: 138 more columns]

[truncated: 1 more sheets: E - Enrichment Analysis]
