# Supplementary material for: Protein proximity networks and functional evaluation of the casein kinase 1 gamma family reveal unique roles for CK1γ3 in WNT signaling
Source: J Biol Chem. 2022 Apr 27;298(6):101986. doi: 10.1016/j.jbc.2022.101986 (PMC9157009; doi:10.1016/j.jbc.2022.101986)
Supplement: Table S2 Identifying overlap in published screens [file mmc2.xlsx]

## Sheet: Legend
	Supplementary Table 2: Identifying overlap in published screens	This table contains overlap in the data from four different screens, Madan et al. (2016), Lebensohn et al. (2016), Biechele et al (2012), and Major et al (2008).
	Legend for defining screen hits
	Screen	How hits were defined
	Madan.Hits	The regulation of the protiens, either up or down. 2/3 of the singles have to be a hit for it to be marked as hit and each hit has to be two fold (>50 or <200)
	Negative	Negative regulation of the proteins, significant if the p-value < 0.01, as seen in the screens from Lebensohn et al (2016)
	Positive.High	Positive regulation of the high stringency proteins, significant if the p-value < 0.01, as seen in the screens from Lebensohn et al (2016)
	Positive.Low	Positive regulation of the low stringency proteins, significant if the p-value < 0.01, as seen in the screens from Lebensohn et al (2016)
	Attenuating	Attenuating regulation of the proteins, significant if the p-value < 0.01, as seen in the screens from Lebensohn et al (2016)
	Biechele.Fold	Hits if foldover change from controls >0.5 or <2 from the Bichele et al screens
	Major.Hits	Hits from the AGGF screens where 2/3 of the singles have to be a hit for it to be marked as hit and each hit has to be two fold (>50 or <200)

## Sheet: all hits
All hits
A2M
A4GNT
AAK1
AASS
AATF
AB051489
AB063858
AB196636
ABCA6
ABCA7
ABCF2
ACACB
ACAD8
ACADL
ACADSB
ACCN3
ACO2
ACP6
ACSM5
ACVR2A
ACVR2B
ACYP2
ADCY6
ADCYAP1R1
ADIPOR1
AF020589
AF020642
AF161366
AF210649
AF547222
AGRN
AGRP
AHNAK
AI278633
AJ007771
AK000832
AK021432
AK022609
AK022678
AK025430
AK026312
AK091177
AK094364
AK098637
AK123383
AK124784
AK125637
AK126695
AK126800
AK127420
AK127669
AK128213
AK128235
AK128670
AK130705
AK2
AKAP5
AKAP8L
AKNA
AKT1
AKT2
AL136830
AL389953
ALAS2
ALDH8A1
ALG6
ALKBH5
AMFR
AMN1
ANKRD13B
ANKRD2
ANKRD52
ANXA3
APC
APEX2
APOL1
APPL1
AQP4
ARF5
ARHGEF7
ARID1A
ARID1B
ARID2
ARID3A
ARID3B
ARID4A
ARID4B
ARID5A
ARMC6
ARRB1
ARVCF
ASAH3L
ASB13
ATAD3A
ATF4
ATM
ATP13A4
ATP8B2
ATRIP
ATXN7
AXIN1
AXIN2
AY124781
AY129027
AY138548
AY189285
AY358255
AY533200
B3GALT5
B4GALNT2
B4GALT4
BAIAP2
BAIAP2L1
BANK1
BAZ1A
BC005070
BC007866
BC008289
BC008624
BC010176
BC011002
BC014322
BC042450
BC062632
BC062776
BCAN
BCAP31
BCL2L14
BCL9
BDNF
BDP1
BFSP2
BIRC8
BLNK
BLOC1S3
BMX
BOLA3
BRCA2
BRD7
BSCL2
BSN
BTF3
C10orf119
C10orf91
C11orf31
C11orf41
C11orf48
C11orf57
C11orf68
C11orf79
C12orf25
C13orf23
C14orf166
C15orf38
C15orf51
C16orf67
C17orf79
C18orf54
C19orf10
C19orf30
C19orf35
C19orf53
C19orf56
C1orf150
C1orf165
C1orf175
C1orf57
C1orf89
C1QTNF9
C20orf12
C20orf141
C20orf194
C21orf67
C2orf27
C2orf34
C2orf50
C3AR1
C4orf17
C6orf106
C8orf47
C9orf127
C9orf62
CA2
CACNA2D4
CACNG1
CALCB
CAMK2B
CAPZA3
CARM1
CASP8AP2
CCDC69
CCDC80
CCL11
CCL23
CCNB1
CCNH
CCR10
CD151
CD207
CD2BP2
CDC14A
CDC2
CDC26
CDC2L1
CDC40
CDC42EP2
CDC73
CDH16
CDH23
CDH5
CDR1
CEP290
CES1
CES3
CFTR
CGGBP1
CHD4
CHD6
CHMP2A
CHPT1
CHRM2
CHRNA5
CHRNB1
CIDEB
CKMT1A
CLCNKA
CLDN14
CLDN2
CLDN9
CLEC4G
CLK1
CLSTN3
CNOT3
CNOT7
CNTN2
COLEC12
COMMD6
COPG
COX5B
CRBN
CREBBP
CRKL
CRMP1
CRYBB2
CSAG2
CSF1
CSF3
CSNK1E
CTBP1
CTBP2
CTR9
CTSE
CUEDC2
CUL3
CXCL10
CXCL12
CXCL2
CXCL3
CXCR5
CXorf27
CYHR1
CYLD
CYP26A1
CYP26C1
CYP4A11
D13086
DAK
DBH
DDAH1
DDX11
DDX27
DENND4B
DERL3
DGAT1
DHTKD1
DHX33
DIO2
DIO3
DLG5
DNAH1
DNAH8
DNASE1L2
DNTT
DNTTIP1
DOM3Z
DPP3
DPP4
DPP9
DUPD1
DUSP2
DUSP6
DYRK3
EARS2
ECE2
ECEL1
EDA
EDG1
EDG5
EDN3
EFNA3
EFTUD1
EIF1AD
EIF2AK2
EIF2AK3
EIF4A2
ELK1
ENC1
ENPEP
ENSA
EPHA3
EPHA4
EPHA5
EPO
EPPK1
ERBB3
ERCC3
ERCC6
ESRRA
ETV6
EVI1
F13A1
F2RL1
F5
FAM110B
FAM123A
FAM123B
FAM123C
FAM129B
FAM5C
FAM83C
FAM86B1
FAM92A1
FAM96A
FAM9B
FBLIM1
FBLN5
FBXL7
FBXO11
FBXO17
FBXO3
FBXO32
FBXO38
FBXO7
FCAMR
FCRL6
FCRLB
FER
FER1L4
FGF21
FGF4
FGF8
FGR
FIBP
FIGNL1
FIS1
FLG
FLJ40852
FLOT1
FLT4
FOXE3
FOXO3
FOXP4
FRAT1
FSIP1
FUBP1
FUT6
FZD4
G6PC3
GABARAPL2
GABBR1
GALNT7
GATA4
GBAS
GCDH
GCKR
GGTA1
GIMAP1
GJA8
GJA9
GK2
GKAP1
GLI1
GLIS1
GLP2R
GLTSCR1
GLUD1
GNAI3
GNRHR
GPBAR1
GPER
GPHB5
GPR115
GPR116
GPR120
GPR152
GPR153
GPR157
GPR173
GPR55
GPR68
GPR84
GPRC5A
GPSM1
GPX1
GPX7
GRIK1
GRIN1
GRINA
GRIP2
GRM5
GSTZ1
GTF2E2
GTF2F1
GTSF1
GUK1
H2AFY2
HBA1
HCG4
HCN1
HCST
HDAC6
HDGF
HEPH
HERC2
HERC4
HGSNAT
HHATL
HHLA1
HIAT1
HIC1
HIGD1A
HISPPD1
HIST1H1E
HIST1H2BH
HIST1H2BM
HIST2H2AA3
HIST3H3
HLA-A
HLA-B
HLA-F
HNRNPA1
HNRNPC
HNRPCL1
HPGD
HR
HRG
HSP90AA1
HSPA12B
HSPA6
HTATIP
HTATSF1
HUNK
HUWE1
IAPP
ICAM1
ICK
IFNK
IGF1R
IGHG1
IGHV4-31
IL10
IL13RA2
IL18
IL23A
IL27
IMPAD1
INA
INOC1
INPP5B
INSIG2
IQUB
IRGC
IRS1
ITCH
ITGA11
ITGA7
ITIH5
ITK
JARID1A
JARID1B
JARID1C
JARID1D
JARID2
JHDM1D
JMJD1A
JMJD1B
JMJD1C
JMJD2A
JMJD2B
JMJD2C
JMJD2D
JMJD3
JMJD4
JMJD5
JMJD6
JSRP1
KANK1
KANK2
KBTBD8
KCNC4
KCND3
KCNH3
KCNJ15
KCNJ3
KCNK13
KCNQ2
KCTD2
KCTD5
KCTD9
KEAP1
KHDC1
KIAA0182
KIAA0528
KIAA0748
KIAA1328
KIAA2022
KIF15
KIF1B
KIF26B
KIF6
KIR3DL3
KLF11
KLF6
KLHL11
KLHL12
KLK14
KLK8
KLK9
KLRC2
KLRD1
KRT37
KRT38
KRT4
KRT86
KRTAP11-1
KRTAP12-3
KRTAP21-2
KRTAP4-4
KSR1
LACTB2
LARS2
LASS3
LATS1
LCA5L
LDHD
LDLR
LEF1
LEO1
LEPREL2
LHB
LIMS2
LIN37
LMTK3
LNPEP
LOX
LRBA
LRP2
LRP6
LRRC1
LRRC15
LRRC26
LRRC29
LTBP3
M28137
M6PR
M6PRBP1
MAGEC3
MAGOH
MAML3
MANSC1
MAP1A
MAP2K3
MAP3K8
MAP4
MAPKAPK3
MASP2
MATK
MBNL1
MC5R
MCC
MCL1
MCM3
MED12L
MED21
MED23
MEGF10
MEIS3P1
MEP1A
MEPCE
METT10D
MEX3D
MFSD2
MFSD8
MIPOL1
MKI67
MLL
MLLT1
MMAA
MMP13
MMP15
MMP19
MMP9
MOCS1
MOCS3
MORN2
MPHOSPH9
MRC1L1
MRC2
MRGPRE
MRPL55
MTL5
MTMR14
MTMR3
MTRR
MUC19
MUTED
MVD
MYO3B
MYO5B
NACA
NAGK
NAV1
NCBP1
NCKIPSD
NCSTN
NEB
NEK1
NEO1
NFATC2IP
NFE2L1
NFE2L2
NFE2L3
NFKBIA
NINJ1
NINJ2
NIPSNAP1
NKX3-2
NLK
NM_001001709
NM_014017
NM_014886
NM_015395
NM_016490
NM_018291
NM_018370
NM_019015
NM_020467
NM_025084
NM_033115
NM_152672
NM_153043
NM_173677
NM_174925
NM_178538
NM_182574
NM_199280
NM_203371
NM_207324
NM_207386
NM_207460
NM_207462
NM_207473
NM_207478
NM_207501
NMU
NOVA2
NPC1L1
NPFFR1
NPHP1
NPHP3
NPHP4
NPM2
NQO2
NR1D2
NTF4
NUCB2
NUP107
NUP153
NUP214
NUP54
NUS1
NXNL1
OAF
OAT
ODAM
OGFR
OLIG1
OPLAH
OR10J1
OR2G2
OR52K3P
OR9H1P
OXER1
P2RY11
P4HA3
PA2G4
PAAF1
PAF1
PAK3
PAWR
PAX7
PAXIP1
PCBP1
PCDH12
PCDH17
PCDHA8
PCDHGC3
PCGF3
PCK2
PCNA
PCSK2
PCTK2
PCTK3
PDE2A
PDE7B
PDE8A
PDGFRB
PDK2
PDLIM2
PDZRN3
PEX5
PFAS
PFDN5
PFKM
PFKP
PGAM1
PGK1
PGPEP1
PHB
PHB2
PHF2
PHKA2
PHOX2B
PIAS1
PIAS2
PIAS3
PIAS4
PID1
PIF1
PIM1
PIM3
PKD1
PKD2
PLCB2
PLCG1
PLD5
PLEKHA8
PLEKHG4
PLLP
PLXNA1
PLXNB2
PMS2L5
PNMAL2
PNPLA2
PNPT1
POLH
PORCN
POU1F1
PPAPDC1A
PPBPL2
PPEF2
PPIF
PPP1R12B
PPP1R3E
PPP2CA
PPP2R2A
PRDM15
PRDX5
PRKCI
PRKX
PRMT1
PRMT2
PRMT3
PRMT5
PRMT6
PRMT7
PRMT8
PRNT
PROCR
PROK2
PRPF18
PRPF19
PRPF40B
PRPF6
PRRG3
PRSS23
PRSS8
PSG9
PSMA4
PSMA6
PSMD2
PTGER3
PTGS2
PTK6
PTK7
PTPLAD2
PTPRF
PTPRH
PTPRM
PURG
PVRL2
PXMP2
PYCR1
PYGO1
PYGO2
QPCTL
QRFP
QTRT1
RAB10
RAB17
RAB2A
RAB8B
RAD54L
RAI14
RANBP1
RANBP10
RANBP2
RANBP3
RANBP5
RANBP9
RAPGEF2
RARG
RASA2
RASGEF1B
RBBP4
RBKS
RCOR3
REEP1
REEP2
RENBP
RET
RFXDC2
RGS2
RHOBTB3
RHOD
RIF1
RING1
RIPK5
RNF133
RNF139
RNF146
RNF19A
RNF213
RNF25
RP11-151A6.2
RP11-35N6.1
RP5-1022P6.2
RPGRIP1
RPGRIP1L
RPL18A
RPS16
RPS28
RPS6KB1
RPS8
RTF1
RUFY3
RWDD2B
S100G
SAE1
SALL1
SARS2
SASS6
SCAND1
SCN4A
SCNN1D
SCTR
SCYL1
SEC24C
SEL1L
SEMA4A
SEMA4C
SEMA6B
SENP2
SENP3
SENP5
SENP6
SENP7
SENP8
SERPINA1
SERPINA9
SETMAR
SF3A1
SF3A3
SF3B3
SFRS11
SGCE
SH3GL3
SHC1
SIAH2
SIRPB1
SIRPG
SKP1
SLAMF9
SLBP
SLC10A4
SLC13A3
SLC22A23
SLC22A9
SLC25A31
SLC25A34
SLC25A38
SLC26A11
SLC27A4
SLC28A1
SLC29A4
SLC2A1
SLC2A3
SLC2A9
SLC33A1
SLC37A2
SLC39A10
SLC39A9
SLC45A4
SLC47A1
SLC47A2
SLC4A11
SLC5A6
SLC6A17
SLC7A1
SLC7A11
SLC8A3
SLC9A2
SLC9A3R1
SLC9A5
SLC9A6
SLK
SLPI
SMR3B
SMYD1
SMYD2
SMYD3
SMYD4
SMYD5
SNRP70
SNRPA1
SNRPD2
SNRPD3
SNURF
SOD1
SORT1
SOX14
SPATA13
SPO11
SQSTM1
SRC
SRGAP3
SRI
SRPX2
SSH2
SSPO
ST3GAL3
ST8SIA1
STK10
STK17A
STK19
STK35
STX1A
SUMO1
SUMO1P1
SUMO2
SUMO3
SUMO4
SYN1
SYN2
SYN3
SYNE1
SYT1
SYT12
SYT7
SYT8
TACR2
TACSTD2
TAF1A
TAF4
TAGLN
TARS
TBC1D5
TBL1X
TBX3
TCF7L2
TCTN3
TDRD6
TEX13B
TIGD2
TIMM8B
TIMP3
TK2
TM9SF3
TMED1
TMEM158
TMEM189-UBE2V1
TMEM39A
TMEM41B
TMEM63A
TNFRSF10D
TNFSF4
TNRC6C
TNS3
TOE1
TOMM40L
TP53
TP53INP2
TPSAB1
TPST2
TRABD
TRAF4
TRAK2
TRDMT1
TREM1
TRIM16
TRIM3
TRIM37
TRIM73
TRIM74
TSFM
TSG101
TSPAN31
TSPAN7
TTC26
TTC7A
TUBB3
TWF1
TXNDC12
TXNRD1
UBA5
UBD
UBE2B
UBE2D3
UBE2I
UBXD2
UCHL5
UCK2
UGT3A1
UHMK1
UMPS
USHBP1
USP1
USP11
USP12
USP16
USP2
USP21
USP24
USP25
USP26
USP27X
USP29
USP3
USP34
USP36
USP37
USP38
USP39
USP4
USP40
USP42
USP44
USP45
USP46
USP47
USP48
USP49
USP5
USP53
USP54
USP6
USP7
USP8
USP9X
USPL1
UTF1
VAMP2
VCX3A
VPS37D
WDR31
WDR36
WDR61
WFIKKN1
WIF1
WNK3
WNT11
WNT4
WNT5B
WNT9B
X04942
X06774
X58768
YBX1
YBX2
YTHDF1
ZBTB32
ZBTB48
ZC3H4
ZDHHC1
ZDHHC17
ZDHHC8
ZER1
ZFAND3
ZMAT5
ZMIZ2
ZMYM4
ZNF132
ZNF142
ZNF197
ZNF205
ZNF211
ZNF213
ZNF248
ZNF263
ZNF319
ZNF335
ZNF382
ZNF385A
ZNF417
ZNF468
ZNF479
ZNF542
ZNF543
ZNF57
ZNF572
ZNF582
ZNF589
ZNF669
ZNF689
ZNF8
ZNF818
ZNFX1
ZNRF3
ZRSR2
ZYX
ZZZ3

## Sheet: overlaps between screens
Lebensohn et al	Biechele et al	Madan et al	Major et al
			A1BG
		A2M	A2M
		A4GNT	A4GNT
	AAK1	AAK1	AAK1
		AASS	AASS
		AATF	AATF
		AB051489	AB051489
		AB063858	AB063858
		AB196636	AB196636
		ABCA6	ABCA6
		ABCA7	ABCA7
		ABCF2	ABCF2
ABHD14B
			ACAA1
		ACACB	ACACB
		ACAD8	ACAD8
		ACADL	ACADL
		ACADSB	ACADSB
		ACCN3	ACCN3
		ACO2	ACO2
			ACP2
		ACP6	ACP6
		ACSM5	ACSM5
	ACVR1
	ACVR1C
		ACVR2A	ACVR2A
		ACVR2B	ACVR2B
		ACYP2	ACYP2
		ADAM12
			ADAM15
			ADAM21
			ADAM32
			ADAMTSL5
			ADAT3
	ADCK4
	ADCK5
		ADCY4
		ADCY6	ADCY6
		ADCYAP1R1	ADCYAP1R1
		ADIPOR1	ADIPOR1
			ADK
ADNP
	ADRBK1
	ADRBK2
		AF020589	AF020589
		AF020642	AF020642
		AF117899
		AF161366	AF161366
		AF210649	AF210649
		AF547222	AF547222
		AFAP1
			AFP
			AGBL3
			AGGF1
			AGMAT
		AGRN	AGRN
		AGRP	AGRP
		AHI1
		AHNAK	AHNAK
		AI278633	AI278633
		AJ007771	AJ007771
		AK000832	AK000832
		AK021432	AK021432
		AK022609	AK022609
		AK022678	AK022678
		AK025430	AK025430
		AK026312	AK026312
			AK026675
			AK055252
		AK090404
		AK091177	AK091177
		AK094364	AK094364
		AK098637	AK098637
		AK123383	AK123383
		AK124784	AK124784
		AK125103
			AK125430
		AK125637	AK125637
		AK126604
		AK126695	AK126695
		AK126800	AK126800
			AK127029
			AK127085
			AK127100
		AK127420	AK127420
		AK127669	AK127669
		AK128213	AK128213
		AK128235	AK128235
		AK128670	AK128670
			AK128824
		AK130705	AK130705
		AK2	AK2
		AKAP5	AKAP5
		AKAP8L	AKAP8L
		AKNA	AKNA
	AKT1		AKT1
		AKT2	AKT2
	AKT3
		AL136830	AL136830
		AL389953	AL389953
		AL442096
		AL831942
		ALAS2	ALAS2
		ALDH8A1	ALDH8A1
		ALG6	ALG6
		ALKBH5	ALKBH5
			ALMS1
	ALPK3
			ALS2CR16
		AMFR	AMFR
		AMN1	AMN1
			ANAPC2
			ANAPC4
			ANGEL1
		ANKRD13B	ANKRD13B
		ANKRD2	ANKRD2
			ANKRD24
		ANKRD52	ANKRD52
			ANKRD6
		ANTXR2
		ANXA3	ANXA3
			AP3B1
			APBA1
APC		APC	APC
			APC2
		APEX2	APEX2
		APOH
		APOL1	APOL1
		APPL1	APPL1
		AQP4	AQP4
		ARF5	ARF5
		ARHGEF7	ARHGEF7
		ARID1A	ARID1A
		ARID1B	ARID1B
		ARID2	ARID2
		ARID3A	ARID3A
		ARID3B	ARID3B
		ARID4A	ARID4A
		ARID4B	ARID4B
		ARID5A	ARID5A
		ARID5B
		ARMC6	ARMC6
			ARMET
		ARRB1	ARRB1
		ARVCF	ARVCF
		ASAH3L	ASAH3L
		ASB13	ASB13
			ASCL2
		ATAD3A	ATAD3A
		ATF4	ATF4
			ATF7IP
		ATM	ATM
		ATP13A4	ATP13A4
			ATP1A2
ATP2C1
		ATP8B2	ATP8B2
		ATRIP	ATRIP
		ATXN7	ATXN7
			AURKB
	AURKC
	AXIN1/2		AXIN1
AXIN2	AXIN1/2		AXIN2
			AXL
		AY124781	AY124781
		AY129027	AY129027
		AY138548	AY138548
		AY189285	AY189285
		AY358255	AY358255
		AY533200	AY533200
		B3GALT5	B3GALT5
		B4GALNT2	B4GALNT2
		B4GALT4	B4GALT4
			BAG4
		BAIAP2	BAIAP2
		BAIAP2L1	BAIAP2L1
			BANF1
		BANK1	BANK1
		BAT3
		BAZ1A	BAZ1A
		BC005070	BC005070
		BC007866	BC007866
		BC008289	BC008289
		BC008624	BC008624
		BC010176	BC010176
		BC011002	BC011002
		BC014322	BC014322
			BC028232
		BC031230
		BC041842
		BC042450	BC042450
		BC062632	BC062632
		BC062776	BC062776
		BCAN	BCAN
		BCAP31	BCAP31
		BCL2L14	BCL2L14
			BCL6
			BCL6B
BCL9		BCL9	BCL9
			BCL9L
			BCR
		BDNF	BDNF
		BDP1	BDP1
		BFSP2	BFSP2
		BIRC8	BIRC8
			BLID
	BLK
		BLNK	BLNK
		BLOC1S3	BLOC1S3
		BMX	BMX
		BOLA3	BOLA3
			BOP1
			BPIL2
			BRCA1
	BRAF
		BRCA2	BRCA2
	BRD2
		BRD7	BRD7
BRD9
	BRSK2
		BSCL2	BSCL2
		BSN	BSN
		BTF3	BTF3
	BTK
			BTRC
	BUB1
			BXDC5
		C10orf119	C10orf119
			C10orf72
		C10orf91	C10orf91
		C11orf31	C11orf31
		C11orf41	C11orf41
		C11orf48	C11orf48
		C11orf57	C11orf57
		C11orf68	C11orf68
		C11orf79	C11orf79
			C12orf12
		C12orf25	C12orf25
			C12orf39
		C13orf23	C13orf23
			C13orf31
		C14orf152
		C14orf159
		C14orf166	C14orf166
			C14orf65
		C15orf38	C15orf38
		C15orf5
		C15orf51	C15orf51
		C16orf67	C16orf67
		C16orf7
C16orf72
			C17orf76
		C17orf79	C17orf79
		C18orf54	C18orf54
		C19orf10	C19orf10
		C19orf30	C19orf30
		C19orf35	C19orf35
			C19orf41
			C19orf50
		C19orf53	C19orf53
		C19orf56	C19orf56
			C1D
			C1orf104
		C1orf150	C1orf150
		C1orf165	C1orf165
		C1orf175	C1orf175
		C1orf57	C1orf57
		C1orf89	C1orf89
		C1QTNF9	C1QTNF9
		C20orf112
		C20orf12	C20orf12
		C20orf141	C20orf141
			C20orf179
		C20orf194	C20orf194
			C20orf195
			C20orf29
			C20orf4
			C20orf43
			C21orf109
		C21orf67	C21orf67
		C2orf27	C2orf27
		C2orf34	C2orf34
		C2orf50	C2orf50
		C3AR1	C3AR1
			C3orf67
		C4orf17	C4orf17
		C6orf106	C6orf106
			C7orf27
		C8orf47	C8orf47
			C8orf57
		C9orf127	C9orf127
			C9orf27
			C9orf4
		C9orf62	C9orf62
			C9orf93
	C9orf96
		CA2	CA2
			CACNA1A
		CACNA2D4	CACNA2D4
		CACNG1	CACNG1
		CALCB	CALCB
		CALML3
		CAMK2B	CAMK2B
	CAMK2D
		CAPZA3	CAPZA3
		CARM1	CARM1
		CASP8AP2	CASP8AP2
			CBY1
			CCDC32
		CCDC69	CCDC69
		CCDC80	CCDC80
			CCDC88
		CCL11	CCL11
			CCL16
		CCL23	CCL23
		CCNB1	CCNB1
		CCNH	CCNH
		CCNO
		CCR10	CCR10
		CD151	CD151
		CD207	CD207
			CD247
			CD276
		CD2BP2	CD2BP2
		CD44
			CD81
		CDC14A	CDC14A
	CDC14B
	CDC2	CDC2	CDC2
		CDC26	CDC26
	CDC2L1	CDC2L1	CDC2L1
	CDC2L2_4
	CDC2L5		CDC37
		CDC40	CDC40
			CDC42
	CDC42BPA
	CDC42BPB
		CDC42EP2	CDC42EP2
	CDC7
		CDC73	CDC73
			CDCA2
			CDCA7L
		CDH16	CDH16
		CDH23	CDH23
		CDH5	CDH5
		CDH6
			CDK5
	CDK6
			CDKN2A
			CDKN3
		CDR1	CDR1
			CEACAM21
			CEACAM5
			CENPQ
		CEP290	CEP290
		CES1	CES1
		CES3	CES3
		CFTR	CFTR
			CGA
			CGB
		CGGBP1	CGGBP1
			CHAF1B
			CHD1
		CHD4	CHD4
		CHD6	CHD6
			CHD8
	CHEK1
	CHKB
		CHMP2A	CHMP2A
		CHPT1	CHPT1
		CHRM2	CHRM2
		CHRNA5	CHRNA5
		CHRNB1	CHRNB1
			CIDEA
		CIDEB	CIDEB
			CISD1
	CKB
	CKM
		CKMT1A	CKMT1A
		CLCNKA	CLCNKA
		CLDN14	CLDN14
		CLDN2	CLDN2
		CLDN9	CLDN9
			CLDND2
		CLEC4G	CLEC4G
		CLK1	CLK1
			CLN5
		CLSTN3	CLSTN3
	CMPK
			CNGA3
			CNOT1
CNOT2
CNOT3		CNOT3	CNOT3
		CNOT7	CNOT7
		CNTF
		CNTN2	CNTN2
			COL11A2
			COL20A1
		COLEC12	COLEC12
		COMMD6	COMMD6
		COPG	COPG
			CORO2A
		COX5B	COX5B
		CRBN	CRBN
CREBBP			CREBBP
			CRISP1
		CRKL	CRKL
			CRKRS
		CRMP1	CRMP1
		CRYBB2	CRYBB2
			CRYGN
			CSAG1
		CSAG2	CSAG2
	CSF1R	CSF1	CSF1
		CSF2
		CSF3	CSF3
			CSK
CSNK1A1
	CSNK1E
			CSNK1E
		CSNK2A1
	CSNK1G3		CSNK2A2
			CSTF1
			CSTP1
		CTBP1	CTBP1
CTNNB1	CTNNB1		CTBP2
			CTNNB1
			CTNNBIP1
			CTPS
		CTR9	CTR9
			CTRC
		CTSE	CTSE
		CUEDC2	CUEDC2
		CUL3	CUL3
			CUTA
CXXC1
		CXCL10	CXCL10
		CXCL12	CXCL12
		CXCL2	CXCL2
		CXCL3	CXCL3
		CXCR5	CXCR5
		CXorf27	CXorf27
			CXXC4
			CXXC5
		CYHR1	CYHR1
		CYLD	CYLD
		CYP26A1	CYP26A1
			CYP26B1
		CYP26C1	CYP26C1
			CYP2F1
		CYP4A11	CYP4A11
		D13086	D13086
			DAAM1
			DACT1
			DACT2
	DAK		DACT3
	DAPK2	DAK	DAK
	DAPK3
		DBH	DBH
			DCLK1
	DDR2	DDAH1	DDAH1
		DDX11	DDX11
			DDX19B
		DDX27	DDX27
			DDX54
DEPDC5
		DENND4B	DENND4B
		DERL3	DERL3
			DFFB
		DGAT1	DGAT1
	DGKA		DGAT2L4
	DGKB
	DGKD
	DGKH
	DGKI
			DHH
		DHTKD1	DHTKD1
		DHX33	DHX33
			DHX40
		DIO2	DIO2
		DIO3	DIO3
			DIS3L
DIS3L2
			DIXDC1
		DLG5	DLG5
		DNAH1	DNAH1
		DNAH8	DNAH8
			DNAJA2
			DNAJC16
DNAJC30
			DNAJC6
		DNASE1L2	DNASE1L2
			DNMT1
		DNTT	DNTT
		DNTTIP1	DNTTIP1
			DOCK4
		DOM3Z	DOM3Z
DOT1L
			DPF2
		DPP3	DPP3
		DPP4	DPP4
		DPP9	DPP9
			DSC2
		DUPD1	DUPD1
		DUSP2	DUSP2
		DUSP6	DUSP6
			DUX1
		DYRK3	DYRK3
			E4F1
		EARS2	EARS2
		ECE2	ECE2
		ECEL1	ECEL1
			ECM2
		EDA	EDA
			EDEM3
		EDG1	EDG1
		EDG5	EDG5
		EDN3	EDN3
			EED
			EEF1A2
		EFNA3	EFNA3
		EFTUD1	EFTUD1
			EGR1
			EHD2
			EHMT2
	EIF2AK1	EIF1AD	EIF1AD
	EIF2AK2
	EIF2AK3		EIF2AK2
	EIF2AK4	EIF2AK3	EIF2AK3
		EIF4A2	EIF4A2
			EIF4A3
			EIF4E
			EIF4EBP3
		ELK1	ELK1
			EML4
		ENC1	ENC1
		ENPEP	ENPEP
		ENSA	ENSA
		ENST00000291982
			ENST00000297801
		ENST00000318084
			ENST00000325394
		ENST00000340731
		ENST00000358850
		ENST00000361108
			ENST00000380670
			ENST00000382568
			EP400
	EPHA2		EPB41L3
	EPHA3
	EPHA4	EPHA3	EPHA3
			EPHA4
	EPHA6	EPHA5	EPHA5
	EPHA8
	EPHB6
		EPO	EPO
	ERBB2	EPPK1	EPPK1
	ERBB4	ERBB3	ERBB3
		ERCC3	ERCC3
	ERN1	ERCC6	ERCC6
		ESRRA	ESRRA
	ETNK2		ETHE1
		ETV6	ETV6
	EVI5L	EVI1	EVI1
			EXO1
			EXOSC10
			EXOSC6
			EXOSC9
			EZH2
		F13A1	F13A1
		F2RL1	F2RL1
		F5	F5
		FAM110B	FAM110B
			FAM115A
		FAM123A	FAM123A
		FAM123B	FAM123B
		FAM123C	FAM123C
		FAM129B	FAM129B
			FAM134A
			FAM151B
		FAM5C	FAM5C
		FAM83C	FAM83C
		FAM86B1	FAM86B1
			FAM87B
		FAM92A1	FAM92A1
		FAM96A	FAM96A
		FAM9B	FAM9B
		FBLIM1	FBLIM1
		FBLN5	FBLN5
			FBXL12
			FBXL15
		FBXL7	FBXL7
		FBXO11	FBXO11
		FBXO17	FBXO17
		FBXO3	FBXO3
		FBXO32	FBXO32
			FBXO33
		FBXO38	FBXO38
		FBXO7	FBXO7
			FBXW11
FBXW7
		FCAMR	FCAMR
		FCRL6	FCRL6
		FCRLB	FCRLB
	FER		FEN1
			FER
		FER1L4	FER1L4
			FEV
		FGF21	FGF21
		FGF4	FGF4
		FGF8	FGF8
		FGR	FGR
FGGY
		FIBP	FIBP
		FIGNL1	FIGNL1
		FIS1	FIS1
	FLJ10986	FLG	FLG
	FLJ30698		FLJ22662
FLJ37453
			FLJ39660
	FLJ40852		FLJ40243
			FLJ40852
			FLJ45455
			FLJ45455
		FLOT1	FLOT1
	FLT4	FLRT1
		FLT4	FLT4
			FNDC5
			FOLR3
			FOS
		FOXE3	FOXE3
		FOXO3	FOXO3
		FOXP4	FOXP4
		FRAT1	FRAT1
FRAT2
		FSIP1	FSIP1
	FUK	FUBP1	FUBP1
			FUNDC2
			FUT10
		FUT6	FUT6
			FXYD5
		FZD4	FZD4
			FZD5
		G6PC3	G6PC3
		GABARAPL2	GABARAPL2
		GABBR1	GABBR1
	GAK		GABRE
	GALK2
		GALNT7	GALNT7
			GANC
			GAS1
		GATA4	GATA4
		GBAS	GBAS
		GCDH	GCDH
			GCK
		GCKR	GCKR
			GCN5L2
			GDA
			GDI1
			GFRA4
		GGTA1	GGTA1
		GIMAP1	GIMAP1
			GJA5
		GJA8	GJA8
		GJA9	GJA9
		GK2	GK2
		GKAP1	GKAP1
			GLB1L3
			GLE1
		GLI1	GLI1
		GLIS1	GLIS1
		GLP2R	GLP2R
		GLTSCR1	GLTSCR1
		GLUD1	GLUD1
		GNAI3	GNAI3
			GNB2L1
			GNL3L
		GNRHR	GNRHR
		GOT2
GPATCH8
		GPBAR1	GPBAR1
		GPER	GPER
		GPHB5	GPHB5
			GPI
			GPR114
		GPR115	GPR115
		GPR116	GPR116
	GPR125	GPR120	GPR120
		GPR152	GPR152
		GPR153	GPR153
		GPR157	GPR157
		GPR173	GPR173
		GPR55	GPR55
		GPR68	GPR68
		GPR84	GPR84
		GPRC5A	GPRC5A
		GPSM1	GPSM1
		GPX1	GPX1
			GPX4
		GPX7	GPX7
		GRIK1	GRIK1
		GRIN1	GRIN1
		GRINA	GRINA
	GRK4	GRIP2	GRIP2
	GRK5
	GRK7		GRK6
			GRM1
		GRM5	GRM5
			GSK3A
			GSK3B
			GSS
		GSTZ1	GSTZ1
		GTF2E2	GTF2E2
		GTF2F1	GTF2F1
		GTSF1	GTSF1
GTF2I
			GUCY1A3
	GUCY2C
		GUK1	GUK1
		H2AFY2	H2AFY2
		HBA1	HBA1
		hCG_2015138
		HCG4	HCG4
		HCN1	HCN1
			HCRTR1
		HCST	HCST
			HDAC2
		hCT2285527
		hCT2306622
		HDAC6	HDAC6
			HDAC8
			HDAC9
		HDC
		HDGF	HDGF
HDX
		HEPH	HEPH
		HERC2	HERC2
		HERC4	HERC4
		HGSNAT	HGSNAT
		HHATL	HHATL
		HHEX
		HHLA1	HHLA1
		HIAT1	HIAT1
		HIC1	HIC1
	HIPK1	HIGD1A	HIGD1A
	HIPK4		HIPK2
		HISPPD1	HISPPD1
		HIST1H1E	HIST1H1E
		HIST1H2BH	HIST1H2BH
		HIST1H2BM	HIST1H2BM
		HIST2H2AA3	HIST2H2AA3
	HK3	HIST3H3	HIST3H3
		HLA-A	HLA-A
		HLA-B	HLA-B
			HLA-DOB
		HLA-F	HLA-F
			HMGN2
			HNF1A
HNRNPA1			HNRNPA1
		HNRNPC	HNRNPC
			HNRPCL1
HNRNPD
			HNRPUL1
HNRPA1L-2
HOXA11
			HOXB3
		HPGD	HPGD
		HR	HR
		HRG	HRG
		HSD11B1L
		HSN2
		HSP90AA1	HSP90AA1
			HSP90AA2
HSP90B1
		HSPA12B	HSPA12B
			HSPA4
		HSPA6	HSPA6
			HSPA9
			HSPD1
		HTATIP	HTATIP
		HTATSF1	HTATSF1
		HUNK	HUNK
		HUWE1	HUWE1
		IAPP	IAPP
	ICK	ICAM1	ICAM1
			ICK
			IDE
			IFIT5
		IFNK	IFNK
		IFT172
		IGF1R	IGF1R
		IGHG1	IGHG1
			IGHG3
		IGHV4-31	IGHV4-31
			IGLV3-21
	IKBKE		IGLV4-3
			IKZF1
		IL10	IL10
		IL13RA2	IL13RA2
		IL18	IL18
		IL23A	IL23A
		IL27	IL27
			IL3RA
ILF3
		IMPAD1	IMPAD1
		INA	INA
			INF2
		INOC1	INOC1
		INPP5B	INPP5B
		INSIG2	INSIG2
			INTS1
			INTS6
	IRAK1	IQUB	IQUB
		IRGC	IRGC
		IRS1	IRS1
		ITCH	ITCH
		ITGA11	ITGA11
		ITGA7	ITGA7
		ITGB5
	ITK	ITIH5	ITIH5
		ITK	ITK
			ITPK1
			ITPR3
	JAK3		JAK2
		JARID1A	JARID1A
		JARID1B	JARID1B
		JARID1C	JARID1C
		JARID1D	JARID1D
		JARID2	JARID2
		JHDM1D	JHDM1D
		JMJD1A	JMJD1A
		JMJD1B	JMJD1B
		JMJD1C	JMJD1C
		JMJD2A	JMJD2A
		JMJD2B	JMJD2B
		JMJD2C	JMJD2C
		JMJD2D	JMJD2D
		JMJD3	JMJD3
		JMJD4	JMJD4
		JMJD5	JMJD5
		JMJD6	JMJD6
			JPH3
			JRK
		JSRP1	JSRP1
		KAAG1
		KANK1	KANK1
		KANK2	KANK2
		KBTBD8	KBTBD8
		KCNC4	KCNC4
		KCND3	KCND3
		KCNH3	KCNH3
		KCNJ15	KCNJ15
		KCNJ3	KCNJ3
		KCNK13	KCNK13
			KCNMB4
		KCNQ2	KCNQ2
		KCTD2	KCTD2
KCTD5		KCTD5	KCTD5
		KCTD9	KCTD9
		KEAP1	KEAP1
		KHDC1	KHDC1
			KHK
	KIAA0999		KIAA0090
			KIAA0174
		KIAA0182	KIAA0182
			KIAA0319
		KIAA0528	KIAA0528
		KIAA0748	KIAA0748
			KIAA1166
			KIAA1189
		KIAA1328	KIAA1328
			KIAA1333
	KIAA2002		KIAA1549
			KIAA2022
		KIF15	KIF15
		KIF1B	KIF1B
		KIF26B	KIF26B
		KIF6	KIF6
		KIR3DL3	KIR3DL3
			KLF1
		KLF11	KLF11
		KLF6	KLF6
		KLHL11	KLHL11
		KLHL12	KLHL12
		KLK14	KLK14
		KLK8	KLK8
		KLK9	KLK9
		KLRC2	KLRC2
			KLRC3
		KLRD1	KLRD1
			KRT1
		KRT37	KRT37
		KRT38	KRT38
			KRT39
		KRT4	KRT4
		KRT86	KRT86
		KRTAP11-1	KRTAP11-1
		KRTAP12-3	KRTAP12-3
			KRTAP19-1
		KRTAP21-2	KRTAP21-2
		KRTAP4-4	KRTAP4-4
			KRTAP9-2
	KSR2	KSR1	KSR1
LAMA4
			LACTB
		LACTB2	LACTB2
			LAGE3
		LAMC1
			LAMB1
		LARS2	LARS2
	LATS1	LASS3	LASS3
	LATS2	LATS1	LATS1
			LBX1
	LCK	LCA5L	LCA5L
		LCT
		LDHD	LDHD
		LDLR	LDLR
		LEF1	LEF1
		LEMD2
			LEFTY2
		LEO1	LEO1
		LEPREL2	LEPREL2
			LGALS1
		LHB	LHB
			LHFPL5
		LIMS2	LIMS2
		LIN37	LIN37
			LLGL2
		LMTK3	LMTK3
		LNPEP	LNPEP
LOC100216545
LOC147727
LOC150197
			LOC221091
			LOC221091
			LOC338651
			LOC338651
			LOC400464
			LOC400464
			LOC400794
	LOC91461		LOC400794
			LONRF2
		LOX	LOX
LRBA			LRBA
		LRP2	LRP2
LRP6			LRP6
		LRRC1	LRRC1
		LRRC15	LRRC15
		LRRC26	LRRC26
		LRRC29	LRRC29
			LRRC44
			LRRK1
			LRRN2
			LRRTM1
		LTBP3	LTBP3
			LYSMD2
			LYSMD3
		M28137	M28137
		M6PR	M6PR
		M6PRBP1	M6PRBP1
			MAG
	MAGI1
		MAGEC3	MAGEC3
		MAGOH	MAGOH
MALAT1
		MAML3	MAML3
		MANSC1	MANSC1
		MAP1A	MAP1A
		MAP2K3	MAP2K3
	MAP3K12		MAP3K10
			MAP3K7
	MAP3K6
			MAP3K7IP1
	MAP4K2
	MAPK1	MAP3K8	MAP3K8
	MAPK14	MAP4	MAP4
	MAPK15
	MAPK4
	MAPK6
	MAPK9
		MAPK8
	MARK3		MAPK13
	MARK4	MAPKAPK3	MAPKAPK3
	MARVELD3
	MAST1		MASP1
		MASP2	MASP2
	MAST3
	MAST4		MAST2
	MASTL
			MASTR
		MATK	MATK
		MBNL1	MBNL1
		MBOAT1
		MC5R	MC5R
		MCC	MCC
		MCL1	MCL1
		MCM3	MCM3
			MDN1
MECOM
		MED12L	MED12L
		MED21	MED21
		MED23	MED23
		MEGF10	MEGF10
		MEIS3
		MEIS3P1	MEIS3P1
		MEP1A	MEP1A
		MEPCE	MEPCE
		METT10D	METT10D
		MEX3D	MEX3D
	MGC16169	MFSD2	MFSD2
		MFSD8	MFSD8
			MGST3
			MIF4GD
		MIPOL1	MIPOL1
			Mirn126
			MIRN130B
			MIRN223
			MIRN99A
		MKI67	MKI67
			MKNK1
			MKRN1
			MKRN2
			MLH3
MLL			MLL
MLL5
		MLLT1	MLLT1
MLLT10
			MLLT6
		MMAA	MMAA
			MMP1
		MMP13	MMP13
		MMP15	MMP15
			MMP16
		MMP19	MMP19
			MMP3
		MMP9	MMP9
		MOCS1	MOCS1
		MOCS3	MOCS3
			MON1A
		MORN2	MORN2
	MPP3		MOXD1
	MPP4	MPHOSPH9	MPHOSPH9
	MPP5
		MRC1L1	MRC1L1
		MRC2	MRC2
		MRGPRE	MRGPRE
			MRPL49
		MRPL55	MRPL55
		MTL5	MTL5
		MTMR14	MTMR14
		MTMR3	MTMR3
	MULK	MTRR	MTRR
		MUC19	MUC19
		MUTED	MUTED
		MVD	MVD
	MYO3B		MYC
			MYLK
	NAALADL1	MYO3B	MYO3B
		MYO5B	MYO5B
		NACA	NACA
		NAGK	NAGK
			NAPEPLD
			NARG2
		NAV1	NAV1
		NCBP1	NCBP1
	NDUFA10	NCKIPSD	NCKIPSD
		NCSTN	NCSTN
			NDUFB8
			NDUFV1
	NEK10	NEB	NEB
	NEK2	NEK1	NEK1
			NEK6
		NEO1	NEO1
		NEUROD2
NEUROG2
			NF2
		NFATC2IP	NFATC2IP
		NFE2L1	NFE2L1
		NFE2L2	NFE2L2
		NFE2L3	NFE2L3
		NFKBIA	NFKBIA
			NHS
		NINJ1	NINJ1
		NINJ2	NINJ2
		NIPSNAP1	NIPSNAP1
			NKX1-1
NKX2-2
			NKX3-1
		NKX3-2	NKX3-2
			NLGN1
			NLGN3
		NLK	NLK
		NM_001001709	NM_001001709
		NM_014017	NM_014017
		NM_014886	NM_014886
		NM_015395	NM_015395
		NM_016490	NM_016490
		NM_018291	NM_018291
		NM_018370	NM_018370
		NM_019015	NM_019015
		NM_020467	NM_020467
		NM_025084	NM_025084
		NM_033115	NM_033115
		NM_152672	NM_152672
		NM_153043	NM_153043
		NM_173677	NM_173677
		NM_174925	NM_174925
		NM_178538	NM_178538
		NM_182574	NM_182574
		NM_199280	NM_199280
		NM_203371	NM_203371
		NM_207324	NM_207324
		NM_207386	NM_207386
		NM_207460	NM_207460
		NM_207462	NM_207462
		NM_207473	NM_207473
	NME1	NM_207478	NM_207478
	NME1-NME2	NM_207501	NM_207501
	NME4
	NME6
		NMU	NMU
			NOL3
NONO
			NOS1
			NOTCH4
		NOVA2	NOVA2
		NPC1L1	NPC1L1
		NPFFR1	NPFFR1
		NPHP1	NPHP1
		NPHP3	NPHP3
		NPHP4	NPHP4
		NPM2	NPM2
NPRL2
NPRL3
			NPTX2
		NQO2	NQO2
	NRBP1	NR1D2	NR1D2
	NRBP2		NR2C2
NSD1
	NTRK3		NT5C2
	NUAK1	NTF4	NTF4
			NUCB1
		NUCB2	NUCB2
		NUP107	NUP107
		NUP153	NUP153
		NUP214	NUP214
		NUP54	NUP54
		NUS1	NUS1
			NUSAP1
		NXNL1	NXNL1
			NYX
		OAF	OAF
		OAT	OAT
			OAZ1
		ODAM	ODAM
		OGFR	OGFR
		OLIG1	OLIG1
OMG
			OPA3
		OPLAH	OPLAH
			OPN1LW
		OR10J1	OR10J1
		OR2G2	OR2G2
		OR52K3P	OR52K3P
			OR6C2
		OR9H1P	OR9H1P
			OSBPL11
			OSBPL3
			OSGIN2
OSTC
			OSMR
			OXA1L
		OXER1	OXER1
		P2RY11	P2RY11
		P4HA3	P4HA3
		PA2G4	PA2G4
		PAAF1	PAAF1
			PACSIN1
		PAF1	PAF1
	PAK1		PAG1
			PAIP2
	PAK4
	PAK6	PAK3	PAK3
			PALB2
			PALLD
			PALM
PATZ1
		PAWR	PAWR
	PBK	PAX7	PAX7
		PAXIP1	PAXIP1
PBRM1
		PCBP1	PCBP1
		PCDH12	PCDH12
		PCDH17	PCDH17
		PCDHA8	PCDHA8
			PCDHGB1
	PCK1	PCDHGC3	PCDHGC3
		PCGF3	PCGF3
		PCK2	PCK2
	PCTK2	PCNA	PCNA
		PCSK2	PCSK2
			PCTK2
		PCTK3	PCTK3
			PCYOX1L
		PDE2A	PDE2A
		PDE7B	PDE7B
	PDIK1L	PDE8A	PDE8A
	PDK1	PDGFRB	PDGFRB
	PDK4
		PDK2	PDK2
	PDPK1
		PDLIM2	PDLIM2
		PDZRN3	PDZRN3
			PELI1
			PES1
		PEX5	PEX5
	PFKFB1	PFAS	PFAS
	PFKFB3	PFDN5	PFDN5
	PFKFB4
	PFKM
	PFKP
		PFKM	PFKM
		PFKP	PFKP
		PGAM1	PGAM1
		PGK1	PGK1
			PGM2
			PGM3
		PGPEP1	PGPEP1
			PHACTR2
		PHB	PHB
		PHB2	PHB2
	PHKA1	PHF2	PHF2
			PHF5A
	PHKB
	PHKG1	PHKA2	PHKA2
	PI4K2B
	PI4KII	PHOX2B	PHOX2B
		PIAS1	PIAS1
		PIAS2	PIAS2
		PIAS3	PIAS3
		PIAS4	PIAS4
	PIK3C2B	PID1	PID1
	PIK3C2G	PIF1	PIF1
	PIK3CD
	PIK3R3		PIK3C3
		PIM1	PIM1
	PIM2
	PIM3		PIM3
			PINK1
	PIP5K1A
	PIP5K1C
	PIP5K2B
	PIP5K2C
	PIP5K3
			PITX2
		PKD1	PKD1
		PKD2	PKD2
			PKDREJ
	PKN2
			PLAGL2
		PLA2G10
		PLCB2	PLCB2
		PLCG1	PLCG1
		PLD5	PLD5
		PLEKHA8	PLEKHA8
		PLEKHG4	PLEKHG4
			PLEKHM1
			PLGLA1
			PLK1
		PLLP	PLLP
		PLXNA1	PLXNA1
		PLXNB2	PLXNB2
			PMPCA
			PMS2L3
		PMS2L5	PMS2L5
		PNMAL2	PNMAL2
		PNPLA2	PNPLA2
		PNPT1	PNPT1
			POLD4
		POLH	POLH
			POLR2E
			POLR2G
			POLR2H
	POLR2K
			POMC
		PORCN	PORCN
		POU1F1	POU1F1
		PPAPDC1A	PPAPDC1A
		PPBPL2	PPBPL2
			PPEF1
		PPEF2	PPEF2
			PPIAL4
			PPIB
		PPIF	PPIF
			PPP1CC
		PPP1R12B	PPP1R12B
			PPP1R15A
			PPP1R16B
		PPP1R3E	PPP1R3E
		PPP2CA	PPP2CA
		PPP2R2A	PPP2R2A
			PPP2R4
		PRDM15	PRDM15
		PRDX5	PRDX5
			PRG2
			PRICKLE2
			PRICKLE4
	PRKACA
	PRKACG
	PRKAG3
	PRKAR1B
	PRKCI	PRKCI	PRKCI
	PRKD1
	PRKD2
	PRKG1
		PRKX	PRKX
		PRMT1	PRMT1
		PRMT2	PRMT2
		PRMT3	PRMT3
		PRMT5	PRMT5
		PRMT6	PRMT6
		PRMT7	PRMT7
		PRMT8	PRMT8
		PRNT	PRNT
		PROCR	PROCR
		PROK2	PROK2
		PROKR1
		PRPF18	PRPF18
		PRPF19	PRPF19
		PRPF40B	PRPF40B
		PRPF6	PRPF6
			PRPF8
		PRPH
			PRR14
		PRRG3	PRRG3
		PRSS23	PRSS23
		PRSS8	PRSS8
			PRSSL1
			PRY
			PSEN1
		PSG9	PSG9
		PSMA4	PSMA4
		PSMA6	PSMA6
			PSMB10
			PSMB7
		PSMD2	PSMD2
		PTGER3	PTGER3
		PTGS2	PTGS2
		PTK6	PTK6
		PTK7	PTK7
		PTPLAD2	PTPLAD2
		PTPN14
		PTPRF	PTPRF
		PTPRH	PTPRH
		PTPRM	PTPRM
		PURG	PURG
			PUS1
		PVRL2	PVRL2
	PXK
		PXMP2	PXMP2
			PXMP3
			PYCARD
		PYCR1	PYCR1
			PYDC1
			PYGM
		PYGO1	PYGO1
PYY		PYGO2	PYGO2
		QPCTL	QPCTL
			QPRT
		QRFP	QRFP
		QTRT1	QTRT1
		RAB10	RAB10
		RAB17	RAB17
		RAB2A	RAB2A
		RAB8B	RAB8B
			RAD17
		RAD54L	RAD54L
RAD54L2
		RAI14	RAI14
		RANBP1	RANBP1
		RANBP10	RANBP10
		RANBP2	RANBP2
		RANBP3	RANBP3
		RANBP5	RANBP5
		RANBP9	RANBP9
		RAPGEF2	RAPGEF2
			RARA
		RARG	RARG
		RASA2	RASA2
		RASGEF1B	RASGEF1B
			RASGRP3
		RASIP1
		RBBP4	RBBP4
			RBJ
		RBKS	RBKS
			RBP3
		RCOR3	RCOR3
		REEP1	REEP1
		REEP2	REEP2
		RENBP	RENBP
			REPS2
	RET	RET	RET
			RFC3
		RFXDC2	RFXDC2
			RGS16
		RGS2	RGS2
		RHOBTB3	RHOBTB3
		RHOD	RHOD
		RIF1	RIF1
			RIMBP2
		RING1	RING1
	RIPK2
		RIPK5	RIPK5
			RLBP1
		RNF133	RNF133
		RNF139	RNF139
RNF146		RNF146	RNF146
		RNF19A	RNF19A
		RNF213	RNF213
		RNF25	RNF25
			RNF7
	ROCK2
			ROPN1L
	ROR1
			RORA
	RP11-145H9.1
		RP11-151A6.2	RP11-151A6.2
		RP11-35N6.1	RP11-35N6.1
			RP13-347D8.3
		RP5-1022P6.2	RP5-1022P6.2
	RP6-213H19.1	RPGRIP1	RPGRIP1
		RPGRIP1L	RPGRIP1L
		RPL18A	RPL18A
			RPRML
		RPS16	RPS16
			RPS21
		RPS28	RPS28
	RPS6KA1
			RPS6KA2
	RPS6KA4
	RPS6KB1		RPS6KB1
	RPS6KB2
		RPS8	RPS8
			RPUSD4
			RRP9
			RSRC1
		RTF1	RTF1
		RUFY3	RUFY3
			RUVBL1
			RUVBL2
		RWDD2B	RWDD2B
	RYK
			S100A1
		S100G	S100G
			SAA1
		SAE1	SAE1
			SAE2
		SALL1	SALL1
		SARS2	SARS2
		SASS6	SASS6
			SBNO1
SC65
		SCAND1	SCAND1
			SCN2B
		SCN4A	SCN4A
		SCNN1D	SCNN1D
		SCTR	SCTR
	SCYL1	SCYL1	SCYL1
		SEC24C	SEC24C
		SEL1L	SEL1L
		SEMA4A	SEMA4A
		SEMA4C	SEMA4C
		SEMA6B	SEMA6B
		SENP1
		SENP2	SENP2
		SENP3	SENP3
		SENP5	SENP5
		SENP6	SENP6
		SENP7	SENP7
		SENP8	SENP8
		SEPT6
		SEPT8
		SERPINA1	SERPINA1
		SERPINA9	SERPINA9
			SERTAD3
			SESN2
SETD1B
			SETD7
SETDB1
		SETMAR	SETMAR
		SF3A1	SF3A1
		SF3A3	SF3A3
		SF3B3	SF3B3
SFRS1
		SFRS11	SFRS11
		SGCE	SGCE
	SGK
	SKP1A
			SH2B3
		SH3GL3	SH3GL3
		SHC1	SHC1
			SIAH1
		SIAH2	SIAH2
			SIM2
		SIRPB1	SIRPB1
		SIRPG	SIRPG
			SKIL
		SKP1	SKP1
			SLAMF8
		SLAMF9	SLAMF9
		SLBP	SLBP
		SLC10A4	SLC10A4
		SLC13A3	SLC13A3
			SLC15A3
			SLC17A4
		SLC22A23	SLC22A23
		SLC22A9	SLC22A9
		SLC25A31	SLC25A31
		SLC25A34	SLC25A34
			SLC25A37
		SLC25A38	SLC25A38
			SLC25A39
		SLC26A11	SLC26A11
			SLC26A4
		SLC27A4	SLC27A4
		SLC28A1	SLC28A1
		SLC29A4	SLC29A4
		SLC2A1	SLC2A1
		SLC2A3	SLC2A3
		SLC2A9	SLC2A9
		SLC33A1	SLC33A1
		SLC37A2	SLC37A2
		SLC39A10	SLC39A10
		SLC39A9	SLC39A9
		SLC45A4	SLC45A4
		SLC47A1	SLC47A1
		SLC47A2	SLC47A2
		SLC4A11	SLC4A11
			SLC4A5
			SLC5A11
		SLC5A6	SLC5A6
		SLC6A17	SLC6A17
			SLC6A2
		SLC7A1	SLC7A1
		SLC7A11	SLC7A11
		SLC8A3	SLC8A3
		SLC9A2	SLC9A2
		SLC9A3R1	SLC9A3R1
		SLC9A5	SLC9A5
		SLC9A6	SLC9A6
		SLK	SLK
		SLPI	SLPI
			SMAD3
			SMAD4
			SMAD5
			SMARCA2
SMARCA4			SMARCA4
			SMARCA5
			SMARCB1
			SMARCC1
			SMARCC2
			SMARCD1
			SMARCD2
			SMARCD3
			SMARCE1
		SMAD5
		SMR3B	SMR3B
		SMYD1	SMYD1
		SMYD2	SMYD2
		SMYD3	SMYD3
		SMYD4	SMYD4
		SMYD5	SMYD5
			SNCB
		SNRP70	SNRP70
		SNRPA1	SNRPA1
		SNRPD2	SNRPD2
		SNRPD3	SNRPD3
		SNURF	SNURF
			SNX9
			SOCS3
		SOD1	SOD1
		SORT1	SORT1
			SOX1
		SOX14	SOX14
		SPATA13	SPATA13
			SPATA20
SPCS1
	SPHK2
		SPO11	SPO11
		SQSTM1	SQSTM1
		SRC	SRC
			SRGAP1
		SRGAP3	SRGAP3
		SRI	SRI
		SRPX2	SRPX2
		SSH2	SSH2
			SSPN
		SSPO	SSPO
			SSR1
		ST3GAL3	ST3GAL3
		ST8SIA1	ST8SIA1
			STARD6
		STK10	STK10
			STK11
	STK16
	STK17A		STK17A
	STK19		STK19
	STK31
		STK35	STK35
	STK36
	STK4
			STK40
		STX1A	STX1A
			STX1B
		SUMO1	SUMO1
		SUMO1P1	SUMO1P1
		SUMO2	SUMO2
		SUMO3	SUMO3
		SUMO4	SUMO4
			SURB7
		SYN1	SYN1
		SYN2	SYN2
		SYN3	SYN3
		SYNE1	SYNE1
		SYT1	SYT1
		SYT12	SYT12
			SYT16
		SYT7	SYT7
		SYT8	SYT8
		TACR2	TACR2
		TACSTD2	TACSTD2
		TAF1A	TAF1A
		TAF4	TAF4
	TAF9
		TAGLN	TAGLN
			tAKR
	TAOK1
	TAOK2
	TAOK3
		TARS	TARS
			TAX1BP3
			TAZ
		TBC1D5	TBC1D5
	TBK1
		TBL1X	TBL1X
TBX3		TBX3
			TCF3
			TCF4
			TCF7
			TCF7L1
TCF7L2			TCF7L2
		TCTN3	TCTN3
			TDP1
		TDRD6	TDRD6
	TEK
		TEX13B	TEX13B
			TF
TFAP4
	TGFBR2
		TIGD2	TIGD2
			TIMM17A
		TIMM8B	TIMM8B
			TIMP2
		TIMP3	TIMP3
	TJP3
	TK2		TK2
			TLE1
			TLE2
			TLE6
		TM9SF3	TM9SF3
		TMED1	TMED1
			TMEM139
		TMEM158	TMEM158
		TMEM189-UBE2V1	TMEM189-UBE2V1
			TMEM2
		TMEM39A	TMEM39A
		TMEM41B	TMEM41B
			TMEM55A
			TMEM55B
		TMEM63A	TMEM63A
			TMPRSS11D
		TNFRSF10D	TNFRSF10D
			TNFRSF13C
			TNFSF13B
		TNFSF4	TNFSF4
			TNIP2
	TNK2
		TNRC6C	TNRC6C
		TNS3	TNS3
		TOE1	TOE1
		TOMM40L	TOMM40L
		TP53	TP53
		TP53INP2	TP53INP2
	TP53RK
		TPSAB1	TPSAB1
		TPST2	TPST2
		TRABD	TRABD
		TRAF4	TRAF4
			TRAK1
		TRAK2	TRAK2
			TRAV20
		TRDMT1	TRDMT1
		TREM1	TREM1
	TRIB2
		TRIM16	TRIM16
		TRIM16L
	TRIM24
			TRIM27
			TRIM28
		TRIM3	TRIM3
			TRIM33
		TRIM37	TRIM37
		TRIM73	TRIM73
		TRIM74	TRIM74
TRIM8
	TRIO
			TRIP10
TRIP12
			TRRAP
TSC1
TSC2
		TSFM	TSFM
		TSG101	TSG101
			TSPAN15
		TSPAN31	TSPAN31
		TSPAN7	TSPAN7
	TSSK3
	TSSK6
	TTBK1
			TTC18
			TTC21A
		TTC26	TTC26
		TTC7A	TTC7A
			TTLL5
	TTN
			TTTY8
		TUBB3	TUBB3
		TWF1	TWF1
		TXNDC12	TXNDC12
	TXNDC3
		TXNRD1	TXNRD1
		UBA5	UBA5
		UBD	UBD
		UBE2B	UBE2B
		UBE2D3	UBE2D3
		UBE2I	UBE2I
			UBE2R2
			UBE2Z
			UBL5
		UBXD2	UBXD2
			UBXD8
		UCHL5	UCHL5
	UCK1
	UCK2	UCK2	UCK2
		UGT2B10
		UGT3A1	UGT3A1
		UHMK1	UHMK1
	ULK1
	ULK3
		UMPS	UMPS
			UQCR
		USHBP1	USHBP1
		USP1	USP1
		USP11	USP11
		USP12	USP12
USP14
		USP16	USP16
		USP2	USP2
		USP21	USP21
		USP24	USP24
		USP25	USP25
		USP26	USP26
		USP27X	USP27X
		USP29	USP29
		USP3	USP3
		USP34	USP34
		USP36	USP36
		USP37	USP37
		USP38	USP38
		USP39	USP39
		USP4	USP4
		USP40	USP40
		USP42	USP42
		USP44	USP44
		USP45	USP45
		USP46	USP46
		USP47	USP47
		USP48	USP48
		USP49	USP49
		USP5	USP5
		USP53	USP53
		USP54	USP54
		USP6	USP6
		USP7	USP7
		USP8	USP8
		USP9X	USP9X
		USPL1	USPL1
		UTF1	UTF1
			UTP18
		VAMP2	VAMP2
			VASH1
			VAV1
			VAV2
			VAV3
		VCX3A	VCX3A
		VPS37D	VPS37D
	VRK2
WAC
			WDFY3
		WDR31	WDR31
		WDR36	WDR36
			WDR5
		WDR61	WDR61
			WDR81
			WDR82
			WEE1
			WFDC10B
		WFIKKN1	WFIKKN1
		WIF1	WIF1
	WNK1
	WNK2
	WNK3	WNK3	WNK3
		WNT11	WNT11
			WNT3A
		WNT4	WNT4
		WNT5B	WNT5B
			WNT7B
		WNT9B	WNT9B
		X04942	X04942
		X06774	X06774
		X58768	X58768
			XKR6
			XPO6
		YBX1	YBX1
		YBX2	YBX2
			YIPF1
			YSK4
		YTHDF1	YTHDF1
	ZAP70
			ZBED3
			ZBTB26
		ZBTB32	ZBTB32
		ZBTB48	ZBTB48
		ZC3H4	ZC3H4
		ZDHHC1	ZDHHC1
ZCCHC14
		ZDHHC17	ZDHHC17
ZCCHC8		ZDHHC8	ZDHHC8
		ZER1	ZER1
		ZFAND3	ZFAND3
ZFP36L2
			ZFPM1
			ZHX2
		ZMAT5	ZMAT5
		ZMIZ2	ZMIZ2
		ZMYM4	ZMYM4
			ZNF107
		ZNF132	ZNF132
		ZNF142	ZNF142
		ZNF197	ZNF197
		ZNF205	ZNF205
		ZNF211	ZNF211
		ZNF213	ZNF213
			ZNF221
		ZNF248	ZNF248
		ZNF263	ZNF263
		ZNF319	ZNF319
		ZNF335	ZNF335
		ZNF382	ZNF382
			ZNF385
		ZNF385A	ZNF385A
		ZNF417	ZNF417
			ZNF462
		ZNF468	ZNF468
		ZNF479	ZNF479
		ZNF542	ZNF542
		ZNF543	ZNF543
		ZNF57	ZNF57
		ZNF572	ZNF572
		ZNF582	ZNF582
			ZNF588
		ZNF589	ZNF589
		ZNF669	ZNF669
		ZNF689	ZNF689
		ZNF8	ZNF8
		ZNF818	ZNF818
			ZNF93
		ZNFX1	ZNFX1
ZNRF3		ZNRF3	ZNRF3
			ZRANB1
		ZRSR2	ZRSR2
			ZSCAN1
		ZYX	ZYX
		ZZZ3	ZZZ3

## Sheet: genes from each screen
Lebensohn et al	Biechele et al	Madan et al	Major et al
ABHD14B	AAK1	A2M	A1BG
ADNP	ACVR1	A4GNT	A2M
APC	ACVR1C	AAK1	A4GNT
ATP2C1	ADCK4	AASS	AAK1
AXIN2	ADCK5	AATF	AASS
AXIN2	ADRBK1	AB051489	AATF
BCL9	ADRBK2	AB063858	AB051489
BRD9	AKT1	AB196636	AB063858
C16orf72	AKT3	ABCA6	AB196636
CNOT2	ALPK3	ABCA7	ABCA6
CNOT2	AURKC	ABCF2	ABCA7
CNOT3	AXIN1/2	ACACB	ABCF2
CNOT3	BLK	ACAD8	ACAA1
CREBBP	BRAF	ACADL	ACACB
CSNK1A1	BRD2	ACADSB	ACAD8
CTNNB1	BRSK2	ACCN3	ACADL
CTNNB1	BTK	ACO2	ACADSB
CXXC1	BUB1	ACP6	ACCN3
CXXC1	C9orf96	ACSM5	ACO2
DEPDC5	CAMK2D	ACVR2A	ACP2
DEPDC5	CDC14B	ACVR2B	ACP6
DIS3L2	CDC2	ACYP2	ACSM5
DNAJC30	CDC2L1	ADAM12	ACVR2A
DOT1L	CDC2L2_4	ADCY4	ACVR2B
DOT1L	CDC2L5	ADCY6	ACYP2
FBXW7	CDC42BPA	ADCYAP1R1	ADAM15
FGGY	CDC42BPB	ADIPOR1	ADAM21
FLJ37453	CDC7	AF020589	ADAM32
FRAT2	CDK6	AF020642	ADAMTSL5
GPATCH8	CHEK1	AF117899	ADAT3
GTF2I	CHKB	AF161366	ADCY6
GTF2I	CKB	AF210649	ADCYAP1R1
HDX	CKM	AF547222	ADIPOR1
HNRNPA1	CMPK	AFAP1	ADK
HNRNPD	CSF1R	AGRN	AF020589
HNRPA1L-2	CSNK1E	AGRP	AF020642
HOXA11	CSNK1G3	AHI1	AF161366
HSP90B1	CTNNB1	AHNAK	AF210649
ILF3	DAK	AI278633	AF547222
KCTD5	DAPK2	AJ007771	AFP
KCTD5	DAPK3	AK000832	AGBL3
LAMA4	DDR2	AK021432	AGGF1
LOC100216545	DGKA	AK022609	AGMAT
LOC147727	DGKB	AK022678	AGRN
LOC150197	DGKD	AK025430	AGRP
LRBA	DGKH	AK026312	AHNAK
LRP6	DGKI	AK090404	AI278633
LRP6	EIF2AK1	AK091177	AJ007771
MALAT1	EIF2AK2	AK094364	AK000832
MALAT1	EIF2AK3	AK098637	AK021432
MALAT1	EIF2AK4	AK123383	AK022609
MECOM	EPHA2	AK124784	AK022678
MLL	EPHA3	AK125103	AK025430
MLL5	EPHA4	AK125637	AK026312
MLLT10	EPHA6	AK126604	AK026675
NEUROG2	EPHA8	AK126695	AK055252
NEUROG2	EPHB6	AK126800	AK091177
NKX2-2	ERBB2	AK127420	AK094364
NONO	ERBB4	AK127669	AK098637
NONO	ERN1	AK128213	AK123383
NPRL2	ETNK2	AK128235	AK124784
NPRL3	EVI5L	AK128670	AK125430
NPRL3	FER	AK130705	AK125637
NSD1	FLJ10986	AK2	AK126695
OMG	FLJ30698	AKAP5	AK126800
OSTC	FLJ40852	AKAP8L	AK127029
PATZ1	FLT4	AKNA	AK127085
PBRM1	FUK	AKT2	AK127100
PYY	GAK	AL136830	AK127420
RAD54L2	GALK2	AL389953	AK127669
RNF146	GPR125	AL442096	AK128213
RNF146	GRK4	AL831942	AK128235
SC65	GRK5	ALAS2	AK128670
SC65	GRK7	ALDH8A1	AK128824
SETD1B	GUCY2C	ALG6	AK130705
SETD1B	HIPK1	ALKBH5	AK2
SETDB1	HIPK4	AMFR	AKAP5
SETDB1	HK3	AMN1	AKAP8L
SFRS1	ICK	ANKRD13B	AKNA
SFRS1	IKBKE	ANKRD2	AKT1
SMARCA4	IRAK1	ANKRD52	AKT2
SPCS1	ITK	ANTXR2	AL136830
SPCS1	JAK3	ANXA3	AL389953
TBX3	KIAA0999	APC	ALAS2
TCF7L2	KIAA2002	APEX2	ALDH8A1
TFAP4	KSR2	APOH	ALG6
TFAP4	LATS1	APOL1	ALKBH5
TRIM8	LATS2	APPL1	ALMS1
TRIP12	LCK	AQP4	ALS2CR16
TRIP12	LOC91461	ARF5	AMFR
TSC1	MAGI1	ARHGEF7	AMN1
TSC2	MAP3K12	ARID1A	ANAPC2
USP14	MAP3K6	ARID1B	ANAPC4
WAC	MAP4K2	ARID2	ANGEL1
ZCCHC14	MAPK1	ARID3A	ANKRD13B
ZCCHC8	MAPK14	ARID3B	ANKRD2
ZFP36L2	MAPK15	ARID4A	ANKRD24
ZFP36L2	MAPK4	ARID4B	ANKRD52
ZNRF3	MAPK6	ARID5A	ANKRD6
	MAPK9	ARID5B	ANXA3
	MARK3	ARMC6	AP3B1
	MARK4	ARRB1	APBA1
	MARVELD3	ARVCF	APC
	MAST1	ASAH3L	APC2
	MAST3	ASB13	APEX2
	MAST4	ATAD3A	APOL1
	MASTL	ATF4	APPL1
	MGC16169	ATM	AQP4
	MPP3	ATP13A4	ARF5
	MPP4	ATP8B2	ARHGEF7
	MPP5	ATRIP	ARID1A
	MULK	ATXN7	ARID1B
	MYO3B	AY124781	ARID2
	NAALADL1	AY129027	ARID3A
	NDUFA10	AY138548	ARID3B
	NEK10	AY189285	ARID4A
	NEK2	AY358255	ARID4B
	NME1	AY533200	ARID5A
	NME1-NME2	B3GALT5	ARMC6
	NME4	B4GALNT2	ARMET
	NME6	B4GALT4	ARRB1
	NRBP1	BAIAP2	ARVCF
	NRBP2	BAIAP2L1	ASAH3L
	NTRK3	BANK1	ASB13
	NUAK1	BAT3	ASCL2
	PAK1	BAZ1A	ATAD3A
	PAK4	BC005070	ATF4
	PAK6	BC007866	ATF7IP
	PBK	BC008289	ATM
	PCK1	BC008624	ATP13A4
	PCTK2	BC010176	ATP1A2
	PDIK1L	BC011002	ATP8B2
	PDK1	BC014322	ATRIP
	PDK4	BC031230	ATXN7
	PDPK1	BC041842	AURKB
	PFKFB1	BC042450	AXIN1
	PFKFB3	BC062632	AXIN2
	PFKFB4	BC062776	AXL
	PFKM	BCAN	AY124781
	PFKP	BCAP31	AY129027
	PHKA1	BCL2L14	AY138548
	PHKB	BCL9	AY189285
	PHKG1	BDNF	AY358255
	PI4K2B	BDP1	AY533200
	PI4KII	BFSP2	B3GALT5
	PIK3C2B	BIRC8	B4GALNT2
	PIK3C2G	BLNK	B4GALT4
	PIK3CD	BLOC1S3	BAG4
	PIK3R3	BMX	BAIAP2
	PIM2	BOLA3	BAIAP2L1
	PIM3	BRCA2	BANF1
	PIP5K1A	BRD7	BANK1
	PIP5K1C	BSCL2	BAZ1A
	PIP5K2B	BSN	BC005070
	PIP5K2C	BTF3	BC007866
	PIP5K3	C10orf119	BC008289
	PKN2	C10orf91	BC008624
	POLR2K	C11orf31	BC010176
	PRKACA	C11orf41	BC011002
	PRKACG	C11orf48	BC014322
	PRKAG3	C11orf57	BC028232
	PRKAR1B	C11orf68	BC042450
	PRKCI	C11orf79	BC062632
	PRKD1	C12orf25	BC062776
	PRKD2	C13orf23	BCAN
	PRKG1	C14orf152	BCAP31
	PXK	C14orf159	BCL2L14
	RET	C14orf166	BCL6
	RIPK2	C15orf38	BCL6B
	ROCK2	C15orf5	BCL9
	ROR1	C15orf51	BCL9L
	RP11-145H9.1	C16orf67	BCR
	RP6-213H19.1	C16orf7	BDNF
	RPS6KA1	C17orf79	BDP1
	RPS6KA4	C18orf54	BFSP2
	RPS6KB1	C19orf10	BIRC8
	RPS6KB2	C19orf30	BLID
	RYK	C19orf35	BLNK
	SCYL1	C19orf53	BLOC1S3
	SGK	C19orf56	BMX
	SKP1A	C1orf150	BOLA3
	SPHK2	C1orf165	BOP1
	STK16	C1orf175	BPIL2
	STK17A	C1orf57	BRCA1
	STK19	C1orf89	BRCA2
	STK31	C1QTNF9	BRD7
	STK36	C20orf112	BSCL2
	STK4	C20orf12	BSN
	TAF9	C20orf141	BTF3
	TAOK1	C20orf194	BTRC
	TAOK2	C21orf67	BXDC5
	TAOK3	C2orf27	C10orf119
	TBK1	C2orf34	C10orf72
	TEK	C2orf50	C10orf91
	TGFBR2	C3AR1	C11orf31
	TJP3	C4orf17	C11orf41
	TK2	C6orf106	C11orf48
	TNK2	C8orf47	C11orf57
	TP53RK	C9orf127	C11orf68
	TRIB2	C9orf62	C11orf79
	TRIM24	CA2	C12orf12
	TRIO	CACNA2D4	C12orf25
	TSSK3	CACNG1	C12orf39
	TSSK6	CALCB	C13orf23
	TTBK1	CALML3	C13orf31
	TTN	CAMK2B	C14orf166
	TXNDC3	CAPZA3	C14orf65
	UCK1	CARM1	C15orf38
	UCK2	CASP8AP2	C15orf51
	ULK1	CCDC69	C16orf67
	ULK3	CCDC80	C17orf76
	VRK2	CCL11	C17orf79
	WNK1	CCL23	C18orf54
	WNK2	CCNB1	C19orf10
	WNK3	CCNH	C19orf30
	ZAP70	CCNO	C19orf35
		CCR10	C19orf41
		CD151	C19orf50
		CD207	C19orf53
		CD2BP2	C19orf56
		CD44	C1D
		CDC14A	C1orf104
		CDC2	C1orf150
		CDC26	C1orf165
		CDC2L1	C1orf175
		CDC40	C1orf57
		CDC42EP2	C1orf89
		CDC73	C1QTNF9
		CDH16	C20orf12
		CDH23	C20orf141
		CDH5	C20orf179
		CDH6	C20orf194
		CDR1	C20orf195
		CEP290	C20orf29
		CES1	C20orf4
		CES3	C20orf43
		CFTR	C21orf109
		CGGBP1	C21orf67
		CHD4	C2orf27
		CHD6	C2orf34
		CHMP2A	C2orf50
		CHPT1	C3AR1
		CHRM2	C3orf67
		CHRNA5	C4orf17
		CHRNB1	C6orf106
		CIDEB	C7orf27
		CKMT1A	C8orf47
		CLCNKA	C8orf57
		CLDN14	C9orf127
		CLDN2	C9orf27
		CLDN9	C9orf4
		CLEC4G	C9orf62
		CLK1	C9orf93
		CLSTN3	CA2
		CNOT3	CACNA1A
		CNOT7	CACNA2D4
		CNTF	CACNG1
		CNTN2	CALCB
		COLEC12	CAMK2B
		COMMD6	CAPZA3
		COPG	CARM1
		COX5B	CASP8AP2
		CRBN	CBY1
		CRKL	CCDC32
		CRMP1	CCDC69
		CRYBB2	CCDC80
		CSAG2	CCDC88
		CSF1	CCL11
		CSF2	CCL16
		CSF3	CCL23
		CSNK2A1	CCNB1
		CTBP1	CCNH
		CTR9	CCR10
		CTSE	CD151
		CUEDC2	CD207
		CUL3	CD247
		CXCL10	CD276
		CXCL12	CD2BP2
		CXCL2	CD81
		CXCL3	CDC14A
		CXCR5	CDC2
		CXorf27	CDC26
		CYHR1	CDC2L1
		CYLD	CDC37
		CYP26A1	CDC40
		CYP26C1	CDC42
		CYP4A11	CDC42EP2
		D13086	CDC73
		DAK	CDCA2
		DBH	CDCA7L
		DDAH1	CDH16
		DDX11	CDH23
		DDX27	CDH5
		DENND4B	CDK5
		DERL3	CDKN2A
		DGAT1	CDKN3
		DHTKD1	CDR1
		DHX33	CEACAM21
		DIO2	CEACAM5
		DIO3	CENPQ
		DLG5	CEP290
		DNAH1	CES1
		DNAH8	CES3
		DNASE1L2	CFTR
		DNTT	CGA
		DNTTIP1	CGB
		DOM3Z	CGGBP1
		DPP3	CHAF1B
		DPP4	CHD1
		DPP9	CHD4
		DUPD1	CHD6
		DUSP2	CHD8
		DUSP6	CHMP2A
		DYRK3	CHPT1
		EARS2	CHRM2
		ECE2	CHRNA5
		ECEL1	CHRNB1
		EDA	CIDEA
		EDG1	CIDEB
		EDG5	CISD1
		EDN3	CKMT1A
		EFNA3	CLCNKA
		EFTUD1	CLDN14
		EIF1AD	CLDN2
		EIF2AK3	CLDN9
		EIF4A2	CLDND2
		ELK1	CLEC4G
		ENC1	CLK1
		ENPEP	CLN5
		ENSA	CLSTN3
		ENST00000291982	CNGA3
		ENST00000318084	CNOT1
		ENST00000340731	CNOT3
		ENST00000358850	CNOT7
		ENST00000361108	CNTN2
		EPHA3	COL11A2
		EPHA5	COL20A1
		EPO	COLEC12
		EPPK1	COMMD6
		ERBB3	COPG
		ERCC3	CORO2A
		ERCC6	COX5B
		ESRRA	CRBN
		ETV6	CREBBP
		EVI1	CRISP1
		F13A1	CRKL
		F2RL1	CRKRS
		F5	CRMP1
		FAM110B	CRYBB2
		FAM123A	CRYGN
		FAM123B	CSAG1
		FAM123C	CSAG2
		FAM129B	CSF1
		FAM5C	CSF3
		FAM83C	CSK
		FAM86B1	CSNK1E
		FAM92A1	CSNK2A2
		FAM96A	CSTF1
		FAM9B	CSTP1
		FBLIM1	CTBP1
		FBLN5	CTBP2
		FBXL7	CTNNB1
		FBXO11	CTNNBIP1
		FBXO17	CTPS
		FBXO3	CTR9
		FBXO32	CTRC
		FBXO38	CTSE
		FBXO7	CUEDC2
		FCAMR	CUL3
		FCRL6	CUTA
		FCRLB	CXCL10
		FER1L4	CXCL12
		FGF21	CXCL2
		FGF4	CXCL3
		FGF8	CXCR5
		FGR	CXorf27
		FIBP	CXXC4
		FIGNL1	CXXC5
		FIS1	CYHR1
		FLG	CYLD
		FLOT1	CYP26A1
		FLRT1	CYP26B1
		FLT4	CYP26C1
		FOXE3	CYP2F1
		FOXO3	CYP4A11
		FOXP4	D13086
		FRAT1	DAAM1
		FSIP1	DACT1
		FUBP1	DACT2
		FUT6	DACT3
		FZD4	DAK
		G6PC3	DBH
		GABARAPL2	DCLK1
		GABBR1	DDAH1
		GALNT7	DDX11
		GATA4	DDX19B
		GBAS	DDX27
		GCDH	DDX54
		GCKR	DENND4B
		GGTA1	DERL3
		GIMAP1	DFFB
		GJA8	DGAT1
		GJA9	DGAT2L4
		GK2	DHH
		GKAP1	DHTKD1
		GLI1	DHX33
		GLIS1	DHX40
		GLP2R	DIO2
		GLTSCR1	DIO3
		GLUD1	DIS3L
		GNAI3	DIXDC1
		GNRHR	DLG5
		GOT2	DNAH1
		GPBAR1	DNAH8
		GPER	DNAJA2
		GPHB5	DNAJC16
		GPR115	DNAJC6
		GPR116	DNASE1L2
		GPR120	DNMT1
		GPR152	DNTT
		GPR153	DNTTIP1
		GPR157	DOCK4
		GPR173	DOM3Z
		GPR55	DPF2
		GPR68	DPP3
		GPR84	DPP4
		GPRC5A	DPP9
		GPSM1	DSC2
		GPX1	DUPD1
		GPX7	DUSP2
		GRIK1	DUSP6
		GRIN1	DUX1
		GRINA	DYRK3
		GRIP2	E4F1
		GRM5	EARS2
		GSTZ1	ECE2
		GTF2E2	ECEL1
		GTF2F1	ECM2
		GTSF1	EDA
		GUK1	EDEM3
		H2AFY2	EDG1
		HBA1	EDG5
		hCG_2015138	EDN3
		HCG4	EED
		HCN1	EEF1A2
		HCST	EFNA3
		hCT2285527	EFTUD1
		hCT2306622	EGR1
		HDAC6	EHD2
		HDC	EHMT2
		HDGF	EIF1AD
		HEPH	EIF2AK2
		HERC2	EIF2AK3
		HERC4	EIF4A2
		HGSNAT	EIF4A3
		HHATL	EIF4E
		HHEX	EIF4EBP3
		HHLA1	ELK1
		HIAT1	EML4
		HIC1	ENC1
		HIGD1A	ENPEP
		HISPPD1	ENSA
		HIST1H1E	ENST00000297801
		HIST1H2BH	ENST00000325394
		HIST1H2BM	ENST00000380670
		HIST2H2AA3	ENST00000382568
		HIST3H3	EP400
		HLA-A	EPB41L3
		HLA-B	EPHA3
		HLA-F	EPHA4
		HNRNPC	EPHA5
		HPGD	EPO
		HR	EPPK1
		HRG	ERBB3
		HSD11B1L	ERCC3
		HSN2	ERCC6
		HSP90AA1	ESRRA
		HSPA12B	ETHE1
		HSPA6	ETV6
		HTATIP	EVI1
		HTATSF1	EXO1
		HUNK	EXOSC10
		HUWE1	EXOSC6
		IAPP	EXOSC9
		ICAM1	EZH2
		IFNK	F13A1
		IFT172	F2RL1
		IGF1R	F5
		IGHG1	FAM110B
		IGHV4-31	FAM115A
		IL10	FAM123A
		IL13RA2	FAM123B
		IL18	FAM123C
		IL23A	FAM129B
		IL27	FAM134A
		IMPAD1	FAM151B
		INA	FAM5C
		INOC1	FAM83C
		INPP5B	FAM86B1
		INSIG2	FAM87B
		IQUB	FAM92A1
		IRGC	FAM96A
		IRS1	FAM9B
		ITCH	FBLIM1
		ITGA11	FBLN5
		ITGA7	FBXL12
		ITGB5	FBXL15
		ITIH5	FBXL7
		ITK	FBXO11
		JARID1A	FBXO17
		JARID1B	FBXO3
		JARID1C	FBXO32
		JARID1D	FBXO33
		JARID2	FBXO38
		JHDM1D	FBXO7
		JMJD1A	FBXW11
		JMJD1B	FCAMR
		JMJD1C	FCRL6
		JMJD2A	FCRLB
		JMJD2B	FEN1
		JMJD2C	FER
		JMJD2D	FER1L4
		JMJD3	FEV
		JMJD4	FGF21
		JMJD5	FGF4
		JMJD6	FGF8
		JSRP1	FGR
		KAAG1	FIBP
		KANK1	FIGNL1
		KANK2	FIS1
		KBTBD8	FLG
		KCNC4	FLJ22662
		KCND3	FLJ39660
		KCNH3	FLJ40243
		KCNJ15	FLJ40852
		KCNJ3	FLJ45455
		KCNK13	FLJ45455
		KCNQ2	FLOT1
		KCTD2	FLT4
		KCTD5	FNDC5
		KCTD9	FOLR3
		KEAP1	FOS
		KHDC1	FOXE3
		KIAA0182	FOXO3
		KIAA0528	FOXP4
		KIAA0748	FRAT1
		KIAA1328	FSIP1
		KIF15	FUBP1
		KIF1B	FUNDC2
		KIF26B	FUT10
		KIF6	FUT6
		KIR3DL3	FXYD5
		KLF11	FZD4
		KLF6	FZD5
		KLHL11	G6PC3
		KLHL12	GABARAPL2
		KLK14	GABBR1
		KLK8	GABRE
		KLK9	GALNT7
		KLRC2	GANC
		KLRD1	GAS1
		KRT37	GATA4
		KRT38	GBAS
		KRT4	GCDH
		KRT86	GCK
		KRTAP11-1	GCKR
		KRTAP12-3	GCN5L2
		KRTAP21-2	GDA
		KRTAP4-4	GDI1
		KSR1	GFRA4
		LACTB2	GGTA1
		LAMC1	GIMAP1
		LARS2	GJA5
		LASS3	GJA8
		LATS1	GJA9
		LCA5L	GK2
		LCT	GKAP1
		LDHD	GLB1L3
		LDLR	GLE1
		LEF1	GLI1
		LEMD2	GLIS1
		LEO1	GLP2R
		LEPREL2	GLTSCR1
		LHB	GLUD1
		LIMS2	GNAI3
		LIN37	GNB2L1
		LMTK3	GNL3L
		LNPEP	GNRHR
		LOX	GPBAR1
		LRP2	GPER
		LRRC1	GPHB5
		LRRC15	GPI
		LRRC26	GPR114
		LRRC29	GPR115
		LTBP3	GPR116
		M28137	GPR120
		M6PR	GPR152
		M6PRBP1	GPR153
		MAGEC3	GPR157
		MAGOH	GPR173
		MAML3	GPR55
		MANSC1	GPR68
		MAP1A	GPR84
		MAP2K3	GPRC5A
		MAP3K8	GPSM1
		MAP4	GPX1
		MAPK8	GPX4
		MAPKAPK3	GPX7
		MASP2	GRIK1
		MATK	GRIN1
		MBNL1	GRINA
		MBOAT1	GRIP2
		MC5R	GRK6
		MCC	GRM1
		MCL1	GRM5
		MCM3	GSK3A
		MED12L	GSK3B
		MED21	GSS
		MED23	GSTZ1
		MEGF10	GTF2E2
		MEIS3	GTF2F1
		MEIS3P1	GTSF1
		MEP1A	GUCY1A3
		MEPCE	GUK1
		METT10D	H2AFY2
		MEX3D	HBA1
		MFSD2	HCG4
		MFSD8	HCN1
		MIPOL1	HCRTR1
		MKI67	HCST
		MLLT1	HDAC2
		MMAA	HDAC6
		MMP13	HDAC8
		MMP15	HDAC9
		MMP19	HDGF
		MMP9	HEPH
		MOCS1	HERC2
		MOCS3	HERC4
		MORN2	HGSNAT
		MPHOSPH9	HHATL
		MRC1L1	HHLA1
		MRC2	HIAT1
		MRGPRE	HIC1
		MRPL55	HIGD1A
		MTL5	HIPK2
		MTMR14	HISPPD1
		MTMR3	HIST1H1E
		MTRR	HIST1H2BH
		MUC19	HIST1H2BM
		MUTED	HIST2H2AA3
		MVD	HIST3H3
		MYO3B	HLA-A
		MYO5B	HLA-B
		NACA	HLA-DOB
		NAGK	HLA-F
		NAV1	HMGN2
		NCBP1	HNF1A
		NCKIPSD	HNRNPA1
		NCSTN	HNRNPC
		NEB	HNRPCL1
		NEK1	HNRPUL1
		NEO1	HOXB3
		NEUROD2	HPGD
		NFATC2IP	HR
		NFE2L1	HRG
		NFE2L2	HSP90AA1
		NFE2L3	HSP90AA2
		NFKBIA	HSPA12B
		NINJ1	HSPA4
		NINJ2	HSPA6
		NIPSNAP1	HSPA9
		NKX3-2	HSPD1
		NLK	HTATIP
		NM_001001709	HTATSF1
		NM_014017	HUNK
		NM_014886	HUWE1
		NM_015395	IAPP
		NM_016490	ICAM1
		NM_018291	ICK
		NM_018370	IDE
		NM_019015	IFIT5
		NM_020467	IFNK
		NM_025084	IGF1R
		NM_033115	IGHG1
		NM_152672	IGHG3
		NM_153043	IGHV4-31
		NM_173677	IGLV3-21
		NM_174925	IGLV4-3
		NM_178538	IKZF1
		NM_182574	IL10
		NM_199280	IL13RA2
		NM_203371	IL18
		NM_207324	IL23A
		NM_207386	IL27
		NM_207460	IL3RA
		NM_207462	IMPAD1
		NM_207473	INA
		NM_207478	INF2
		NM_207501	INOC1
		NMU	INPP5B
		NOVA2	INSIG2
		NPC1L1	INTS1
		NPFFR1	INTS6
		NPHP1	IQUB
		NPHP3	IRGC
		NPHP4	IRS1
		NPM2	ITCH
		NQO2	ITGA11
		NR1D2	ITGA7
		NTF4	ITIH5
		NUCB2	ITK
		NUP107	ITPK1
		NUP153	ITPR3
		NUP214	JAK2
		NUP54	JARID1A
		NUS1	JARID1B
		NXNL1	JARID1C
		OAF	JARID1D
		OAT	JARID2
		ODAM	JHDM1D
		OGFR	JMJD1A
		OLIG1	JMJD1B
		OPLAH	JMJD1C
		OR10J1	JMJD2A
		OR2G2	JMJD2B
		OR52K3P	JMJD2C
		OR9H1P	JMJD2D
		OXER1	JMJD3
		P2RY11	JMJD4
		P4HA3	JMJD5
		PA2G4	JMJD6
		PAAF1	JPH3
		PAF1	JRK
		PAK3	JSRP1
		PAWR	KANK1
		PAX7	KANK2
		PAXIP1	KBTBD8
		PCBP1	KCNC4
		PCDH12	KCND3
		PCDH17	KCNH3
		PCDHA8	KCNJ15
		PCDHGC3	KCNJ3
		PCGF3	KCNK13
		PCK2	KCNMB4
		PCNA	KCNQ2
		PCSK2	KCTD2
		PCTK3	KCTD5
		PDE2A	KCTD9
		PDE7B	KEAP1
		PDE8A	KHDC1
		PDGFRB	KHK
		PDK2	KIAA0090
		PDLIM2	KIAA0174
		PDZRN3	KIAA0182
		PEX5	KIAA0319
		PFAS	KIAA0528
		PFDN5	KIAA0748
		PFKM	KIAA1166
		PFKP	KIAA1189
		PGAM1	KIAA1328
		PGK1	KIAA1333
		PGPEP1	KIAA1549
		PHB	KIAA2022
		PHB2	KIF15
		PHF2	KIF1B
		PHKA2	KIF26B
		PHOX2B	KIF6
		PIAS1	KIR3DL3
		PIAS2	KLF1
		PIAS3	KLF11
		PIAS4	KLF6
		PID1	KLHL11
		PIF1	KLHL12
		PIM1	KLK14
		PKD1	KLK8
		PKD2	KLK9
		PLA2G10	KLRC2
		PLCB2	KLRC3
		PLCG1	KLRD1
		PLD5	KRT1
		PLEKHA8	KRT37
		PLEKHG4	KRT38
		PLLP	KRT39
		PLXNA1	KRT4
		PLXNB2	KRT86
		PMS2L5	KRTAP11-1
		PNMAL2	KRTAP12-3
		PNPLA2	KRTAP19-1
		PNPT1	KRTAP21-2
		POLH	KRTAP4-4
		PORCN	KRTAP9-2
		POU1F1	KSR1
		PPAPDC1A	LACTB
		PPBPL2	LACTB2
		PPEF2	LAGE3
		PPIF	LAMB1
		PPP1R12B	LARS2
		PPP1R3E	LASS3
		PPP2CA	LATS1
		PPP2R2A	LBX1
		PRDM15	LCA5L
		PRDX5	LDHD
		PRKCI	LDLR
		PRKX	LEF1
		PRMT1	LEFTY2
		PRMT2	LEO1
		PRMT3	LEPREL2
		PRMT5	LGALS1
		PRMT6	LHB
		PRMT7	LHFPL5
		PRMT8	LIMS2
		PRNT	LIN37
		PROCR	LLGL2
		PROK2	LMTK3
		PROKR1	LNPEP
		PRPF18	LOC221091
		PRPF19	LOC221091
		PRPF40B	LOC338651
		PRPF6	LOC338651
		PRPH	LOC400464
		PRRG3	LOC400464
		PRSS23	LOC400794
		PRSS8	LOC400794
		PSG9	LONRF2
		PSMA4	LOX
		PSMA6	LRBA
		PSMD2	LRP2
		PTGER3	LRP6
		PTGS2	LRRC1
		PTK6	LRRC15
		PTK7	LRRC26
		PTPLAD2	LRRC29
		PTPN14	LRRC44
		PTPRF	LRRK1
		PTPRH	LRRN2
		PTPRM	LRRTM1
		PURG	LTBP3
		PVRL2	LYSMD2
		PXMP2	LYSMD3
		PYCR1	M28137
		PYGO1	M6PR
		PYGO2	M6PRBP1
		QPCTL	MAG
		QRFP	MAGEC3
		QTRT1	MAGOH
		RAB10	MAML3
		RAB17	MANSC1
		RAB2A	MAP1A
		RAB8B	MAP2K3
		RAD54L	MAP3K10
		RAI14	MAP3K7
		RANBP1	MAP3K7IP1
		RANBP10	MAP3K8
		RANBP2	MAP4
		RANBP3	MAPK13
		RANBP5	MAPKAPK3
		RANBP9	MASP1
		RAPGEF2	MASP2
		RARG	MAST2
		RASA2	MASTR
		RASGEF1B	MATK
		RASIP1	MBNL1
		RBBP4	MC5R
		RBKS	MCC
		RCOR3	MCL1
		REEP1	MCM3
		REEP2	MDN1
		RENBP	MED12L
		RET	MED21
		RFXDC2	MED23
		RGS2	MEGF10
		RHOBTB3	MEIS3P1
		RHOD	MEP1A
		RIF1	MEPCE
		RING1	METT10D
		RIPK5	MEX3D
		RNF133	MFSD2
		RNF139	MFSD8
		RNF146	MGST3
		RNF19A	MIF4GD
		RNF213	MIPOL1
		RNF25	Mirn126
		RP11-151A6.2	MIRN130B
		RP11-35N6.1	MIRN223
		RP5-1022P6.2	MIRN99A
		RPGRIP1	MKI67
		RPGRIP1L	MKNK1
		RPL18A	MKRN1
		RPS16	MKRN2
		RPS28	MLH3
		RPS8	MLL
		RTF1	MLLT1
		RUFY3	MLLT6
		RWDD2B	MMAA
		S100G	MMP1
		SAE1	MMP13
		SALL1	MMP15
		SARS2	MMP16
		SASS6	MMP19
		SCAND1	MMP3
		SCN4A	MMP9
		SCNN1D	MOCS1
		SCTR	MOCS3
		SCYL1	MON1A
		SEC24C	MORN2
		SEL1L	MOXD1
		SEMA4A	MPHOSPH9
		SEMA4C	MRC1L1
		SEMA6B	MRC2
		SENP1	MRGPRE
		SENP2	MRPL49
		SENP3	MRPL55
		SENP5	MTL5
		SENP6	MTMR14
		SENP7	MTMR3
		SENP8	MTRR
		SEPT6	MUC19
		SEPT8	MUTED
		SERPINA1	MVD
		SERPINA9	MYC
		SETMAR	MYLK
		SF3A1	MYO3B
		SF3A3	MYO5B
		SF3B3	NACA
		SFRS11	NAGK
		SGCE	NAPEPLD
		SH3GL3	NARG2
		SHC1	NAV1
		SIAH2	NCBP1
		SIRPB1	NCKIPSD
		SIRPG	NCSTN
		SKP1	NDUFB8
		SLAMF9	NDUFV1
		SLBP	NEB
		SLC10A4	NEK1
		SLC13A3	NEK6
		SLC22A23	NEO1
		SLC22A9	NF2
		SLC25A31	NFATC2IP
		SLC25A34	NFE2L1
		SLC25A38	NFE2L2
		SLC26A11	NFE2L3
		SLC27A4	NFKBIA
		SLC28A1	NHS
		SLC29A4	NINJ1
		SLC2A1	NINJ2
		SLC2A3	NIPSNAP1
		SLC2A9	NKX1-1
		SLC33A1	NKX3-1
		SLC37A2	NKX3-2
		SLC39A10	NLGN1
		SLC39A9	NLGN3
		SLC45A4	NLK
		SLC47A1	NM_001001709
		SLC47A2	NM_014017
		SLC4A11	NM_014886
		SLC5A6	NM_015395
		SLC6A17	NM_016490
		SLC7A1	NM_018291
		SLC7A11	NM_018370
		SLC8A3	NM_019015
		SLC9A2	NM_020467
		SLC9A3R1	NM_025084
		SLC9A5	NM_033115
		SLC9A6	NM_152672
		SLK	NM_153043
		SLPI	NM_173677
		SMAD5	NM_174925
		SMR3B	NM_178538
		SMYD1	NM_182574
		SMYD2	NM_199280
		SMYD3	NM_203371
		SMYD4	NM_207324
		SMYD5	NM_207386
		SNRP70	NM_207460
		SNRPA1	NM_207462
		SNRPD2	NM_207473
		SNRPD3	NM_207478
		SNURF	NM_207501
		SOD1	NMU
		SORT1	NOL3
		SOX14	NOS1
		SPATA13	NOTCH4
		SPO11	NOVA2
		SQSTM1	NPC1L1
		SRC	NPFFR1
		SRGAP3	NPHP1
		SRI	NPHP3
		SRPX2	NPHP4
		SSH2	NPM2
		SSPO	NPTX2
		ST3GAL3	NQO2
		ST8SIA1	NR1D2
		STK10	NR2C2
		STK35	NT5C2
		STX1A	NTF4
		SUMO1	NUCB1
		SUMO1P1	NUCB2
		SUMO2	NUP107
		SUMO3	NUP153
		SUMO4	NUP214
		SYN1	NUP54
		SYN2	NUS1
		SYN3	NUSAP1
		SYNE1	NXNL1
		SYT1	NYX
		SYT12	OAF
		SYT7	OAT
		SYT8	OAZ1
		TACR2	ODAM
		TACSTD2	OGFR
		TAF1A	OLIG1
		TAF4	OPA3
		TAGLN	OPLAH
		TARS	OPN1LW
		TBC1D5	OR10J1
		TBL1X	OR2G2
		TBX3	OR52K3P
		TCTN3	OR6C2
		TDRD6	OR9H1P
		TEX13B	OSBPL11
		TIGD2	OSBPL3
		TIMM8B	OSGIN2
		TIMP3	OSMR
		TM9SF3	OXA1L
		TMED1	OXER1
		TMEM158	P2RY11
		TMEM189-UBE2V1	P4HA3
		TMEM39A	PA2G4
		TMEM41B	PAAF1
		TMEM63A	PACSIN1
		TNFRSF10D	PAF1
		TNFSF4	PAG1
		TNRC6C	PAIP2
		TNS3	PAK3
		TOE1	PALB2
		TOMM40L	PALLD
		TP53	PALM
		TP53INP2	PAWR
		TPSAB1	PAX7
		TPST2	PAXIP1
		TRABD	PCBP1
		TRAF4	PCDH12
		TRAK2	PCDH17
		TRDMT1	PCDHA8
		TREM1	PCDHGB1
		TRIM16	PCDHGC3
		TRIM16L	PCGF3
		TRIM3	PCK2
		TRIM37	PCNA
		TRIM73	PCSK2
		TRIM74	PCTK2
		TSFM	PCTK3
		TSG101	PCYOX1L
		TSPAN31	PDE2A
		TSPAN7	PDE7B
		TTC26	PDE8A
		TTC7A	PDGFRB
		TUBB3	PDK2
		TWF1	PDLIM2
		TXNDC12	PDZRN3
		TXNRD1	PELI1
		UBA5	PES1
		UBD	PEX5
		UBE2B	PFAS
		UBE2D3	PFDN5
		UBE2I	PFKM
		UBXD2	PFKP
		UCHL5	PGAM1
		UCK2	PGK1
		UGT2B10	PGM2
		UGT3A1	PGM3
		UHMK1	PGPEP1
		UMPS	PHACTR2
		USHBP1	PHB
		USP1	PHB2
		USP11	PHF2
		USP12	PHF5A
		USP16	PHKA2
		USP2	PHOX2B
		USP21	PIAS1
		USP24	PIAS2
		USP25	PIAS3
		USP26	PIAS4
		USP27X	PID1
		USP29	PIF1
		USP3	PIK3C3
		USP34	PIM1
		USP36	PIM3
		USP37	PINK1
		USP38	PITX2
		USP39	PKD1
		USP4	PKD2
		USP40	PKDREJ
		USP42	PLAGL2
		USP44	PLCB2
		USP45	PLCG1
		USP46	PLD5
		USP47	PLEKHA8
		USP48	PLEKHG4
		USP49	PLEKHM1
		USP5	PLGLA1
		USP53	PLK1
		USP54	PLLP
		USP6	PLXNA1
		USP7	PLXNB2
		USP8	PMPCA
		USP9X	PMS2L3
		USPL1	PMS2L5
		UTF1	PNMAL2
		VAMP2	PNPLA2
		VCX3A	PNPT1
		VPS37D	POLD4
		WDR31	POLH
		WDR36	POLR2E
		WDR61	POLR2G
		WFIKKN1	POLR2H
		WIF1	POMC
		WNK3	PORCN
		WNT11	POU1F1
		WNT4	PPAPDC1A
		WNT5B	PPBPL2
		WNT9B	PPEF1
		X04942	PPEF2
		X06774	PPIAL4
		X58768	PPIB
		YBX1	PPIF
		YBX2	PPP1CC
		YTHDF1	PPP1R12B
		ZBTB32	PPP1R15A
		ZBTB48	PPP1R16B
		ZC3H4	PPP1R3E
		ZDHHC1	PPP2CA
		ZDHHC17	PPP2R2A
		ZDHHC8	PPP2R4
		ZER1	PRDM15
		ZFAND3	PRDX5
		ZMAT5	PRG2
		ZMIZ2	PRICKLE2
		ZMYM4	PRICKLE4
		ZNF132	PRKCI
		ZNF142	PRKX
		ZNF197	PRMT1
		ZNF205	PRMT2
		ZNF211	PRMT3
		ZNF213	PRMT5
		ZNF248	PRMT6
		ZNF263	PRMT7
		ZNF319	PRMT8
		ZNF335	PRNT
		ZNF382	PROCR
		ZNF385A	PROK2
		ZNF417	PRPF18
		ZNF468	PRPF19
		ZNF479	PRPF40B
		ZNF542	PRPF6
		ZNF543	PRPF8
		ZNF57	PRR14
		ZNF572	PRRG3
		ZNF582	PRSS23
		ZNF589	PRSS8
		ZNF669	PRSSL1
		ZNF689	PRY
		ZNF8	PSEN1
		ZNF818	PSG9
		ZNFX1	PSMA4
		ZNRF3	PSMA6
		ZRSR2	PSMB10
		ZYX	PSMB7
		ZZZ3	PSMD2
			PTGER3
			PTGS2
			PTK6
			PTK7
			PTPLAD2
			PTPRF
			PTPRH
			PTPRM
			PURG
			PUS1
			PVRL2
			PXMP2
			PXMP3
			PYCARD
			PYCR1
			PYDC1
			PYGM
			PYGO1
			PYGO2
			QPCTL
			QPRT
			QRFP
			QTRT1
			RAB10
			RAB17
			RAB2A
			RAB8B
			RAD17
			RAD54L
			RAI14
			RANBP1
			RANBP10
			RANBP2
			RANBP3
			RANBP5
			RANBP9
			RAPGEF2
			RARA
			RARG
			RASA2
			RASGEF1B
			RASGRP3
			RBBP4
			RBJ
			RBKS
			RBP3
			RCOR3
			REEP1
			REEP2
			RENBP
			REPS2
			RET
			RFC3
			RFXDC2
			RGS16
			RGS2
			RHOBTB3
			RHOD
			RIF1
			RIMBP2
			RING1
			RIPK5
			RLBP1
			RNF133
			RNF139
			RNF146
			RNF19A
			RNF213
			RNF25
			RNF7
			ROPN1L
			RORA
			RP11-151A6.2
			RP11-35N6.1
			RP13-347D8.3
			RP5-1022P6.2
			RPGRIP1
			RPGRIP1L
			RPL18A
			RPRML
			RPS16
			RPS21
			RPS28
			RPS6KA2
			RPS6KB1
			RPS8
			RPUSD4
			RRP9
			RSRC1
			RTF1
			RUFY3
			RUVBL1
			RUVBL2
			RWDD2B
			S100A1
			S100G
			SAA1
			SAE1
			SAE2
			SALL1
			SARS2
			SASS6
			SBNO1
			SCAND1
			SCN2B
			SCN4A
			SCNN1D
			SCTR
			SCYL1
			SEC24C
			SEL1L
			SEMA4A
			SEMA4C
			SEMA6B
			SENP2
			SENP3
			SENP5
			SENP6
			SENP7
			SENP8
			SERPINA1
			SERPINA9
			SERTAD3
			SESN2
			SETD7
			SETMAR
			SF3A1
			SF3A3
			SF3B3
			SFRS11
			SGCE
			SH2B3
			SH3GL3
			SHC1
			SIAH1
			SIAH2
			SIM2
			SIRPB1
			SIRPG
			SKIL
			SKP1
			SLAMF8
			SLAMF9
			SLBP
			SLC10A4
			SLC13A3
			SLC15A3
			SLC17A4
			SLC22A23
			SLC22A9
			SLC25A31
			SLC25A34
			SLC25A37
			SLC25A38
			SLC25A39
			SLC26A11
			SLC26A4
			SLC27A4
			SLC28A1
			SLC29A4
			SLC2A1
			SLC2A3
			SLC2A9
			SLC33A1
			SLC37A2
			SLC39A10
			SLC39A9
			SLC45A4
			SLC47A1
			SLC47A2
			SLC4A11
			SLC4A5
			SLC5A11
			SLC5A6
			SLC6A17
			SLC6A2
			SLC7A1
			SLC7A11
			SLC8A3
			SLC9A2
			SLC9A3R1
			SLC9A5
			SLC9A6
			SLK
			SLPI
			SMAD3
			SMAD4
			SMAD5
			SMARCA2
			SMARCA4
			SMARCA5
			SMARCB1
			SMARCC1
			SMARCC2
			SMARCD1
			SMARCD2
			SMARCD3
			SMARCE1
			SMR3B
			SMYD1
			SMYD2
			SMYD3
			SMYD4
			SMYD5
			SNCB
			SNRP70
			SNRPA1
			SNRPD2
			SNRPD3
			SNURF
			SNX9
			SOCS3
			SOD1
			SORT1
			SOX1
			SOX14
			SPATA13
			SPATA20
			SPO11
			SQSTM1
			SRC
			SRGAP1
			SRGAP3
			SRI
			SRPX2
			SSH2
			SSPN
			SSPO
			SSR1
			ST3GAL3
			ST8SIA1
			STARD6
			STK10
			STK11
			STK17A
			STK19
			STK35
			STK40
			STX1A
			STX1B
			SUMO1
			SUMO1P1
			SUMO2
			SUMO3
			SUMO4
			SURB7
			SYN1
			SYN2
			SYN3
			SYNE1
			SYT1
			SYT12
			SYT16
			SYT7
			SYT8
			TACR2
			TACSTD2
			TAF1A
			TAF4
			TAGLN
			tAKR
			TARS
			TAX1BP3
			TAZ
			TBC1D5
			TBL1X
			TCF3
			TCF4
			TCF7
			TCF7L1
			TCF7L2
			TCTN3
			TDP1
			TDRD6
			TEX13B
			TF
			TIGD2
			TIMM17A
			TIMM8B
			TIMP2
			TIMP3
			TK2
			TLE1
			TLE2
			TLE6
			TM9SF3
			TMED1
			TMEM139
			TMEM158
			TMEM189-UBE2V1
			TMEM2
			TMEM39A
			TMEM41B
			TMEM55A
			TMEM55B
			TMEM63A
			TMPRSS11D
			TNFRSF10D
			TNFRSF13C
			TNFSF13B
			TNFSF4
			TNIP2
			TNRC6C
			TNS3
			TOE1
			TOMM40L
			TP53
			TP53INP2
			TPSAB1
			TPST2
			TRABD
			TRAF4
			TRAK1
			TRAK2
			TRAV20
			TRDMT1
			TREM1
			TRIM16
			TRIM27
			TRIM28
			TRIM3
			TRIM33
			TRIM37
			TRIM73
			TRIM74
			TRIP10
			TRRAP
			TSFM
			TSG101
			TSPAN15
			TSPAN31
			TSPAN7
			TTC18
			TTC21A
			TTC26
			TTC7A
			TTLL5
			TTTY8
			TUBB3
			TWF1
			TXNDC12
			TXNRD1
			UBA5
			UBD
			UBE2B
			UBE2D3
			UBE2I
			UBE2R2
			UBE2Z
			UBL5
			UBXD2
			UBXD8
			UCHL5
			UCK2
			UGT3A1
			UHMK1
			UMPS
			UQCR
			USHBP1
			USP1
			USP11
			USP12
			USP16
			USP2
			USP21
			USP24
			USP25
			USP26
			USP27X
			USP29
			USP3
			USP34
			USP36
			USP37
			USP38
			USP39
			USP4
			USP40
			USP42
			USP44
			USP45
			USP46
			USP47
			USP48
			USP49
			USP5
			USP53
			USP54
			USP6
			USP7
			USP8
			USP9X
			USPL1
			UTF1
			UTP18
			VAMP2
			VASH1
			VAV1
			VAV2
			VAV3
			VCX3A
			VPS37D
			WDFY3
			WDR31
			WDR36
			WDR5
			WDR61
			WDR81
			WDR82
			WEE1
			WFDC10B
			WFIKKN1
			WIF1
			WNK3
			WNT11
			WNT3A
			WNT4
			WNT5B
			WNT7B
			WNT9B
			X04942
			X06774
			X58768
			XKR6
			XPO6
			YBX1
			YBX2
			YIPF1
			YSK4
			YTHDF1
			ZBED3
			ZBTB26
			ZBTB32
			ZBTB48
			ZC3H4
			ZDHHC1
			ZDHHC17
			ZDHHC8
			ZER1
			ZFAND3
			ZFPM1
			ZHX2
			ZMAT5
			ZMIZ2
			ZMYM4
			ZNF107
			ZNF132
			ZNF142
			ZNF197
			ZNF205
			ZNF211
			ZNF213
			ZNF221
			ZNF248
			ZNF263
			ZNF319
			ZNF335
			ZNF382
			ZNF385
			ZNF385A
			ZNF417
			ZNF462
			ZNF468
			ZNF479
			ZNF542
			ZNF543
			ZNF57
			ZNF572
			ZNF582
			ZNF588
			ZNF589
			ZNF669
			ZNF689
			ZNF8
			ZNF818
			ZNF93
			ZNFX1
			ZNRF3
			ZRANB1
			ZRSR2
			ZSCAN1
			ZYX
			ZZZ3

## Sheet: Lebensohn et al
Gene	FDR p-value (0.05 cutoff)
ABHD14B	0.0259325
ADNP	0.0220236
APC	2.87884e-39
ATP2C1	0.0487677
AXIN2	1.446e-15
AXIN2	1.53817e-25
BCL9	0.00132037
BRD9	1.3214e-05
C16orf72	0.0137679
CNOT2	7.00841e-06
CNOT2	1.28445e-10
CNOT3	0.0137679
CNOT3	0.00472389
CREBBP	0.000357526
CSNK1A1	1.29575e-241
CTNNB1	8.39704e-05
CTNNB1	8.87639e-19
CXXC1	0.0143381
CXXC1	0.00413523
DEPDC5	5.74946e-10
DEPDC5	5.40211e-10
DIS3L2	0.0100936
DNAJC30	0.0343572
DOT1L	4.39577e-14
DOT1L	8.47224e-22
FBXW7	0.000630514
FGGY	0.0281476
FLJ37453	0.0350318
FRAT2	0.0431746
GPATCH8	0.0375843
GTF2I	0.0343572
GTF2I	0.00223947
HDX	0.0343572
HNRNPA1	0.00860235
HNRNPD	5.78233e-05
HNRPA1L-2	0.00860235
HOXA11	0.0137679
HSP90B1	4.0863e-08
ILF3	0.000627199
KCTD5	0.00215832
KCTD5	0.00116578
LAMA4	0.0485303
LOC100216545	0.010656
LOC147727	0.0431746
LOC150197	0.0431746
LRBA	0.0230594
LRP6	8.42796e-37
LRP6	6.55505e-99
MALAT1	0.0487677
MALAT1	0.0100936
MALAT1	5.56969e-05
MECOM	8.35058e-09
MLL	4.13265e-07
MLL5	0.0349488
MLLT10	0.00103418
NEUROG2	0.00116578
NEUROG2	2.14911e-06
NKX2-2	0.0229018
NONO	0.035433
NONO	0.0161561
NPRL2	0.0411868
NPRL3	0.00116578
NPRL3	2.5824e-06
NSD1	2.98061e-07
OMG	0.0215508
OSTC	0.000464594
PATZ1	0.00116578
PBRM1	4.20392e-05
PYY	0.00098073
RAD54L2	0.00727014
RNF146	0.0220236
RNF146	0.00149981
SC65	0.0487677
SC65	0.0343572
SETD1B	7.31178e-13
SETD1B	1.88371e-18
SETDB1	0.0060183
SETDB1	7.30753e-05
SFRS1	0.0333675
SFRS1	0.0137679
SMARCA4	1.64894e-05
SPCS1	0.00815579
SPCS1	6.43958e-05
TBX3	0.0343572
TCF7L2	4.31256e-09
TFAP4	8.93868e-20
TFAP4	1.52182e-48
TRIM8	0.0141954
TRIP12	0.0343572
TRIP12	4.0704e-09
TSC1	5.3869e-06
TSC2	0.00161043
USP14	0.0199421
WAC	0.049162
ZCCHC14	0.0220236
ZCCHC8	0.000630514
ZFP36L2	0.0045003
ZFP36L2	0.00215832
ZNRF3	1.55816e-14

## Sheet: Biechele et al
siRNA Target	Average BAR firefly Luciferase (Raw)	Fold over control siRNA
AAK1	55010	2.07977
ACVR1	114790	4.33989
ACVR1C	59940	2.26616
ADCK4	8550	0.323251
ADCK5	58290	2.20378
ADRBK1	4530	0.171267
ADRBK2	86300	3.26276
AKT1	53700	2.03025
AKT3	11180	0.422684
ALPK3	11040	0.417391
AURKC	54170	2.04802
AXIN1/2	76210	2.88129
BLK	60620	2.29187
BRAF	158630	5.99735
BRD2	59400	2.24575
BRSK2	63130	2.38677
BTK	82300	3.11153
BUB1	12990	0.491115
C9orf96	11280	0.426465
CAMK2D	67350	2.54631
CDC14B	62790	2.37391
CDC2	10500	0.396975
CDC2L1	60950	2.30435
CDC2L2_4	6290	0.237807
CDC2L5	175440	6.63289
CDC42BPA	61520	2.3259
CDC42BPB	7900	0.298677
CDC7	70550	2.6673
CDK6	69720	2.63592
CHEK1	75230	2.84423
CHKB	7560	0.285822
CKB	6330	0.239319
CKM	82710	3.12703
CMPK	11330	0.428355
CSF1R	111700	4.22306
CSNK1E	7250	0.274102
CSNK1G3	108230	4.09187
CTNNB1	2810	0.106238
DAK	11440	0.432514
DAPK2	64840	2.45142
DAPK3	56560	2.13837
DDR2	7820	0.295652
DGKA	53250	2.01323
DGKB	61620	2.32968
DGKD	5810	0.21966
DGKH	8860	0.334972
DGKI	54770	2.0707
EIF2AK1	10230	0.386767
EIF2AK2	111270	4.20681
EIF2AK3	10320	0.39017
EIF2AK4	81200	3.06994
EPHA2	13210	0.499433
EPHA3	6920	0.261626
EPHA4	115040	4.34934
EPHA6	59280	2.24121
EPHA8	4030	0.152363
EPHB6	138390	5.23214
ERBB2	83000	3.138
ERBB4	9780	0.369754
ERN1	115580	4.36975
ETNK2	67550	2.55388
EVI5L	61150	2.31191
FER	8970	0.33913
FLJ10986	107370	4.05936
FLJ30698	12080	0.456711
FLJ40852	9450	0.357278
FLT4	80410	3.04008
FUK	54330	2.05406
GAK	72180	2.72892
GALK2	57940	2.19055
GPR125	54630	2.06541
GRK4	11250	0.425331
GRK5	136080	5.1448
GRK7	6500	0.245747
GUCY2C	66230	2.50397
HIPK1	57280	2.1656
HIPK4	68270	2.5811
HK3	12560	0.474858
ICK	53330	2.01626
IKBKE	63130	2.38677
IRAK1	11230	0.424575
ITK	10150	0.383743
JAK3	65050	2.45936
KIAA0999	53340	2.01664
KIAA2002	83080	3.14102
KSR2	89290	3.3758
LATS1	13000	0.491493
LATS2	5610	0.212098
LCK	66720	2.5225
LOC91461	11440	0.432514
MAGI1	104670	3.95728
MAP3K12	54750	2.06994
MAP3K6	59440	2.24726
MAP4K2	63870	2.41474
MAPK1	81790	3.09225
MAPK14	55000	2.0794
MAPK15	83830	3.16938
MAPK4	57650	2.17958
MAPK6	65800	2.48771
MAPK9	53090	2.00718
MARK3	60720	2.29565
MARK4	6890	0.260491
MARVELD3	70940	2.68204
MAST1	63990	2.41928
MAST3	92660	3.50321
MAST4	55670	2.10473
MASTL	11560	0.437051
MGC16169	71750	2.71267
MPP3	2710	0.102457
MPP4	65680	2.48318
MPP5	7830	0.29603
MULK	52960	2.00227
MYO3B	85030	3.21474
NAALADL1	75890	2.86919
NDUFA10	99880	3.77618
NEK10	11420	0.431758
NEK2	55250	2.08885
NME1	103820	3.92514
NME1-NME2	11650	0.440454
NME4	7050	0.266541
NME6	79360	3.00038
NRBP1	71780	2.7138
NRBP2	71080	2.68733
NTRK3	64240	2.42873
NUAK1	74870	2.83062
PAK1	67990	2.57051
PAK4	57250	2.16446
PAK6	12840	0.485444
PBK	91850	3.47259
PCK1	88690	3.35312
PCTK2	10430	0.394329
PDIK1L	92880	3.51153
PDK1	77230	2.91985
PDK4	58680	2.21853
PDPK1	73060	2.76219
PFKFB1	63470	2.39962
PFKFB3	12310	0.465406
PFKFB4	54010	2.04197
PFKM	74930	2.83289
PFKP	10960	0.414367
PHKA1	76320	2.88544
PHKB	10580	0.4
PHKG1	6910	0.261248
PI4K2B	105180	3.97656
PI4KII	10750	0.406427
PIK3C2B	9080	0.343289
PIK3C2G	63500	2.40076
PIK3CD	5230	0.197732
PIK3R3	67830	2.56446
PIM2	54050	2.04348
PIM3	6470	0.244612
PIP5K1A	54000	2.04159
PIP5K1C	10750	0.406427
PIP5K2B	61100	2.31002
PIP5K2C	94820	3.58488
PIP5K3	66810	2.5259
PKN2	86650	3.27599
POLR2K	9480	0.358412
PRKACA	7610	0.287713
PRKACG	146470	5.53762
PRKAG3	63870	2.41474
PRKAR1B	56480	2.13535
PRKCI	6990	0.264272
PRKD1	9720	0.367486
PRKD2	12260	0.463516
PRKG1	57480	2.17316
PXK	107280	4.05595
RET	79480	3.00491
RIPK2	84060	3.17807
ROCK2	69690	2.63478
ROR1	98170	3.71153
RP11-145H9.1	85520	3.23327
RP6-213H19.1	55880	2.11267
RPS6KA1	6590	0.249149
RPS6KA4	65910	2.49187
RPS6KB1	136590	5.16408
RPS6KB2	10140	0.383365
RYK	11320	0.427977
SCYL1	10360	0.391682
SGK	5290	0.2
SKP1A	66710	2.52212
SPHK2	127140	4.80681
STK16	12090	0.457089
STK17A	53940	2.03932
STK19	10170	0.384499
STK31	72580	2.74405
STK36	8740	0.330435
STK4	11420	0.431758
TAF9	60060	2.2707
TAOK1	8390	0.317202
TAOK2	10380	0.392439
TAOK3	13090	0.494896
TBK1	77830	2.94253
TEK	93690	3.54216
TGFBR2	53210	2.01172
TJP3	11020	0.416635
TK2	13160	0.497543
TNK2	8930	0.337618
TP53RK	10460	0.395463
TRIB2	12340	0.466541
TRIM24	70740	2.67448
TRIO	64050	2.42155
TSSK3	12540	0.474102
TSSK6	53490	2.02231
TTBK1	58710	2.21966
TTN	83380	3.15236
TXNDC3	12940	0.489225
UCK1	81930	3.09754
UCK2	5850	0.221172
ULK1	80990	3.062
ULK3	100080	3.78374
VRK2	83180	3.1448
WNK1	70300	2.65784
WNK2	8510	0.321739
WNK3	56870	2.15009
ZAP70	64480	2.43781

## Sheet: Madan et al
Gene Symbol	siRNA Type	Cell_Line	P-val Norm FF (%Luc)
A2M	Single	HT1080	0.0489826
A2M	Single	HEK-293T	0.0442066
A2M	Single	HT1080	0.0299408
A2M	Single	HT1080	0.0104071
A2M	Single	HEK-293T	0.0095998
A4GNT	Pool	HT1080	0.0147555
A4GNT	Single	HT1080	0.00118346
A4GNT	Single	HEK-293T	1.20196e-05
A4GNT	Single	HEK-293T	2.51935e-07
A4GNT	Single	HEK-293T	5.43105e-08
A4GNT	Pool	HEK-293T	1.46355e-12
A4GNT	Single	HT1080	6.5869e-29
AAK1	Single	HEK-293T	0.0225001
AAK1	Single	HEK-293T	0.0177391
AAK1	Pool	HEK-293T	0.0169148
AAK1	Single	HT1080	0.0164904
AAK1	Single	HT1080	0.00354653
AAK1	Single	HEK-293T	6.05543e-17
AASS	Single	HT1080	0.0200435
AASS	Pool	HEK-293T	0.0146027
AASS	Single	HT1080	0.00995447
AASS	Single	HEK-293T	0.000255947
AATF	Single	HT1080	0.0404602
AATF	Pool	HT1080	0.0288598
AATF	Single	HT1080	0.0128769
AATF	Single	HEK-293T	0.000628142
AATF	Single	HT1080	0.000133068
AATF	Single	HEK-293T	1.21183e-14
AATF	Pool	HEK-293T	2.56576e-36
AATF	Single	HEK-293T	4.09873e-98
AB051489	Single	HEK-293T	7.37448e-05
AB051489	Single	HT1080	9.87616e-22
AB063858	Single	HT1080	0.0151214
AB063858	Single	HT1080	0.0104363
AB063858	Single	HEK-293T	0.00215948
AB063858	Pool	HEK-293T	0.000944675
AB063858	Single	HEK-293T	0.000399176
AB063858	Single	HEK-293T	2.46183e-26
AB063858	Single	HT1080	4.77965e-35
AB196636	Single	HT1080	0.00780536
AB196636	Single	HT1080	0.00180314
AB196636	Single	HEK-293T	0.000278927
AB196636	Single	HEK-293T	3.03333e-10
AB196636	Pool	HEK-293T	1.41204e-10
AB196636	Single	HT1080	1.48989e-11
AB196636	Single	HEK-293T	2.59917e-29
ABCA6	Single	HT1080	0.0291985
ABCA6	Single	HEK-293T	0.00104633
ABCA6	Single	HEK-293T	0.000223631
ABCA6	Pool	HEK-293T	7.02186e-06
ABCA7	Single	HEK-293T	0.00907089
ABCA7	Single	HT1080	0.00214918
ABCA7	Pool	HEK-293T	0.000555123
ABCA7	Single	HEK-293T	0.000107159
ABCA7	Single	HT1080	1.05303e-05
ABCF2	Single	HEK-293T	0.0421446
ABCF2	Single	HT1080	0.00188675
ABCF2	Single	HT1080	0.00049143
ABCF2	Single	HEK-293T	5.00353e-07
ABCF2	Single	HEK-293T	1.66344e-10
ABCF2	Pool	HT1080	1.78307e-11
ABCF2	Pool	HEK-293T	3.1588e-12
ACACB	Single	HT1080	0.0110429
ACACB	Single	HT1080	0.00435934
ACACB	Pool	HEK-293T	0.000557031
ACACB	Single	HEK-293T	9.8939e-05
ACACB	Single	HEK-293T	4.63895e-70
ACAD8	Pool	HEK-293T	0.0316038
ACAD8	Single	HT1080	0.0311684
ACAD8	Single	HEK-293T	0.00410759
ACAD8	Single	HEK-293T	0.0011828
ACAD8	Single	HEK-293T	0.000188832
ACAD8	Single	HT1080	2.65451e-06
ACADL	Single	HT1080	0.00848561
ACADL	Pool	HEK-293T	5.2171e-05
ACADL	Single	HEK-293T	7.65231e-06
ACADL	Single	HEK-293T	3.53758e-06
ACADL	Single	HEK-293T	9.69006e-13
ACADL	Single	HT1080	2.22077e-16
ACADSB	Pool	HEK-293T	0.0489344
ACADSB	Single	HT1080	0.0441861
ACADSB	Single	HT1080	0.00207096
ACADSB	Single	HEK-293T	0.00204836
ACADSB	Single	HEK-293T	1.87305e-06
ACCN3	Single	HT1080	0.0472517
ACCN3	Single	HEK-293T	0.025913
ACCN3	Pool	HEK-293T	0.0130316
ACCN3	Single	HEK-293T	2.9588e-06
ACO2	Pool	HT1080	0.0194544
ACO2	Single	HEK-293T	4.5489e-05
ACO2	Single	HT1080	2.76782e-05
ACO2	Single	HT1080	2.15989e-12
ACP6	Single	HT1080	0.0316168
ACP6	Single	HEK-293T	0.000273928
ACP6	Pool	HEK-293T	2.44861e-06
ACP6	Single	HT1080	1.31705e-06
ACP6	Single	HEK-293T	3.57941e-12
ACSM5	Pool	HEK-293T	0.00513664
ACSM5	Single	HT1080	0.00311472
ACSM5	Single	HEK-293T	0.000840018
ACSM5	Single	HEK-293T	0.000122372
ACVR2A	Pool	HEK-293T	0.0328825
ACVR2A	Single	HEK-293T	0.0131365
ACVR2A	Single	HT1080	0.0111656
ACVR2A	Single	HT1080	0.00357266
ACVR2A	Single	HEK-293T	0.0026353
ACVR2B	Single	HEK-293T	0.0248031
ACVR2B	Single	HT1080	0.0218163
ACVR2B	Single	HT1080	0.0025715
ACVR2B	Pool	HEK-293T	0.00225963
ACVR2B	Single	HEK-293T	0.000283184
ACVR2B	Single	HT1080	2.97338e-05
ACVR2B	Single	HEK-293T	1.35603e-05
ACVR2B	Single	HEK-293T	3.75382e-08
ACYP2	Single	HT1080	0.0402216
ACYP2	Single	HT1080	0.000664603
ACYP2	Single	HEK-293T	0.000277933
ACYP2	Single	HEK-293T	4.06494e-06
ACYP2	Single	HT1080	2.96148e-06
ACYP2	Pool	HEK-293T	2.82486e-07
ACYP2	Single	HEK-293T	1.44692e-08
ADAM12	Single	HEK-293T	0.000389732
ADAM12	Pool	HEK-293T	1.64399e-06
ADCY4	Single	HT1080	0.0117984
ADCY4	Single	HEK-293T	0.00749758
ADCY6	Single	HT1080	0.03204
ADCY6	Pool	HEK-293T	0.00157878
ADCY6	Single	HT1080	0.00101057
ADCY6	Single	HEK-293T	2.05631e-05
ADCY6	Single	HEK-293T	4.143e-08
ADCY6	Pool	HT1080	1.16884e-16
ADCYAP1R1	Single	HT1080	0.0461308
ADCYAP1R1	Pool	HT1080	0.0148676
ADCYAP1R1	Single	HT1080	0.0142856
ADCYAP1R1	Single	HEK-293T	0.00937122
ADCYAP1R1	Single	HT1080	0.00321972
ADCYAP1R1	Single	HEK-293T	0.000957055
ADCYAP1R1	Pool	HEK-293T	0.000187802
ADCYAP1R1	Single	HEK-293T	0.000148185
ADIPOR1	Single	HEK-293T	0.0207553
ADIPOR1	Pool	HEK-293T	0.00434907
ADIPOR1	Single	HEK-293T	0.00110164
ADIPOR1	Single	HT1080	2.50446e-08
ADIPOR1	Single	HEK-293T	6.04393e-09
AF020589	Single	HT1080	0.0162883
AF020589	Single	HT1080	0.00813207
AF020589	Pool	HT1080	0.000391608
AF020589	Single	HT1080	2.1221e-13
AF020589	Single	HEK-293T	8.49858e-14
AF020589	Pool	HEK-293T	1.33413e-19
AF020642	Single	HEK-293T	0.021107
AF020642	Single	HEK-293T	0.00441186
AF020642	Pool	HEK-293T	4.65898e-07
AF020642	Single	HT1080	5.07869e-12
AF020642	Single	HEK-293T	2.99864e-92
AF117899	Single	HT1080	0.0399983
AF161366	Single	HT1080	0.0341519
AF161366	Single	HT1080	0.0220072
AF161366	Pool	HT1080	0.00533855
AF161366	Single	HT1080	0.00164791
AF161366	Single	HEK-293T	1.30542e-05
AF161366	Single	HEK-293T	1.21472e-05
AF161366	Single	HEK-293T	2.43758e-06
AF161366	Pool	HEK-293T	2.78114e-08
AF210649	Single	HT1080	0.0399013
AF210649	Single	HT1080	0.00701364
AF210649	Single	HT1080	0.00354321
AF210649	Pool	HEK-293T	0.000706414
AF210649	Single	HEK-293T	0.000703927
AF210649	Single	HEK-293T	0.000502658
AF547222	Single	HT1080	0.00481664
AF547222	Single	HEK-293T	0.000349177
AF547222	Single	HEK-293T	3.12824e-06
AF547222	Single	HEK-293T	3.72447e-15
AFAP1	Single	HT1080	0.0432979
AFAP1	Pool	HEK-293T	0.0345381
AGRN	Single	HT1080	0.027355
AGRN	Single	HEK-293T	0.0147114
AGRN	Pool	HEK-293T	0.00157041
AGRN	Pool	HT1080	0.000713099
AGRN	Single	HT1080	0.000269927
AGRN	Single	HEK-293T	4.02289e-05
AGRP	Pool	HT1080	0.0229033
AGRP	Single	HT1080	0.011611
AGRP	Single	HT1080	0.000250463
AGRP	Single	HT1080	2.60281e-08
AGRP	Single	HEK-293T	2.57709e-08
AGRP	Single	HEK-293T	7.08528e-09
AGRP	Single	HEK-293T	1.53633e-32
AGRP	Pool	HEK-293T	7.57721e-122
AHI1	Single	HT1080	0.0114908
AHI1	Pool	HEK-293T	0.00656196
AHNAK	Pool	HEK-293T	0.047652
AHNAK	Single	HT1080	0.0195732
AHNAK	Single	HEK-293T	0.00172735
AHNAK	Single	HT1080	4.62064e-17
AI278633	Pool	HEK-293T	0.0368655
AI278633	Single	HEK-293T	0.0241237
AI278633	Single	HT1080	0.0176221
AI278633	Single	HT1080	0.00993983
AI278633	Single	HEK-293T	0.00897062
AI278633	Single	HT1080	0.00248026
AJ007771	Pool	HT1080	0.00180769
AJ007771	Single	HEK-293T	0.000309958
AJ007771	Single	HT1080	3.3139e-05
AJ007771	Single	HEK-293T	7.04055e-06
AJ007771	Pool	HEK-293T	2.2708e-07
AK000832	Single	HT1080	0.00328326
AK000832	Single	HT1080	8.10745e-09
AK000832	Pool	HEK-293T	6.67549e-13
AK000832	Single	HEK-293T	1.02941e-14
AK000832	Single	HEK-293T	2.39752e-104
AK000832	Single	HT1080	3.88346e-108
AK021432	Single	HEK-293T	0.0328537
AK021432	Single	HT1080	0.0254107
AK021432	Single	HEK-293T	3.25734e-07
AK022609	Pool	HT1080	0.00420477
AK022609	Single	HEK-293T	0.0021261
AK022609	Single	HT1080	2.19234e-07
AK022609	Single	HEK-293T	1.27332e-08
AK022609	Pool	HEK-293T	1.88007e-12
AK022609	Single	HEK-293T	1.53477e-15
AK022678	Single	HT1080	0.0377446
AK022678	Single	HT1080	0.020334
AK022678	Single	HEK-293T	0.016652
AK022678	Pool	HEK-293T	7.84827e-05
AK022678	Pool	HT1080	2.48778e-14
AK025430	Single	HT1080	0.0273781
AK025430	Single	HT1080	0.0242615
AK025430	Single	HT1080	0.00670946
AK025430	Single	HEK-293T	0.00235357
AK025430	Single	HEK-293T	3.02014e-16
AK026312	Single	HT1080	0.0260747
AK026312	Single	HEK-293T	0.0210018
AK026312	Single	HEK-293T	0.0203136
AK026312	Pool	HEK-293T	0.00171171
AK026312	Single	HEK-293T	0.000436993
AK090404	Pool	HEK-293T	0.0356586
AK090404	Single	HEK-293T	0.0243742
AK091177	Single	HT1080	0.0151556
AK091177	Single	HT1080	0.0128509
AK091177	Pool	HEK-293T	0.00207632
AK091177	Single	HEK-293T	8.66053e-05
AK091177	Pool	HT1080	2.05293e-19
AK094364	Pool	HT1080	0.0468245
AK094364	Single	HT1080	0.0281839
AK094364	Single	HT1080	0.0135128
AK094364	Single	HEK-293T	0.00982103
AK094364	Single	HT1080	0.00579096
AK094364	Pool	HEK-293T	0.00317153
AK094364	Single	HEK-293T	7.23998e-05
AK098637	Single	HT1080	0.0279751
AK098637	Single	HEK-293T	0.0261319
AK098637	Single	HEK-293T	0.000218279
AK098637	Single	HT1080	0.00014171
AK123383	Single	HT1080	0.0296018
AK123383	Pool	HEK-293T	0.000322738
AK123383	Single	HEK-293T	1.73061e-05
AK123383	Single	HT1080	9.35378e-12
AK123383	Single	HEK-293T	1.90708e-15
AK124784	Pool	HT1080	0.0129032
AK124784	Single	HT1080	0.00075225
AK124784	Single	HT1080	1.38377e-05
AK124784	Single	HEK-293T	5.85953e-06
AK124784	Single	HEK-293T	3.20836e-08
AK124784	Pool	HEK-293T	1.1424e-12
AK125103	Single	HEK-293T	0.00641343
AK125103	Pool	HEK-293T	0.00138444
AK125637	Pool	HEK-293T	0.0231829
AK125637	Single	HT1080	0.0224406
AK125637	Single	HT1080	0.012657
AK125637	Single	HEK-293T	0.000664695
AK126604	Single	HT1080	0.0135699
AK126604	Single	HEK-293T	0.000810868
AK126695	Single	HEK-293T	0.0364239
AK126695	Single	HT1080	0.0298685
AK126695	Pool	HEK-293T	0.00043687
AK126695	Single	HEK-293T	0.000242892
AK126800	Single	HT1080	0.0406753
AK126800	Single	HEK-293T	0.010898
AK126800	Pool	HEK-293T	0.0107534
AK126800	Single	HEK-293T	0.000588592
AK126800	Single	HT1080	4.85278e-05
AK127420	Pool	HT1080	0.000595365
AK127420	Single	HT1080	0.000386729
AK127420	Single	HEK-293T	4.82151e-08
AK127420	Single	HT1080	4.04198e-08
AK127420	Pool	HEK-293T	4.05832e-62
AK127420	Single	HEK-293T	6.36461e-67
AK127669	Single	HT1080	0.0464106
AK127669	Single	HEK-293T	0.000863416
AK127669	Single	HEK-293T	4.28505e-05
AK127669	Single	HEK-293T	6.81708e-09
AK128213	Pool	HEK-293T	0.0465601
AK128213	Single	HEK-293T	0.00804566
AK128213	Single	HT1080	0.000909536
AK128213	Single	HEK-293T	0.000588722
AK128235	Single	HT1080	0.0344702
AK128235	Single	HEK-293T	0.00347413
AK128235	Single	HEK-293T	0.000567838
AK128235	Pool	HEK-293T	0.000154448
AK128235	Single	HEK-293T	4.38387e-05
AK128670	Single	HEK-293T	0.020431
AK128670	Single	HEK-293T	0.0100124
AK128670	Single	HEK-293T	0.00784907
AK128670	Single	HT1080	0.00508654
AK128670	Pool	HEK-293T	0.00148011
AK128670	Single	HT1080	0.000317586
AK128670	Single	HT1080	5.5821e-06
AK130705	Pool	HEK-293T	0.0238905
AK130705	Single	HT1080	0.0207481
AK130705	Single	HEK-293T	0.00594142
AK130705	Single	HEK-293T	0.00323726
AK2	Single	HT1080	0.0298804
AK2	Single	HEK-293T	0.00556487
AK2	Single	HEK-293T	0.000596988
AK2	Single	HEK-293T	0.00013503
AK2	Pool	HEK-293T	6.03144e-07
AK2	Single	HT1080	8.96185e-27
AKAP5	Single	HEK-293T	0.0129898
AKAP5	Single	HEK-293T	0.0128626
AKAP5	Single	HT1080	0.0106082
AKAP5	Single	HEK-293T	0.0031259
AKAP5	Pool	HEK-293T	0.00151077
AKAP8L	Single	HEK-293T	0.0323462
AKAP8L	Single	HEK-293T	0.0209401
AKAP8L	Pool	HEK-293T	0.0188553
AKAP8L	Single	HT1080	0.0158037
AKAP8L	Single	HEK-293T	0.0109286
AKNA	Single	HEK-293T	0.00934657
AKNA	Pool	HEK-293T	0.00110656
AKNA	Single	HEK-293T	0.000680313
AKNA	Single	HT1080	4.69832e-07
AKNA	Pool	HT1080	2.68284e-26
AKT2	Pool	HT1080	0.0464478
AKT2	Single	HT1080	0.00579855
AKT2	Pool	HEK-293T	1.42691e-05
AKT2	Single	HEK-293T	1.0727e-06
AKT2	Single	HEK-293T	1.03832e-06
AKT2	Single	HT1080	9.27072e-07
AKT2	Single	HEK-293T	6.07487e-08
AL136830	Single	HEK-293T	0.0495024
AL136830	Single	HT1080	0.00548558
AL136830	Single	HT1080	0.000641151
AL136830	Pool	HEK-293T	3.8551e-05
AL136830	Single	HEK-293T	1.77082e-113
AL389953	Single	HT1080	0.00226727
AL389953	Single	HT1080	0.00224058
AL389953	Pool	HEK-293T	0.000982169
AL389953	Single	HEK-293T	0.000523617
AL389953	Single	HEK-293T	4.06555e-12
AL442096	Single	HEK-293T	0.0324461
AL442096	Single	HT1080	0.025342
AL831942	Single	HEK-293T	0.0265271
AL831942	Single	HT1080	0.00260766
ALAS2	Single	HEK-293T	0.0337003
ALAS2	Single	HEK-293T	0.0102179
ALAS2	Single	HEK-293T	0.00461129
ALAS2	Single	HT1080	0.000505214
ALAS2	Pool	HEK-293T	5.98775e-07
ALDH8A1	Single	HT1080	0.0208663
ALDH8A1	Pool	HEK-293T	0.0147147
ALDH8A1	Single	HEK-293T	0.000497167
ALG6	Single	HEK-293T	0.0225296
ALG6	Pool	HEK-293T	0.0129361
ALG6	Single	HT1080	0.0115436
ALG6	Single	HEK-293T	0.00051418
ALG6	Single	HT1080	4.80558e-13
ALKBH5	Single	HT1080	0.0156028
ALKBH5	Pool	HEK-293T	0.0129165
ALKBH5	Pool	HT1080	1.41725e-05
ALKBH5	Single	HEK-293T	2.71273e-18
ALKBH5	Single	HT1080	2.70859e-18
AMFR	Pool	HEK-293T	0.0173292
AMFR	Single	HEK-293T	0.00856197
AMFR	Single	HT1080	0.00777723
AMN1	Pool	HT1080	0.0346584
AMN1	Single	HT1080	0.0045552
AMN1	Single	HEK-293T	0.0023364
AMN1	Single	HEK-293T	0.00100231
AMN1	Pool	HEK-293T	4.60537e-05
AMN1	Single	HEK-293T	1.02415e-07
ANKRD13B	Single	HEK-293T	0.0112236
ANKRD13B	Single	HEK-293T	0.00838959
ANKRD13B	Single	HT1080	0.00104108
ANKRD13B	Pool	HEK-293T	3.22883e-06
ANKRD2	Pool	HT1080	0.0373304
ANKRD2	Single	HT1080	0.0072149
ANKRD2	Single	HT1080	8.85839e-05
ANKRD2	Single	HEK-293T	1.13678e-08
ANKRD2	Single	HEK-293T	6.24746e-11
ANKRD52	Pool	HEK-293T	0.00855659
ANKRD52	Single	HEK-293T	0.00321937
ANKRD52	Single	HEK-293T	1.09892e-05
ANKRD52	Single	HT1080	9.14316e-15
ANTXR2	Pool	HEK-293T	0.00618103
ANXA3	Pool	HEK-293T	0.0232349
ANXA3	Single	HEK-293T	0.0198359
ANXA3	Single	HEK-293T	0.0143675
APC	Single	HT1080	0.0405763
APC	Single	HT1080	0.0317115
APC	Pool	HEK-293T	0.0283373
APC	Single	HT1080	0.00963354
APC	Single	HEK-293T	3.30741e-06
APEX2	Pool	HEK-293T	0.0365446
APEX2	Single	HT1080	0.0214952
APEX2	Single	HT1080	0.0160823
APEX2	Single	HEK-293T	0.00146384
APEX2	Single	HEK-293T	0.000675499
APOH	Single	HEK-293T	0.016576
APOH	Single	HT1080	7.17522e-16
APOL1	Single	HT1080	0.0459961
APOL1	Single	HT1080	0.0401945
APOL1	Single	HEK-293T	0.00946502
APOL1	Pool	HEK-293T	0.00760404
APOL1	Single	HEK-293T	0.00275126
APOL1	Single	HEK-293T	0.00168823
APPL1	Single	HT1080	0.0229557
AQP4	Single	HEK-293T	0.00672162
AQP4	Single	HT1080	0.00331755
AQP4	Single	HEK-293T	1.7733e-07
ARF5	Pool	HT1080	0.0260698
ARF5	Single	HT1080	0.0255738
ARF5	Single	HEK-293T	3.23521e-07
ARF5	Single	HT1080	1.45541e-07
ARF5	Single	HEK-293T	2.38932e-09
ARF5	Pool	HEK-293T	3.55915e-17
ARF5	Single	HEK-293T	1.09343e-22
ARF5	Single	HT1080	8.85363e-107
ARHGEF7	Pool	HEK-293T	0.0223927
ARHGEF7	Single	HEK-293T	0.000413901
ARHGEF7	Single	HT1080	8.69847e-07
ARID1A	Pool	HEK-293T	0.0335436
ARID1A	Single	HEK-293T	0.010497
ARID1B	Pool	HEK-293T	0.00099617
ARID1B	Single	HEK-293T	0.000932348
ARID1B	Single	HT1080	2.40308e-05
ARID2	Single	HEK-293T	0.0305872
ARID2	Single	HT1080	0.0259612
ARID2	Pool	HEK-293T	0.00119153
ARID3A	Single	HT1080	0.0497263
ARID3A	Single	HT1080	0.0223768
ARID3A	Single	HEK-293T	0.00243319
ARID3A	Pool	HEK-293T	2.13768e-11
ARID3A	Single	HEK-293T	2.79205e-16
ARID3A	Single	HEK-293T	4.30053e-17
ARID3A	Single	HT1080	7.58407e-19
ARID3B	Single	HT1080	0.0181166
ARID3B	Single	HT1080	3.53928e-06
ARID4A	Single	HT1080	0.0471008
ARID4A	Single	HT1080	0.0467938
ARID4A	Pool	HEK-293T	0.00691545
ARID4A	Single	HT1080	0.00507
ARID4A	Single	HEK-293T	0.00253798
ARID4A	Single	HEK-293T	5.3171e-14
ARID4B	Single	HEK-293T	0.00231916
ARID4B	Single	HEK-293T	0.000449913
ARID5A	Pool	HEK-293T	0.0384277
ARID5A	Single	HEK-293T	0.0285004
ARID5A	Single	HEK-293T	0.000373955
ARID5B	Single	HT1080	0.0486354
ARID5B	Pool	HEK-293T	0.000920888
ARMC6	Single	HEK-293T	0.0208289
ARMC6	Single	HEK-293T	0.0030279
ARRB1	Single	HT1080	0.0309218
ARRB1	Single	HEK-293T	0.0110437
ARRB1	Single	HT1080	0.00485655
ARRB1	Single	HT1080	4.68515e-06
ARRB1	Single	HEK-293T	4.57038e-06
ARRB1	Single	HEK-293T	7.1791e-07
ARRB1	Pool	HEK-293T	8.64206e-76
ARVCF	Single	HEK-293T	0.03358
ARVCF	Single	HEK-293T	0.000496132
ARVCF	Single	HEK-293T	0.00011765
ARVCF	Pool	HEK-293T	7.05747e-05
ASAH3L	Single	HEK-293T	0.0250674
ASAH3L	Single	HT1080	0.0118335
ASAH3L	Pool	HEK-293T	0.00223066
ASAH3L	Single	HT1080	0.000897747
ASAH3L	Single	HEK-293T	0.000130213
ASB13	Single	HT1080	0.0421455
ASB13	Pool	HT1080	0.023164
ASB13	Single	HEK-293T	0.00165557
ASB13	Single	HT1080	4.99433e-10
ASB13	Pool	HEK-293T	4.65537e-11
ASB13	Single	HEK-293T	4.5485e-13
ATAD3A	Single	HEK-293T	0.00293761
ATAD3A	Single	HEK-293T	0.00286758
ATAD3A	Single	HT1080	0.000522398
ATAD3A	Single	HEK-293T	0.000159726
ATF4	Single	HT1080	0.0430485
ATF4	Single	HEK-293T	0.0419787
ATF4	Pool	HEK-293T	0.0102075
ATM	Single	HEK-293T	0.00105848
ATM	Single	HEK-293T	0.000498136
ATM	Pool	HEK-293T	0.000435416
ATM	Pool	HT1080	8.38517e-05
ATM	Single	HT1080	1.38521e-09
ATM	Single	HT1080	4.03072e-14
ATP13A4	Pool	HEK-293T	0.0158312
ATP13A4	Single	HT1080	0.0082545
ATP13A4	Single	HT1080	0.00359142
ATP8B2	Single	HT1080	0.0382025
ATP8B2	Single	HEK-293T	0.0356798
ATP8B2	Pool	HEK-293T	0.00719042
ATRIP	Pool	HEK-293T	0.0322981
ATRIP	Single	HEK-293T	0.015395
ATRIP	Single	HEK-293T	0.00924079
ATRIP	Single	HT1080	0.000848094
ATRIP	Single	HEK-293T	5.7985e-05
ATXN7	Single	HT1080	0.0191656
ATXN7	Single	HEK-293T	0.013831
ATXN7	Pool	HEK-293T	0.00146776
ATXN7	Single	HEK-293T	3.68281e-07
AY124781	Single	HEK-293T	0.0145789
AY124781	Pool	HEK-293T	0.00287206
AY124781	Single	HEK-293T	0.000151787
AY129027	Pool	HT1080	0.0236305
AY129027	Pool	HEK-293T	0.000589496
AY129027	Single	HT1080	0.000569388
AY129027	Single	HEK-293T	0.000417813
AY129027	Single	HT1080	6.95713e-05
AY129027	Single	HEK-293T	4.98905e-07
AY129027	Single	HEK-293T	1.87746e-18
AY129027	Single	HT1080	4.1186e-30
AY138548	Single	HEK-293T	0.026757
AY138548	Single	HEK-293T	5.14441e-06
AY138548	Single	HEK-293T	1.82241e-06
AY138548	Pool	HT1080	7.10028e-09
AY138548	Single	HT1080	6.65803e-25
AY138548	Pool	HEK-293T	2.17948e-39
AY189285	Single	HT1080	0.034329
AY189285	Single	HEK-293T	8.7532e-05
AY189285	Single	HT1080	2.57219e-05
AY189285	Pool	HEK-293T	1.93963e-07
AY189285	Single	HEK-293T	1.89823e-07
AY189285	Single	HEK-293T	4.27683e-38
AY358255	Single	HEK-293T	0.00348557
AY358255	Single	HEK-293T	3.05321e-05
AY358255	Pool	HEK-293T	4.18523e-06
AY358255	Single	HEK-293T	8.94244e-10
AY533200	Single	HT1080	0.00273604
AY533200	Single	HEK-293T	0.000256727
AY533200	Single	HEK-293T	6.26744e-05
AY533200	Pool	HEK-293T	4.64992e-09
AY533200	Pool	HT1080	9.52391e-10
AY533200	Single	HT1080	4.72912e-63
B3GALT5	Single	HEK-293T	0.0220131
B3GALT5	Pool	HT1080	0.00857425
B3GALT5	Pool	HEK-293T	0.000451572
B3GALT5	Single	HEK-293T	0.000289013
B3GALT5	Single	HT1080	4.57747e-07
B4GALNT2	Single	HEK-293T	0.00957522
B4GALNT2	Pool	HEK-293T	0.00240962
B4GALNT2	Single	HT1080	0.000229457
B4GALNT2	Pool	HT1080	3.46655e-06
B4GALT4	Pool	HEK-293T	0.0179286
B4GALT4	Single	HEK-293T	0.00822927
B4GALT4	Single	HEK-293T	0.0070075
B4GALT4	Single	HT1080	0.00274468
BAIAP2	Pool	HT1080	0.0375924
BAIAP2	Single	HEK-293T	0.012167
BAIAP2	Single	HT1080	0.00203279
BAIAP2	Single	HEK-293T	0.00108167
BAIAP2	Single	HEK-293T	0.000456631
BAIAP2	Single	HT1080	5.74175e-06
BAIAP2	Pool	HEK-293T	6.81083e-09
BAIAP2L1	Single	HEK-293T	0.000408532
BAIAP2L1	Single	HEK-293T	7.23743e-05
BAIAP2L1	Pool	HEK-293T	3.31874e-06
BANK1	Pool	HEK-293T	0.0201702
BANK1	Single	HT1080	0.0169325
BANK1	Single	HEK-293T	0.000782636
BANK1	Single	HEK-293T	6.08136e-07
BAT3	Pool	HEK-293T	0.00760847
BAZ1A	Single	HT1080	0.0215712
BAZ1A	Single	HEK-293T	0.0207246
BAZ1A	Pool	HEK-293T	0.000585932
BAZ1A	Single	HEK-293T	7.22973e-07
BC005070	Single	HT1080	0.0480027
BC005070	Single	HEK-293T	0.0348027
BC005070	Single	HT1080	0.0320361
BC005070	Single	HT1080	0.0262687
BC005070	Single	HEK-293T	0.0100209
BC005070	Single	HEK-293T	0.00366091
BC005070	Pool	HEK-293T	0.00365628
BC007866	Single	HT1080	0.0438198
BC007866	Single	HEK-293T	0.00109798
BC007866	Single	HT1080	0.000798947
BC007866	Pool	HEK-293T	0.000366735
BC007866	Single	HEK-293T	3.05315e-05
BC008289	Pool	HEK-293T	0.0463396
BC008289	Single	HT1080	0.0254616
BC008289	Single	HEK-293T	0.0134131
BC008289	Single	HT1080	0.00750169
BC008624	Single	HEK-293T	0.00445721
BC008624	Single	HEK-293T	0.000165387
BC008624	Single	HEK-293T	2.98633e-05
BC008624	Pool	HEK-293T	1.95253e-05
BC008624	Single	HT1080	7.01845e-09
BC010176	Single	HEK-293T	9.87201e-05
BC010176	Single	HEK-293T	7.06644e-05
BC010176	Pool	HEK-293T	1.15408e-08
BC010176	Single	HEK-293T	5.63913e-09
BC010176	Single	HT1080	5.53479e-110
BC011002	Single	HT1080	0.0295073
BC011002	Single	HT1080	0.0127228
BC011002	Single	HT1080	0.00843498
BC011002	Single	HEK-293T	0.00411441
BC014322	Single	HT1080	0.0460651
BC014322	Pool	HT1080	0.0223484
BC014322	Single	HT1080	0.00580281
BC014322	Pool	HEK-293T	0.00307191
BC014322	Single	HEK-293T	9.77549e-05
BC014322	Single	HT1080	4.56068e-07
BC014322	Single	HEK-293T	2.24275e-15
BC031230	Pool	HEK-293T	0.0141341
BC041842	Pool	HEK-293T	0.0389927
BC041842	Single	HT1080	0.00786541
BC042450	Single	HT1080	0.0144095
BC042450	Single	HT1080	0.010054
BC042450	Pool	HEK-293T	0.00565564
BC042450	Single	HEK-293T	0.00430425
BC062632	Single	HT1080	0.00812506
BC062632	Pool	HEK-293T	0.00251261
BC062632	Single	HEK-293T	0.00059258
BC062632	Single	HEK-293T	0.000297823
BC062632	Single	HT1080	1.75638e-05
BC062776	Pool	HEK-293T	0.0112042
BC062776	Single	HT1080	0.0100437
BC062776	Single	HEK-293T	2.1653e-05
BCAN	Pool	HEK-293T	0.00130362
BCAN	Single	HEK-293T	0.00104413
BCAN	Single	HEK-293T	0.000384374
BCAN	Single	HEK-293T	1.38765e-05
BCAP31	Pool	HEK-293T	0.0435727
BCAP31	Single	HT1080	0.0261302
BCAP31	Single	HT1080	0.011908
BCAP31	Single	HEK-293T	0.00184654
BCL2L14	Single	HT1080	0.0407102
BCL2L14	Pool	HEK-293T	0.0143679
BCL2L14	Single	HEK-293T	0.0112513
BCL9	Single	HT1080	0.0370427
BCL9	Pool	HEK-293T	1.00357e-16
BCL9	Single	HEK-293T	6.77834e-17
BCL9	Single	HEK-293T	5.8438e-26
BCL9	Single	HEK-293T	2.43727e-46
BDNF	Single	HEK-293T	0.0322483
BDNF	Single	HEK-293T	0.0129579
BDNF	Single	HT1080	0.00952461
BDNF	Single	HT1080	0.00924438
BDNF	Pool	HEK-293T	0.00738241
BDP1	Single	HT1080	0.0191173
BDP1	Pool	HT1080	0.00462538
BDP1	Single	HEK-293T	9.9457e-05
BDP1	Single	HEK-293T	1.6261e-05
BDP1	Pool	HEK-293T	6.75085e-07
BDP1	Single	HT1080	2.26738e-16
BDP1	Single	HEK-293T	4.22928e-20
BDP1	Single	HT1080	1.90644e-21
BFSP2	Single	HEK-293T	0.0380441
BFSP2	Single	HEK-293T	0.0342744
BFSP2	Pool	HEK-293T	0.00824396
BIRC8	Pool	HEK-293T	0.0410894
BIRC8	Single	HEK-293T	0.0369233
BIRC8	Single	HT1080	0.0229124
BIRC8	Single	HT1080	0.0130957
BIRC8	Single	HEK-293T	0.000881087
BIRC8	Single	HEK-293T	0.000535556
BLNK	Single	HT1080	0.0287559
BLNK	Single	HEK-293T	0.000363848
BLNK	Single	HEK-293T	0.00021344
BLNK	Single	HEK-293T	3.84873e-05
BLNK	Pool	HEK-293T	8.95835e-06
BLOC1S3	Single	HEK-293T	0.0397323
BLOC1S3	Single	HT1080	0.0232593
BLOC1S3	Pool	HEK-293T	0.0162238
BLOC1S3	Pool	HT1080	0.0130402
BLOC1S3	Single	HT1080	0.000831472
BLOC1S3	Single	HT1080	5.03701e-06
BLOC1S3	Single	HEK-293T	1.16758e-07
BMX	Single	HT1080	0.0459165
BMX	Single	HT1080	0.023043
BMX	Single	HT1080	0.00848877
BMX	Single	HEK-293T	0.0065564
BMX	Single	HEK-293T	0.00633343
BOLA3	Single	HT1080	0.0321539
BOLA3	Single	HEK-293T	0.000506912
BOLA3	Single	HT1080	0.00023327
BRCA2	Single	HEK-293T	0.048989
BRCA2	Single	HT1080	0.0222173
BRCA2	Pool	HEK-293T	0.0141297
BRCA2	Single	HEK-293T	5.29707e-05
BRD7	Single	HEK-293T	0.0224812
BRD7	Single	HT1080	0.000208798
BRD7	Single	HEK-293T	2.56587e-05
BRD7	Single	HT1080	6.41588e-06
BRD7	Pool	HEK-293T	3.6498e-08
BRD7	Single	HEK-293T	1.27575e-31
BSCL2	Single	HT1080	0.0329838
BSCL2	Single	HEK-293T	0.00502159
BSCL2	Single	HEK-293T	0.000718063
BSN	Single	HEK-293T	0.0499159
BSN	Single	HEK-293T	0.0410453
BSN	Pool	HEK-293T	0.00766428
BSN	Single	HEK-293T	0.00288413
BTF3	Single	HEK-293T	0.0354319
BTF3	Single	HEK-293T	0.00935203
BTF3	Pool	HEK-293T	0.00120464
C10orf119	Single	HT1080	0.0464798
C10orf119	Pool	HEK-293T	0.0270071
C10orf119	Single	HEK-293T	0.0252307
C10orf119	Single	HT1080	0.0214826
C10orf119	Single	HEK-293T	0.0052177
C10orf119	Single	HEK-293T	0.00342916
C10orf91	Single	HT1080	0.0326906
C10orf91	Single	HEK-293T	0.0281397
C10orf91	Pool	HEK-293T	0.00023944
C10orf91	Single	HEK-293T	0.000224806
C10orf91	Single	HT1080	6.7523e-05
C11orf31	Single	HT1080	0.0133501
C11orf31	Single	HT1080	0.00727975
C11orf31	Pool	HEK-293T	0.000219607
C11orf31	Single	HEK-293T	2.34158e-05
C11orf31	Single	HEK-293T	9.48387e-24
C11orf31	Single	HT1080	2.69777e-115
C11orf41	Single	HT1080	0.0491042
C11orf41	Pool	HEK-293T	0.0449276
C11orf41	Single	HT1080	0.0145543
C11orf41	Single	HEK-293T	0.0109907
C11orf41	Single	HEK-293T	0.000173844
C11orf48	Single	HT1080	0.00902278
C11orf48	Single	HEK-293T	0.00179201
C11orf48	Single	HT1080	0.000319656
C11orf57	Single	HEK-293T	0.0366735
C11orf57	Single	HEK-293T	0.0361524
C11orf57	Single	HT1080	0.0301133
C11orf57	Pool	HEK-293T	0.0288857
C11orf57	Single	HT1080	0.0267025
C11orf68	Pool	HT1080	0.0118592
C11orf68	Single	HEK-293T	0.00924908
C11orf68	Single	HEK-293T	0.00578069
C11orf68	Single	HT1080	0.00173516
C11orf68	Single	HT1080	0.000605553
C11orf68	Single	HEK-293T	1.94164e-05
C11orf68	Pool	HEK-293T	1.91649e-20
C11orf79	Pool	HEK-293T	0.0350853
C11orf79	Single	HT1080	0.00255463
C11orf79	Single	HEK-293T	0.00239407
C12orf25	Single	HEK-293T	0.0193048
C12orf25	Single	HEK-293T	0.0088649
C12orf25	Single	HT1080	0.00337789
C12orf25	Single	HT1080	0.000268343
C12orf25	Single	HEK-293T	6.20331e-05
C12orf25	Single	HT1080	1.01537e-05
C12orf25	Pool	HEK-293T	9.06755e-09
C12orf25	Pool	HT1080	4.08714e-24
C13orf23	Single	HEK-293T	0.000610797
C14orf152	Single	HT1080	0.0330012
C14orf152	Pool	HEK-293T	0.0299905
C14orf159	Pool	HEK-293T	0.0264228
C14orf159	Single	HT1080	0.00620225
C14orf166	Single	HT1080	0.0133844
C14orf166	Single	HEK-293T	0.00163873
C14orf166	Single	HT1080	6.18529e-05
C15orf38	Single	HEK-293T	0.012159
C15orf38	Pool	HT1080	0.00822336
C15orf38	Pool	HEK-293T	8.08311e-07
C15orf38	Single	HT1080	6.06598e-63
C15orf38	Single	HT1080	1.36932e-79
C15orf38	Single	HEK-293T	4.52402e-109
C15orf5	Single	HEK-293T	0.00353314
C15orf51	Single	HEK-293T	0.0305869
C15orf51	Single	HT1080	0.0267761
C15orf51	Single	HEK-293T	0.0173843
C15orf51	Pool	HEK-293T	0.00904268
C15orf51	Single	HT1080	0.0014259
C16orf67	Pool	HT1080	0.0143872
C16orf67	Single	HEK-293T	0.00132188
C16orf67	Single	HT1080	0.000760859
C16orf67	Single	HT1080	0.000229907
C16orf67	Single	HT1080	9.4969e-06
C16orf67	Pool	HEK-293T	4.39754e-10
C16orf67	Single	HEK-293T	4.55332e-30
C16orf67	Single	HEK-293T	1.10721e-32
C16orf7	Single	HEK-293T	0.0051875
C16orf7	Pool	HEK-293T	0.00466029
C17orf79	Single	HEK-293T	0.0440192
C17orf79	Single	HT1080	0.0191336
C17orf79	Single	HT1080	0.00039642
C17orf79	Pool	HEK-293T	1.51359e-05
C17orf79	Single	HEK-293T	2.10086e-23
C17orf79	Single	HEK-293T	2.15436e-91
C18orf54	Pool	HEK-293T	0.0374922
C18orf54	Single	HT1080	0.0339192
C18orf54	Single	HEK-293T	0.022914
C18orf54	Single	HT1080	0.0195662
C18orf54	Single	HEK-293T	0.00393068
C18orf54	Single	HEK-293T	0.00296766
C19orf10	Single	HT1080	0.0496424
C19orf10	Single	HEK-293T	0.0466483
C19orf10	Single	HT1080	0.0148551
C19orf10	Single	HEK-293T	0.000570406
C19orf30	Single	HT1080	0.0415031
C19orf30	Single	HEK-293T	0.0260434
C19orf30	Pool	HEK-293T	0.0245523
C19orf30	Single	HT1080	0.0156046
C19orf30	Single	HT1080	0.00099689
C19orf30	Single	HEK-293T	3.52613e-08
C19orf35	Single	HT1080	0.0295315
C19orf35	Single	HT1080	0.00074794
C19orf35	Single	HEK-293T	0.000704229
C19orf35	Single	HEK-293T	0.000337413
C19orf35	Pool	HT1080	0.000117361
C19orf35	Pool	HEK-293T	3.89501e-05
C19orf35	Single	HEK-293T	3.27232e-05
C19orf53	Single	HT1080	0.0237758
C19orf53	Single	HEK-293T	0.0140561
C19orf53	Single	HT1080	0.000329312
C19orf53	Pool	HT1080	0.000177117
C19orf53	Single	HEK-293T	2.46093e-08
C19orf53	Pool	HEK-293T	1.08907e-09
C19orf56	Single	HEK-293T	0.0206137
C19orf56	Single	HT1080	0.0200092
C19orf56	Single	HEK-293T	0.0115849
C19orf56	Pool	HEK-293T	0.00616428
C19orf56	Single	HEK-293T	0.000685537
C19orf56	Single	HT1080	7.20317e-05
C19orf56	Single	HT1080	2.74182e-05
C1orf150	Single	HT1080	0.0394193
C1orf150	Single	HT1080	0.0384929
C1orf150	Pool	HEK-293T	0.0073652
C1orf150	Single	HEK-293T	0.00116235
C1orf150	Single	HEK-293T	0.000351975
C1orf165	Single	HT1080	0.0460942
C1orf165	Single	HT1080	0.0317952
C1orf165	Pool	HEK-293T	0.0199387
C1orf165	Single	HT1080	0.000438789
C1orf175	Pool	HT1080	0.00903966
C1orf175	Pool	HEK-293T	5.74636e-06
C1orf175	Single	HT1080	1.3254e-10
C1orf175	Single	HEK-293T	1.55934e-13
C1orf175	Single	HEK-293T	3.84009e-41
C1orf175	Single	HT1080	8.45402e-64
C1orf57	Single	HT1080	0.0471847
C1orf57	Single	HEK-293T	0.0307473
C1orf57	Single	HEK-293T	1.83998e-05
C1orf89	Pool	HEK-293T	0.000958512
C1orf89	Single	HEK-293T	0.000201368
C1orf89	Single	HEK-293T	2.41583e-10
C1QTNF9	Single	HEK-293T	0.0158834
C1QTNF9	Single	HT1080	0.00321299
C1QTNF9	Pool	HEK-293T	9.25089e-05
C1QTNF9	Single	HEK-293T	1.6375e-14
C20orf112	Single	HEK-293T	0.0451963
C20orf112	Pool	HEK-293T	0.0385229
C20orf12	Single	HT1080	0.00019034
C20orf12	Single	HEK-293T	0.000117503
C20orf12	Single	HT1080	3.21651e-07
C20orf12	Single	HEK-293T	1.17649e-10
C20orf12	Pool	HEK-293T	1.04633e-10
C20orf12	Pool	HT1080	1.93618e-41
C20orf141	Single	HT1080	0.024754
C20orf141	Single	HEK-293T	0.0151842
C20orf141	Pool	HT1080	0.012072
C20orf141	Single	HEK-293T	0.00707719
C20orf141	Single	HT1080	0.00208179
C20orf141	Pool	HEK-293T	6.92106e-06
C20orf194	Pool	HEK-293T	0.000416975
C20orf194	Single	HT1080	8.06319e-05
C20orf194	Single	HEK-293T	7.10588e-05
C20orf194	Single	HT1080	7.26796e-24
C21orf67	Single	HEK-293T	0.0325864
C21orf67	Single	HT1080	0.0173078
C21orf67	Single	HEK-293T	0.000762269
C2orf27	Pool	HT1080	0.0377713
C2orf27	Pool	HEK-293T	0.0117911
C2orf27	Single	HEK-293T	0.00825915
C2orf27	Single	HT1080	0.000344614
C2orf27	Single	HT1080	5.49055e-05
C2orf34	Pool	HEK-293T	0.012063
C2orf34	Single	HEK-293T	0.00663258
C2orf34	Single	HEK-293T	0.00547803
C2orf34	Single	HEK-293T	0.00043127
C2orf50	Single	HT1080	0.0474175
C2orf50	Single	HT1080	0.00389354
C3AR1	Single	HT1080	0.041341
C3AR1	Single	HEK-293T	0.00719224
C3AR1	Pool	HT1080	0.0044737
C3AR1	Single	HT1080	0.000527272
C3AR1	Pool	HEK-293T	0.000154783
C3AR1	Single	HEK-293T	3.73442e-05
C3AR1	Single	HT1080	1.05801e-05
C4orf17	Single	HEK-293T	0.011253
C4orf17	Single	HEK-293T	0.00846386
C4orf17	Single	HT1080	0.00153606
C4orf17	Single	HT1080	0.00129726
C4orf17	Pool	HEK-293T	9.8741e-06
C4orf17	Single	HEK-293T	1.30519e-12
C4orf17	Pool	HT1080	3.18007e-105
C6orf106	Single	HT1080	0.0256045
C6orf106	Pool	HEK-293T	0.0137046
C6orf106	Single	HEK-293T	0.00988004
C6orf106	Single	HEK-293T	0.000161222
C6orf106	Single	HT1080	0.000114283
C6orf106	Single	HT1080	4.27672e-13
C6orf106	Single	HEK-293T	7.10995e-24
C8orf47	Single	HT1080	0.0369387
C8orf47	Single	HEK-293T	0.0281968
C8orf47	Pool	HEK-293T	0.00376123
C8orf47	Single	HEK-293T	0.00108758
C9orf127	Single	HEK-293T	0.0237874
C9orf127	Single	HT1080	0.0202815
C9orf127	Single	HEK-293T	0.000683064
C9orf127	Single	HT1080	2.97468e-27
C9orf62	Pool	HT1080	0.0441887
C9orf62	Single	HT1080	0.00913142
C9orf62	Single	HT1080	0.00642714
C9orf62	Pool	HEK-293T	0.00511687
C9orf62	Single	HEK-293T	0.00326176
C9orf62	Single	HT1080	0.00246057
CA2	Single	HT1080	0.0204221
CA2	Single	HT1080	0.0191466
CA2	Single	HT1080	0.000164509
CA2	Single	HEK-293T	0.000160378
CA2	Single	HEK-293T	9.00936e-07
CA2	Pool	HEK-293T	6.74806e-26
CACNA2D4	Single	HT1080	0.0403691
CACNA2D4	Single	HEK-293T	0.000748969
CACNA2D4	Single	HT1080	0.000654009
CACNA2D4	Pool	HEK-293T	4.20833e-05
CACNA2D4	Single	HEK-293T	2.5979e-05
CACNG1	Single	HT1080	0.0278478
CACNG1	Single	HEK-293T	0.00974247
CACNG1	Single	HEK-293T	0.00139065
CACNG1	Single	HT1080	3.88306e-08
CALCB	Single	HT1080	0.0431218
CALCB	Pool	HEK-293T	0.0377753
CALCB	Single	HEK-293T	0.00851926
CALML3	Single	HT1080	0.0462494
CALML3	Pool	HEK-293T	0.0136634
CAMK2B	Single	HT1080	0.0444634
CAMK2B	Single	HT1080	0.0120449
CAMK2B	Single	HEK-293T	0.000181737
CAMK2B	Single	HT1080	2.18672e-05
CAMK2B	Pool	HT1080	6.08756e-07
CAMK2B	Pool	HEK-293T	5.32104e-07
CAMK2B	Single	HEK-293T	4.40243e-10
CAMK2B	Single	HEK-293T	2.66367e-14
CAPZA3	Single	HT1080	0.0246861
CAPZA3	Single	HT1080	0.0173932
CAPZA3	Pool	HEK-293T	0.0146999
CAPZA3	Single	HEK-293T	0.00583176
CARM1	Single	HEK-293T	0.0328166
CARM1	Single	HEK-293T	0.0148175
CARM1	Single	HT1080	0.00950933
CARM1	Single	HEK-293T	6.58539e-05
CARM1	Single	HT1080	1.09897e-25
CARM1	Single	HT1080	2.3673e-111
CASP8AP2	Single	HEK-293T	0.0498378
CASP8AP2	Pool	HEK-293T	0.037894
CASP8AP2	Single	HT1080	0.0132255
CASP8AP2	Single	HEK-293T	0.00614277
CCDC69	Single	HEK-293T	0.0494323
CCDC69	Pool	HEK-293T	0.036669
CCDC69	Single	HT1080	0.0236103
CCDC69	Single	HEK-293T	0.010471
CCDC69	Single	HT1080	0.00424458
CCDC80	Pool	HEK-293T	0.0253494
CCDC80	Single	HT1080	0.0137332
CCDC80	Single	HEK-293T	0.00737704
CCDC80	Single	HT1080	0.000269227
CCL11	Pool	HEK-293T	0.0482238
CCL11	Single	HT1080	0.0205769
CCL11	Single	HEK-293T	0.000139655
CCL11	Single	HEK-293T	0.000120523
CCL11	Single	HT1080	2.36376e-07
CCL11	Single	HEK-293T	3.06998e-13
CCL11	Single	HT1080	2.42043e-38
CCL23	Single	HEK-293T	0.0254868
CCL23	Single	HT1080	0.0121958
CCL23	Pool	HEK-293T	0.000228841
CCL23	Single	HT1080	8.66388e-06
CCL23	Single	HEK-293T	1.96162e-09
CCNB1	Single	HEK-293T	0.00495915
CCNB1	Single	HEK-293T	1.99356e-06
CCNB1	Single	HT1080	5.44243e-08
CCNB1	Pool	HEK-293T	1.08712e-74
CCNB1	Single	HEK-293T	1.5359e-91
CCNH	Single	HT1080	0.0492368
CCNH	Single	HT1080	0.0431445
CCNH	Single	HEK-293T	0.0394866
CCNH	Pool	HEK-293T	0.00921048
CCNO	Single	HT1080	0.0454359
CCNO	Single	HT1080	0.000860677
CCR10	Single	HT1080	0.0314601
CCR10	Single	HT1080	0.0217002
CCR10	Single	HT1080	0.00145821
CCR10	Single	HEK-293T	2.38329e-06
CCR10	Single	HEK-293T	2.73145e-20
CCR10	Pool	HEK-293T	3.68529e-88
CD151	Single	HT1080	0.0172892
CD151	Single	HEK-293T	0.0139444
CD151	Single	HEK-293T	0.00102821
CD151	Pool	HEK-293T	0.000619931
CD207	Single	HT1080	0.0111371
CD207	Single	HEK-293T	0.00242441
CD207	Single	HEK-293T	0.00203666
CD207	Pool	HT1080	0.00109151
CD207	Single	HT1080	0.000420924
CD207	Single	HEK-293T	1.92829e-08
CD207	Pool	HEK-293T	3.87817e-10
CD2BP2	Single	HT1080	0.0456027
CD2BP2	Pool	HEK-293T	0.0131692
CD2BP2	Single	HEK-293T	0.000968115
CD44	Single	HEK-293T	0.0141903
CD44	Single	HEK-293T	0.00280523
CDC14A	Single	HT1080	0.0375743
CDC14A	Single	HEK-293T	0.0236976
CDC14A	Pool	HEK-293T	0.0199253
CDC14A	Single	HT1080	0.00681163
CDC14A	Single	HEK-293T	0.00150013
CDC2	Single	HT1080	0.0489961
CDC2	Single	HEK-293T	0.000530662
CDC26	Single	HT1080	0.0319843
CDC26	Pool	HEK-293T	0.00900638
CDC26	Single	HEK-293T	7.16582e-05
CDC26	Single	HEK-293T	2.29784e-05
CDC26	Single	HT1080	1.43439e-124
CDC2L1	Single	HT1080	0.0358713
CDC2L1	Single	HT1080	1.38157e-06
CDC2L1	Single	HT1080	2.21553e-11
CDC40	Pool	HEK-293T	0.0346745
CDC40	Single	HT1080	0.0336028
CDC40	Single	HT1080	0.00640796
CDC40	Single	HEK-293T	0.00151574
CDC42EP2	Single	HEK-293T	0.0173713
CDC42EP2	Pool	HT1080	0.00838842
CDC42EP2	Single	HT1080	0.00819138
CDC42EP2	Single	HT1080	0.00173336
CDC42EP2	Single	HEK-293T	2.69661e-15
CDC42EP2	Single	HEK-293T	7.70162e-17
CDC42EP2	Pool	HEK-293T	1.86396e-22
CDC42EP2	Single	HT1080	2.07508e-26
CDC73	Single	HT1080	0.0125567
CDC73	Single	HT1080	0.00244826
CDC73	Single	HT1080	0.00198755
CDC73	Single	HEK-293T	0.00175783
CDC73	Pool	HEK-293T	0.000866955
CDC73	Single	HEK-293T	0.000495045
CDH16	Pool	HEK-293T	0.000194876
CDH16	Single	HT1080	7.25094e-05
CDH16	Single	HEK-293T	4.47779e-08
CDH23	Single	HT1080	0.0493315
CDH23	Pool	HEK-293T	0.000211007
CDH23	Single	HT1080	4.35212e-05
CDH23	Single	HEK-293T	5.04371e-06
CDH23	Single	HEK-293T	5.44888e-11
CDH5	Pool	HEK-293T	0.0213371
CDH5	Single	HEK-293T	0.00505575
CDH5	Single	HT1080	0.000264938
CDH6	Pool	HEK-293T	0.00123306
CDR1	Single	HEK-293T	0.0305852
CDR1	Single	HT1080	0.00223433
CDR1	Single	HEK-293T	0.000804538
CDR1	Single	HT1080	6.36889e-05
CDR1	Single	HEK-293T	7.12009e-12
CDR1	Pool	HEK-293T	3.49695e-21
CEP290	Single	HT1080	0.0489716
CEP290	Single	HT1080	0.0156119
CEP290	Pool	HEK-293T	0.00351045
CEP290	Single	HEK-293T	9.58675e-13
CES1	Single	HT1080	0.0377747
CES1	Single	HEK-293T	0.0282349
CES1	Pool	HEK-293T	0.0275641
CES1	Single	HT1080	0.00556769
CES1	Single	HEK-293T	0.000129753
CES3	Single	HT1080	0.0330156
CES3	Pool	HEK-293T	2.95461e-05
CES3	Single	HEK-293T	5.31571e-07
CFTR	Single	HEK-293T	0.0128545
CFTR	Single	HEK-293T	0.00113628
CFTR	Pool	HEK-293T	0.000344649
CFTR	Single	HEK-293T	0.000268724
CGGBP1	Single	HT1080	0.0139301
CGGBP1	Single	HEK-293T	0.00078969
CGGBP1	Pool	HEK-293T	0.000547357
CGGBP1	Single	HEK-293T	5.89063e-11
CHD4	Single	HEK-293T	0.0350683
CHD4	Single	HEK-293T	0.0320562
CHD4	Pool	HEK-293T	0.0262626
CHD4	Single	HT1080	0.0214593
CHD4	Single	HEK-293T	0.014738
CHD6	Single	HEK-293T	0.020962
CHD6	Single	HT1080	0.00323191
CHD6	Pool	HEK-293T	0.00113231
CHD6	Single	HEK-293T	0.000744156
CHD6	Single	HT1080	2.59583e-05
CHMP2A	Single	HT1080	0.0251186
CHMP2A	Single	HT1080	0.00545454
CHMP2A	Pool	HEK-293T	0.00279092
CHMP2A	Single	HEK-293T	0.000423505
CHPT1	Single	HEK-293T	0.0275626
CHPT1	Pool	HEK-293T	0.0102812
CHPT1	Single	HT1080	0.00720845
CHPT1	Single	HT1080	0.000949694
CHPT1	Single	HEK-293T	6.06004e-05
CHPT1	Single	HEK-293T	3.07602e-10
CHRM2	Pool	HT1080	0.0278209
CHRM2	Single	HT1080	0.00671103
CHRM2	Pool	HEK-293T	0.00128738
CHRM2	Single	HEK-293T	3.0147e-132
CHRNA5	Single	HT1080	6.73969e-05
CHRNA5	Single	HT1080	1.20872e-05
CHRNA5	Single	HEK-293T	9.38005e-06
CHRNA5	Pool	HEK-293T	6.86584e-07
CHRNA5	Single	HEK-293T	3.89248e-13
CHRNA5	Single	HEK-293T	1.11189e-36
CHRNB1	Pool	HT1080	0.0386455
CHRNB1	Pool	HEK-293T	0.000714939
CHRNB1	Single	HEK-293T	2.71643e-05
CHRNB1	Single	HT1080	1.41654e-10
CHRNB1	Single	HEK-293T	1.71842e-15
CHRNB1	Single	HT1080	1.36736e-73
CIDEB	Single	HEK-293T	0.047436
CIDEB	Single	HT1080	0.0339485
CIDEB	Single	HEK-293T	0.0246771
CIDEB	Pool	HEK-293T	0.00372046
CIDEB	Single	HT1080	0.00176987
CKMT1A	Single	HT1080	0.029954
CKMT1A	Pool	HEK-293T	0.00844076
CKMT1A	Single	HEK-293T	0.00164462
CLCNKA	Single	HEK-293T	0.039713
CLCNKA	Single	HT1080	0.0387841
CLCNKA	Single	HEK-293T	0.0145959
CLCNKA	Single	HT1080	0.0125617
CLCNKA	Pool	HEK-293T	0.00112331
CLDN14	Single	HT1080	0.0343123
CLDN14	Single	HEK-293T	0.0240915
CLDN14	Single	HT1080	0.0190967
CLDN14	Pool	HEK-293T	0.018263
CLDN14	Pool	HEK-293T	0.012089
CLDN14	Single	HT1080	9.92852e-05
CLDN14	Single	HEK-293T	6.42049e-05
CLDN2	Single	HEK-293T	0.0490658
CLDN2	Pool	HEK-293T	0.0332582
CLDN2	Single	HEK-293T	0.0328192
CLDN2	Single	HT1080	0.0028626
CLDN9	Single	HEK-293T	0.00163062
CLDN9	Single	HEK-293T	2.85354e-05
CLDN9	Pool	HEK-293T	4.75939e-07
CLDN9	Single	HEK-293T	4.1446e-43
CLEC4G	Single	HT1080	0.0444875
CLEC4G	Pool	HEK-293T	0.0407789
CLEC4G	Single	HEK-293T	0.0379053
CLEC4G	Single	HT1080	0.0370765
CLK1	Pool	HEK-293T	0.00370304
CLK1	Single	HEK-293T	0.00236991
CLK1	Single	HEK-293T	0.00015976
CLK1	Single	HT1080	8.04821e-05
CLK1	Pool	HT1080	1.9571e-20
CLSTN3	Single	HEK-293T	0.0202039
CLSTN3	Single	HT1080	0.0176125
CNOT3	Single	HT1080	0.0011191
CNOT3	Pool	HEK-293T	0.000302558
CNOT3	Single	HT1080	4.23185e-07
CNOT3	Single	HEK-293T	3.29383e-11
CNOT7	Single	HEK-293T	5.45146e-05
CNOT7	Pool	HEK-293T	1.70544e-05
CNOT7	Single	HEK-293T	1.23814e-07
CNOT7	Single	HT1080	8.32751e-22
CNOT7	Single	HEK-293T	7.26761e-31
CNTF	Single	HT1080	0.00144447
CNTF	Pool	HEK-293T	0.00143055
CNTN2	Single	HT1080	0.0448437
CNTN2	Single	HT1080	0.0329487
CNTN2	Single	HT1080	0.0301053
CNTN2	Single	HEK-293T	0.0183924
CNTN2	Single	HEK-293T	0.00174633
CNTN2	Pool	HEK-293T	8.2145e-09
CNTN2	Single	HEK-293T	3.08041e-23
COLEC12	Pool	HEK-293T	0.0354928
COLEC12	Single	HT1080	0.0170499
COLEC12	Single	HEK-293T	0.0143793
COMMD6	Single	HEK-293T	0.0424991
COMMD6	Single	HT1080	0.0101043
COMMD6	Pool	HEK-293T	0.006562
COMMD6	Single	HEK-293T	1.00694e-05
COMMD6	Single	HEK-293T	1.31924e-10
COPG	Single	HT1080	0.024982
COPG	Single	HT1080	0.00974049
COPG	Single	HEK-293T	0.00137854
COX5B	Single	HEK-293T	0.00299459
COX5B	Single	HEK-293T	0.000100422
COX5B	Single	HEK-293T	6.79411e-07
COX5B	Pool	HEK-293T	1.35908e-24
CRBN	Single	HEK-293T	0.00914954
CRBN	Single	HEK-293T	0.00208075
CRBN	Single	HEK-293T	0.000208949
CRBN	Pool	HEK-293T	1.37773e-05
CRKL	Pool	HT1080	0.0236881
CRKL	Single	HEK-293T	2.56284e-05
CRKL	Single	HEK-293T	2.13516e-05
CRKL	Single	HT1080	7.31601e-10
CRKL	Pool	HEK-293T	3.0093e-12
CRMP1	Single	HEK-293T	0.0425147
CRMP1	Single	HT1080	0.0257917
CRMP1	Pool	HEK-293T	0.0254909
CRMP1	Single	HEK-293T	0.0184609
CRMP1	Single	HEK-293T	0.000286184
CRYBB2	Single	HEK-293T	0.0420484
CRYBB2	Single	HEK-293T	0.000235926
CSAG2	Pool	HEK-293T	0.00164993
CSAG2	Single	HT1080	0.000271799
CSAG2	Single	HEK-293T	0.000221278
CSAG2	Single	HEK-293T	0.000126752
CSAG2	Single	HEK-293T	0.000106596
CSAG2	Single	HT1080	2.3617e-05
CSF1	Single	HEK-293T	0.0384408
CSF1	Pool	HEK-293T	0.00198674
CSF1	Single	HEK-293T	1.22155e-05
CSF1	Single	HT1080	3.03491e-07
CSF2	Pool	HEK-293T	0.0131326
CSF3	Single	HEK-293T	0.0452797
CSF3	Pool	HEK-293T	0.031785
CSF3	Single	HEK-293T	0.00303415
CSF3	Single	HT1080	4.01575e-06
CSNK2A1	Pool	HEK-293T	0.0197101
CSNK2A1	Single	HEK-293T	0.012566
CTBP1	Single	HT1080	0.0409447
CTBP1	Pool	HT1080	0.0282115
CTBP1	Single	HT1080	0.000222895
CTBP1	Pool	HEK-293T	2.29663e-05
CTBP1	Single	HEK-293T	4.44845e-13
CTBP1	Single	HEK-293T	3.39747e-14
CTBP1	Single	HT1080	3.04617e-25
CTR9	Single	HT1080	0.0413921
CTR9	Single	HT1080	0.00151307
CTR9	Single	HT1080	3.51852e-08
CTSE	Single	HT1080	0.040643
CTSE	Single	HT1080	0.00983542
CTSE	Single	HEK-293T	0.00761538
CTSE	Pool	HEK-293T	1.49297e-07
CTSE	Single	HEK-293T	1.60583e-14
CTSE	Single	HEK-293T	7.62314e-22
CTSE	Single	HT1080	1.36091e-35
CUEDC2	Pool	HEK-293T	0.0051786
CUEDC2	Single	HEK-293T	0.00271275
CUEDC2	Single	HEK-293T	0.000115552
CUEDC2	Single	HT1080	1.21858e-19
CUL3	Single	HEK-293T	0.0270955
CUL3	Single	HEK-293T	0.0208215
CXCL10	Single	HT1080	0.0160257
CXCL10	Pool	HEK-293T	0.0120166
CXCL10	Single	HEK-293T	1.77823e-05
CXCL10	Single	HEK-293T	3.46106e-09
CXCL12	Pool	HEK-293T	0.00303175
CXCL12	Single	HT1080	0.000571746
CXCL12	Single	HT1080	0.000282879
CXCL12	Single	HEK-293T	0.000239316
CXCL2	Single	HT1080	0.0435961
CXCL2	Pool	HEK-293T	0.0291361
CXCL2	Single	HEK-293T	0.00253534
CXCL2	Single	HT1080	0.00193774
CXCL2	Single	HEK-293T	0.000158429
CXCL2	Single	HT1080	1.45392e-117
CXCL3	Single	HEK-293T	0.0332897
CXCL3	Single	HEK-293T	0.0300668
CXCL3	Single	HEK-293T	8.17267e-05
CXCR5	Single	HEK-293T	0.00403782
CXCR5	Single	HT1080	0.000291042
CXCR5	Pool	HEK-293T	0.000164609
CXCR5	Single	HT1080	2.3987e-30
CXorf27	Single	HT1080	0.0393819
CXorf27	Single	HT1080	0.0205498
CXorf27	Pool	HEK-293T	0.011102
CXorf27	Single	HEK-293T	0.0061753
CXorf27	Single	HEK-293T	0.00174276
CXorf27	Single	HEK-293T	0.000389742
CYHR1	Single	HEK-293T	0.0142968
CYHR1	Pool	HEK-293T	0.00430958
CYHR1	Single	HEK-293T	0.000373783
CYLD	Single	HEK-293T	0.0276072
CYLD	Single	HT1080	0.00277734
CYLD	Pool	HEK-293T	0.000360012
CYLD	Single	HEK-293T	1.79523e-05
CYLD	Single	HT1080	1.3671e-33
CYP26A1	Single	HT1080	0.0071383
CYP26A1	Single	HT1080	0.00530296
CYP26A1	Single	HT1080	0.00213228
CYP26A1	Pool	HEK-293T	6.67813e-05
CYP26A1	Single	HEK-293T	3.16053e-06
CYP26A1	Single	HEK-293T	6.00371e-11
CYP26C1	Single	HT1080	0.00169551
CYP26C1	Single	HEK-293T	0.000142767
CYP26C1	Single	HEK-293T	1.59772e-10
CYP26C1	Pool	HEK-293T	1.91851e-19
CYP4A11	Single	HEK-293T	0.0400005
CYP4A11	Single	HT1080	0.0381923
CYP4A11	Pool	HEK-293T	0.0261342
CYP4A11	Single	HT1080	0.0256381
CYP4A11	Single	HT1080	0.0253361
CYP4A11	Single	HEK-293T	0.0107692
CYP4A11	Single	HEK-293T	0.00339054
CYP4A11	Single	HT1080	0.00277664
D13086	Pool	HEK-293T	0.00776896
D13086	Single	HT1080	0.00761442
D13086	Single	HT1080	0.0057265
D13086	Single	HEK-293T	0.00197432
D13086	Single	HEK-293T	0.00185561
D13086	Single	HEK-293T	3.55115e-29
DAK	Single	HEK-293T	0.0208426
DAK	Single	HT1080	0.0136341
DAK	Single	HEK-293T	0.0122686
DAK	Single	HT1080	0.00500698
DAK	Pool	HEK-293T	0.00253577
DBH	Single	HT1080	0.0312297
DBH	Single	HEK-293T	0.0114405
DBH	Single	HEK-293T	0.00955969
DBH	Pool	HEK-293T	8.73441e-06
DBH	Single	HEK-293T	2.07989e-08
DDAH1	Pool	HT1080	0.0208224
DDAH1	Single	HT1080	0.000610228
DDAH1	Single	HT1080	1.27848e-86
DDX11	Single	HEK-293T	0.0435137
DDX11	Single	HT1080	0.0380972
DDX11	Pool	HEK-293T	0.000118464
DDX11	Single	HEK-293T	4.83819e-05
DDX27	Single	HEK-293T	0.0383221
DDX27	Pool	HEK-293T	0.0198374
DDX27	Single	HT1080	0.0128091
DDX27	Single	HT1080	0.00104478
DDX27	Single	HEK-293T	0.000181009
DDX27	Single	HEK-293T	1.6522e-17
DENND4B	Single	HT1080	0.00851844
DENND4B	Single	HT1080	0.0058538
DENND4B	Single	HEK-293T	0.00325512
DENND4B	Single	HEK-293T	0.00248443
DENND4B	Single	HEK-293T	0.000789457
DENND4B	Pool	HEK-293T	3.68168e-22
DERL3	Single	HT1080	0.0164964
DERL3	Pool	HEK-293T	0.0134942
DERL3	Single	HEK-293T	0.00182865
DGAT1	Single	HT1080	0.0341758
DGAT1	Pool	HEK-293T	0.0264849
DGAT1	Single	HEK-293T	0.00522397
DGAT1	Single	HT1080	0.00016702
DHTKD1	Single	HEK-293T	0.0387022
DHTKD1	Single	HEK-293T	0.0329417
DHTKD1	Single	HEK-293T	0.000632703
DHX33	Single	HT1080	0.00615739
DHX33	Single	HT1080	6.45116e-05
DHX33	Single	HEK-293T	7.24911e-06
DHX33	Pool	HEK-293T	2.57382e-07
DHX33	Single	HEK-293T	3.03269e-08
DIO2	Single	HT1080	0.0271608
DIO2	Single	HT1080	0.00546539
DIO2	Single	HEK-293T	0.00470362
DIO2	Pool	HEK-293T	2.30347e-06
DIO2	Single	HEK-293T	6.96006e-07
DIO2	Single	HEK-293T	1.80675e-11
DIO3	Single	HEK-293T	0.0129567
DIO3	Pool	HEK-293T	0.000754413
DLG5	Single	HEK-293T	0.0345092
DLG5	Pool	HEK-293T	0.0332667
DLG5	Single	HT1080	0.0182877
DLG5	Single	HEK-293T	0.00677063
DLG5	Single	HEK-293T	5.27715e-05
DNAH1	Pool	HT1080	0.00647442
DNAH1	Single	HT1080	0.00414032
DNAH1	Pool	HEK-293T	0.00153472
DNAH1	Single	HT1080	0.000963431
DNAH1	Single	HT1080	0.000203924
DNAH1	Single	HEK-293T	5.94236e-07
DNAH1	Single	HEK-293T	1.99873e-100
DNAH8	Single	HT1080	0.0247341
DNAH8	Single	HEK-293T	0.0113743
DNAH8	Single	HT1080	0.000266695
DNASE1L2	Single	HT1080	0.040166
DNASE1L2	Single	HEK-293T	0.0303227
DNASE1L2	Single	HEK-293T	0.0172177
DNASE1L2	Pool	HEK-293T	0.00540087
DNTT	Single	HEK-293T	0.000663105
DNTT	Pool	HEK-293T	0.000161299
DNTT	Single	HEK-293T	6.00616e-07
DNTT	Single	HEK-293T	1.00211e-15
DNTTIP1	Single	HT1080	0.0403209
DNTTIP1	Single	HEK-293T	0.00880655
DNTTIP1	Pool	HEK-293T	0.00160957
DOM3Z	Pool	HEK-293T	0.0404226
DOM3Z	Single	HEK-293T	0.031848
DOM3Z	Single	HEK-293T	1.45885e-06
DPP3	Pool	HEK-293T	0.00540075
DPP3	Single	HEK-293T	0.00283552
DPP3	Single	HEK-293T	0.00105952
DPP3	Single	HEK-293T	7.86256e-05
DPP4	Pool	HEK-293T	0.0227204
DPP4	Single	HEK-293T	0.0140296
DPP4	Single	HEK-293T	0.0107565
DPP4	Pool	HEK-293T	1.82044e-05
DPP9	Single	HT1080	0.0304553
DPP9	Single	HEK-293T	0.0302742
DPP9	Single	HEK-293T	0.00735896
DUPD1	Single	HEK-293T	0.0375671
DUPD1	Pool	HEK-293T	0.0264932
DUPD1	Single	HEK-293T	0.0170253
DUPD1	Single	HT1080	0.00168081
DUSP2	Pool	HEK-293T	0.0315359
DUSP2	Single	HT1080	0.0128281
DUSP2	Single	HEK-293T	0.00807854
DUSP2	Single	HEK-293T	0.00532582
DUSP2	Single	HT1080	0.000712066
DUSP2	Single	HEK-293T	2.32149e-13
DUSP6	Single	HT1080	0.0385652
DUSP6	Single	HEK-293T	0.0288365
DUSP6	Pool	HEK-293T	0.0273268
DUSP6	Single	HEK-293T	0.0180637
DYRK3	Pool	HEK-293T	0.00475455
DYRK3	Single	HT1080	0.00289349
DYRK3	Single	HEK-293T	0.000491747
DYRK3	Single	HEK-293T	5.45164e-09
DYRK3	Single	HT1080	4.97435e-09
EARS2	Single	HEK-293T	0.0275658
EARS2	Single	HEK-293T	0.0201435
EARS2	Single	HT1080	5.47347e-08
EARS2	Single	HEK-293T	9.2675e-20
ECE2	Single	HEK-293T	0.00380189
ECE2	Single	HT1080	8.6276e-06
ECE2	Pool	HEK-293T	2.74115e-10
ECEL1	Single	HT1080	0.013928
ECEL1	Single	HEK-293T	0.0109025
ECEL1	Single	HEK-293T	7.68004e-05
ECEL1	Single	HT1080	3.45951e-17
ECEL1	Pool	HEK-293T	1.86245e-25
ECEL1	Single	HEK-293T	5.63095e-47
EDA	Single	HT1080	0.0366726
EDA	Single	HEK-293T	0.0184403
EDA	Single	HEK-293T	0.00900065
EDA	Pool	HEK-293T	0.0049553
EDA	Single	HT1080	0.00457653
EDA	Single	HEK-293T	0.000875501
EDG1	Single	HEK-293T	0.00455067
EDG1	Single	HT1080	0.00411111
EDG1	Single	HEK-293T	1.95654e-07
EDG1	Single	HT1080	3.09291e-08
EDG1	Single	HEK-293T	6.1528e-10
EDG1	Pool	HEK-293T	1.15579e-15
EDG1	Single	HT1080	5.69516e-27
EDG1	Pool	HT1080	5.45846e-112
EDG5	Single	HEK-293T	0.00643204
EDG5	Single	HEK-293T	0.000385419
EDG5	Pool	HEK-293T	0.000325232
EDG5	Single	HEK-293T	0.000201137
EDN3	Single	HEK-293T	0.0440425
EDN3	Single	HEK-293T	0.000556611
EDN3	Pool	HEK-293T	0.000123523
EDN3	Single	HEK-293T	6.6507e-07
EFNA3	Single	HT1080	0.0429344
EFNA3	Single	HEK-293T	0.0223607
EFNA3	Single	HEK-293T	4.26794e-07
EFTUD1	Single	HT1080	0.034154
EFTUD1	Single	HT1080	0.0284008
EFTUD1	Single	HEK-293T	0.00650035
EFTUD1	Single	HT1080	0.0042058
EIF1AD	Single	HT1080	0.000130083
EIF1AD	Single	HT1080	0.000111431
EIF1AD	Single	HEK-293T	2.70142e-07
EIF1AD	Pool	HEK-293T	6.45703e-11
EIF1AD	Single	HT1080	4.27212e-12
EIF1AD	Pool	HT1080	2.47534e-13
EIF1AD	Single	HEK-293T	1.48198e-14
EIF2AK3	Pool	HEK-293T	0.00813549
EIF2AK3	Single	HEK-293T	0.00210427
EIF2AK3	Single	HT1080	0.000893245
EIF4A2	Single	HEK-293T	0.0395916
EIF4A2	Pool	HEK-293T	0.00885707
EIF4A2	Single	HT1080	0.00626039
EIF4A2	Single	HEK-293T	0.00445379
ELK1	Single	HT1080	0.00699497
ELK1	Pool	HT1080	0.003906
ELK1	Pool	HEK-293T	0.000212352
ELK1	Single	HEK-293T	0.000126695
ELK1	Single	HEK-293T	7.90972e-13
ELK1	Single	HT1080	4.06955e-38
ELK1	Single	HEK-293T	1.13484e-92
ELK1	Single	HT1080	2.79539e-123
ENC1	Single	HEK-293T	0.0157499
ENC1	Pool	HEK-293T	0.0151479
ENC1	Single	HT1080	0.000203412
ENC1	Single	HEK-293T	8.98228e-06
ENC1	Pool	HT1080	5.64811e-06
ENC1	Single	HT1080	8.43081e-12
ENPEP	Single	HT1080	0.0436015
ENPEP	Single	HEK-293T	0.01197
ENPEP	Single	HT1080	0.00786718
ENPEP	Single	HEK-293T	0.00736481
ENPEP	Single	HT1080	2.0592e-06
ENPEP	Single	HEK-293T	1.65111e-11
ENSA	Single	HEK-293T	0.0298302
ENSA	Single	HT1080	0.00939373
ENSA	Single	HEK-293T	0.0089571
ENSA	Single	HT1080	3.93836e-05
ENSA	Pool	HEK-293T	2.37753e-07
ENST00000291982	Single	HT1080	9.13609e-05
ENST00000291982	Single	HEK-293T	1.10073e-14
ENST00000318084	Pool	HEK-293T	0.0289319
ENST00000318084	Single	HT1080	0.0166893
ENST00000340731	Single	HEK-293T	0.00258478
ENST00000358850	Single	HT1080	0.00971938
ENST00000361108	Single	HEK-293T	0.0321535
EPHA3	Single	HT1080	0.0447216
EPHA3	Pool	HEK-293T	0.0150952
EPHA3	Single	HEK-293T	0.00204023
EPHA5	Single	HEK-293T	0.0481366
EPHA5	Single	HT1080	0.0207738
EPHA5	Single	HEK-293T	0.000187695
EPHA5	Single	HEK-293T	3.58511e-07
EPHA5	Single	HT1080	1.15326e-07
EPHA5	Pool	HT1080	9.35509e-12
EPO	Single	HT1080	0.00564535
EPO	Single	HT1080	0.00428108
EPO	Single	HEK-293T	0.000444061
EPO	Single	HT1080	0.000301784
EPO	Pool	HEK-293T	0.000129212
EPO	Single	HEK-293T	4.48436e-07
EPPK1	Pool	HEK-293T	0.0159354
EPPK1	Single	HT1080	0.00105697
EPPK1	Single	HEK-293T	0.000613634
EPPK1	Single	HT1080	0.000363151
EPPK1	Single	HEK-293T	9.86897e-08
EPPK1	Single	HT1080	5.72567e-08
ERBB3	Single	HT1080	0.0405903
ERBB3	Single	HEK-293T	0.0093112
ERBB3	Single	HEK-293T	0.00164729
ERBB3	Pool	HT1080	2.29492e-05
ERBB3	Pool	HEK-293T	7.9287e-07
ERBB3	Single	HT1080	4.02135e-07
ERCC3	Single	HT1080	0.0468645
ERCC3	Single	HEK-293T	0.0456706
ERCC3	Single	HT1080	0.0304253
ERCC3	Pool	HEK-293T	0.0155871
ERCC3	Single	HEK-293T	0.00276778
ERCC6	Single	HT1080	0.0160229
ERCC6	Single	HEK-293T	8.64729e-05
ERCC6	Single	HEK-293T	6.1278e-05
ERCC6	Single	HT1080	5.61722e-05
ERCC6	Pool	HEK-293T	7.19249e-06
ERCC6	Single	HEK-293T	4.75526e-08
ESRRA	Single	HT1080	0.0395869
ESRRA	Pool	HEK-293T	0.0141018
ESRRA	Single	HEK-293T	0.010866
ESRRA	Single	HEK-293T	0.00352538
ESRRA	Single	HEK-293T	0.000340369
ETV6	Single	HEK-293T	0.0233269
ETV6	Pool	HEK-293T	0.0112754
ETV6	Single	HEK-293T	4.70995e-06
EVI1	Pool	HEK-293T	0.03934
EVI1	Single	HEK-293T	0.0124467
EVI1	Single	HEK-293T	0.00127673
EVI1	Single	HT1080	7.03274e-06
F13A1	Single	HT1080	0.0461944
F13A1	Single	HEK-293T	0.00341429
F13A1	Single	HT1080	0.0028284
F13A1	Single	HT1080	0.000515843
F2RL1	Single	HEK-293T	0.00909856
F2RL1	Single	HEK-293T	0.00248718
F2RL1	Single	HT1080	1.38257e-06
F2RL1	Single	HEK-293T	1.93895e-11
F2RL1	Pool	HEK-293T	2.19723e-15
F2RL1	Pool	HT1080	2.54516e-26
F2RL1	Single	HT1080	1.15125e-64
F5	Single	HEK-293T	0.014271
F5	Pool	HEK-293T	0.00891654
F5	Single	HT1080	0.000635313
F5	Single	HEK-293T	0.000413949
FAM110B	Pool	HEK-293T	0.0491163
FAM110B	Single	HEK-293T	0.0151659
FAM110B	Single	HEK-293T	0.012367
FAM123A	Single	HT1080	0.040337
FAM123A	Single	HEK-293T	0.0303922
FAM123A	Single	HT1080	0.0186509
FAM123A	Single	HEK-293T	1.22533e-06
FAM123B	Single	HEK-293T	0.0129171
FAM123B	Single	HT1080	0.00503077
FAM123C	Single	HT1080	0.0318149
FAM123C	Single	HT1080	0.0154933
FAM123C	Pool	HEK-293T	0.000781613
FAM123C	Single	HEK-293T	6.5485e-05
FAM129B	Single	HT1080	0.00188598
FAM129B	Pool	HEK-293T	3.34374e-06
FAM129B	Single	HT1080	1.93298e-06
FAM129B	Single	HEK-293T	1.09666e-07
FAM129B	Single	HEK-293T	3.2792e-14
FAM129B	Single	HEK-293T	1.71126e-19
FAM5C	Single	HT1080	0.0417055
FAM5C	Single	HEK-293T	0.00951127
FAM5C	Pool	HT1080	0.00295564
FAM5C	Single	HEK-293T	0.00160462
FAM5C	Single	HT1080	0.000455832
FAM5C	Pool	HEK-293T	1.85835e-09
FAM5C	Single	HEK-293T	2.79997e-10
FAM83C	Pool	HEK-293T	0.0482997
FAM83C	Single	HEK-293T	0.00834523
FAM86B1	Single	HT1080	0.00202033
FAM86B1	Single	HT1080	0.000213457
FAM86B1	Single	HT1080	4.06606e-05
FAM86B1	Single	HEK-293T	1.28271e-19
FAM86B1	Single	HEK-293T	6.11007e-38
FAM86B1	Pool	HT1080	1.66147e-59
FAM86B1	Pool	HEK-293T	1.85349e-68
FAM86B1	Single	HEK-293T	9.11543e-71
FAM92A1	Pool	HT1080	0.046977
FAM92A1	Single	HT1080	0.0285678
FAM92A1	Pool	HEK-293T	0.0189737
FAM96A	Single	HT1080	0.0414583
FAM96A	Single	HEK-293T	0.0192207
FAM96A	Single	HT1080	0.0151135
FAM96A	Single	HEK-293T	0.00128614
FAM96A	Pool	HEK-293T	0.00115586
FAM96A	Single	HT1080	0.000734256
FAM9B	Pool	HEK-293T	0.0265658
FAM9B	Single	HEK-293T	0.00278622
FAM9B	Pool	HT1080	0.00278037
FAM9B	Single	HEK-293T	6.37047e-05
FAM9B	Single	HT1080	3.96697e-08
FAM9B	Single	HT1080	5.12683e-73
FBLIM1	Single	HEK-293T	0.035008
FBLIM1	Single	HEK-293T	0.0141719
FBLIM1	Pool	HEK-293T	0.00324088
FBLIM1	Single	HT1080	0.000448094
FBLN5	Single	HEK-293T	0.0272325
FBLN5	Single	HT1080	0.0014982
FBLN5	Single	HEK-293T	0.00061891
FBLN5	Single	HT1080	0.000482394
FBLN5	Single	HT1080	8.22582e-05
FBLN5	Pool	HEK-293T	1.13226e-09
FBLN5	Single	HEK-293T	7.23325e-12
FBXL7	Single	HT1080	0.021198
FBXL7	Single	HEK-293T	0.0154679
FBXL7	Pool	HEK-293T	0.0138028
FBXL7	Single	HEK-293T	0.0137109
FBXL7	Single	HEK-293T	0.012557
FBXO11	Single	HT1080	0.00672016
FBXO11	Pool	HEK-293T	0.00154151
FBXO11	Single	HEK-293T	0.000467128
FBXO11	Single	HEK-293T	7.29539e-07
FBXO17	Single	HT1080	0.00070098
FBXO17	Single	HEK-293T	5.58159e-08
FBXO3	Single	HEK-293T	0.011422
FBXO3	Pool	HEK-293T	0.000793227
FBXO3	Single	HEK-293T	1.11294e-05
FBXO32	Single	HEK-293T	0.0350838
FBXO32	Single	HEK-293T	0.0266527
FBXO32	Single	HT1080	0.0103234
FBXO32	Pool	HEK-293T	0.0070848
FBXO38	Single	HEK-293T	0.000269421
FBXO38	Pool	HEK-293T	1.30874e-05
FBXO38	Single	HT1080	9.46988e-07
FBXO38	Single	HT1080	1.69513e-09
FBXO38	Single	HEK-293T	5.93374e-13
FBXO7	Single	HT1080	0.0287962
FBXO7	Single	HEK-293T	0.0118667
FBXO7	Single	HEK-293T	0.000582813
FBXO7	Pool	HEK-293T	0.000154309
FCAMR	Single	HT1080	0.0438688
FCAMR	Single	HEK-293T	0.0254839
FCAMR	Single	HT1080	0.0230835
FCAMR	Single	HEK-293T	2.08068e-08
FCRL6	Single	HT1080	0.0207356
FCRL6	Single	HEK-293T	0.0142472
FCRL6	Single	HEK-293T	0.00634317
FCRL6	Pool	HEK-293T	0.00494197
FCRL6	Single	HEK-293T	0.00276282
FCRLB	Single	HT1080	0.0402803
FCRLB	Single	HT1080	0.0343531
FCRLB	Single	HEK-293T	0.0255717
FCRLB	Pool	HEK-293T	0.00417317
FCRLB	Single	HEK-293T	0.000350723
FER1L4	Single	HT1080	0.0217043
FER1L4	Single	HEK-293T	0.0172199
FER1L4	Single	HT1080	0.0142406
FER1L4	Single	HT1080	0.0129201
FER1L4	Pool	HEK-293T	0.00267461
FER1L4	Single	HEK-293T	0.0004661
FGF21	Single	HEK-293T	0.0292058
FGF21	Single	HEK-293T	0.0275743
FGF21	Pool	HEK-293T	0.0171521
FGF21	Single	HT1080	0.00942677
FGF21	Single	HEK-293T	0.000590895
FGF4	Single	HT1080	0.0225049
FGF4	Pool	HEK-293T	0.000387382
FGF4	Single	HT1080	0.000206138
FGF4	Single	HEK-293T	0.000203853
FGF8	Pool	HEK-293T	0.0253214
FGF8	Single	HEK-293T	0.0118275
FGF8	Single	HT1080	0.0106807
FGF8	Single	HT1080	0.00946286
FGF8	Single	HEK-293T	0.000344017
FGF8	Single	HT1080	0.000100928
FGF8	Single	HEK-293T	7.98372e-05
FGR	Single	HT1080	0.0469956
FGR	Single	HEK-293T	0.0272179
FGR	Pool	HEK-293T	0.00788645
FGR	Single	HEK-293T	0.00720031
FIBP	Pool	HEK-293T	0.00620527
FIBP	Single	HEK-293T	0.00352242
FIBP	Single	HT1080	0.000520529
FIBP	Pool	HT1080	9.31291e-06
FIBP	Single	HT1080	5.00608e-06
FIBP	Single	HEK-293T	3.0328e-06
FIBP	Single	HT1080	3.01855e-10
FIGNL1	Single	HEK-293T	0.0340985
FIGNL1	Single	HT1080	0.0254786
FIGNL1	Single	HT1080	0.0250857
FIGNL1	Pool	HEK-293T	0.00983172
FIGNL1	Single	HEK-293T	0.00420733
FIGNL1	Single	HEK-293T	0.00166058
FIS1	Single	HEK-293T	0.0185432
FIS1	Single	HT1080	0.0164244
FIS1	Pool	HT1080	0.00452902
FIS1	Single	HT1080	0.00365937
FIS1	Pool	HEK-293T	2.56539e-06
FIS1	Single	HEK-293T	5.72392e-07
FIS1	Single	HT1080	4.81052e-08
FIS1	Single	HEK-293T	8.30746e-27
FLG	Single	HEK-293T	0.0464154
FLG	Single	HT1080	0.014138
FLG	Single	HEK-293T	0.00952544
FLG	Single	HT1080	0.000250698
FLOT1	Single	HEK-293T	0.0347676
FLOT1	Single	HT1080	0.0332063
FLOT1	Single	HT1080	0.0131123
FLOT1	Single	HT1080	0.0128478
FLOT1	Single	HEK-293T	0.00376345
FLRT1	Single	HT1080	0.0117037
FLRT1	Single	HEK-293T	0.00431057
FLT4	Single	HEK-293T	0.0343162
FLT4	Single	HEK-293T	0.0341096
FLT4	Single	HEK-293T	6.37238e-10
FOXE3	Pool	HEK-293T	0.000502151
FOXE3	Single	HEK-293T	1.81107e-06
FOXE3	Single	HT1080	1.77955e-06
FOXE3	Single	HT1080	2.92169e-09
FOXE3	Single	HEK-293T	5.61008e-13
FOXO3	Single	HT1080	0.00884216
FOXO3	Pool	HEK-293T	0.00481825
FOXO3	Single	HEK-293T	0.00082973
FOXO3	Single	HEK-293T	1.17681e-05
FOXO3	Single	HT1080	4.53768e-38
FOXP4	Single	HT1080	0.0142705
FOXP4	Single	HT1080	0.00455573
FOXP4	Single	HEK-293T	0.00149107
FRAT1	Single	HEK-293T	0.0265533
FRAT1	Single	HT1080	0.00165823
FRAT1	Single	HEK-293T	0.000302225
FRAT1	Single	HT1080	7.8088e-05
FRAT1	Single	HEK-293T	2.13808e-05
FRAT1	Pool	HEK-293T	4.26032e-10
FSIP1	Single	HEK-293T	0.0162532
FSIP1	Pool	HEK-293T	0.000671947
FSIP1	Single	HEK-293T	0.00034366
FSIP1	Single	HEK-293T	7.33932e-05
FUBP1	Pool	HEK-293T	0.0113179
FUBP1	Single	HEK-293T	0.00726828
FUBP1	Single	HT1080	0.00091182
FUBP1	Single	HEK-293T	0.000216829
FUBP1	Single	HT1080	3.95799e-05
FUBP1	Pool	HT1080	3.15295e-06
FUT6	Single	HEK-293T	0.00382365
FUT6	Single	HT1080	0.000436088
FUT6	Pool	HEK-293T	0.000115242
FUT6	Single	HEK-293T	6.23204e-07
FZD4	Single	HEK-293T	1.41692e-10
FZD4	Single	HEK-293T	1.05951e-11
G6PC3	Single	HEK-293T	0.042251
G6PC3	Single	HT1080	0.0368582
G6PC3	Pool	HEK-293T	0.0202019
G6PC3	Single	HT1080	0.00324704
GABARAPL2	Single	HEK-293T	0.0140771
GABARAPL2	Single	HT1080	0.00358566
GABARAPL2	Single	HT1080	0.000395577
GABARAPL2	Single	HEK-293T	0.000144009
GABARAPL2	Single	HEK-293T	6.00197e-05
GABARAPL2	Pool	HEK-293T	1.54932e-13
GABBR1	Single	HEK-293T	0.0184612
GABBR1	Pool	HEK-293T	0.000295137
GABBR1	Single	HEK-293T	4.71766e-05
GABBR1	Pool	HT1080	5.72196e-06
GABBR1	Single	HT1080	1.54397e-07
GABBR1	Single	HEK-293T	6.79696e-09
GALNT7	Single	HT1080	0.0340564
GALNT7	Single	HEK-293T	0.0177867
GALNT7	Pool	HEK-293T	0.0127656
GALNT7	Single	HEK-293T	0.00275156
GALNT7	Single	HEK-293T	0.00109471
GATA4	Single	HT1080	0.0396611
GATA4	Single	HT1080	0.0178089
GATA4	Pool	HEK-293T	0.00292504
GATA4	Single	HEK-293T	2.75889e-05
GBAS	Single	HT1080	0.0169678
GBAS	Single	HEK-293T	0.00195678
GCDH	Pool	HEK-293T	0.0490581
GCDH	Single	HT1080	0.0283598
GCDH	Single	HT1080	1.54215e-05
GCKR	Single	HEK-293T	0.0320033
GCKR	Single	HEK-293T	0.0257519
GCKR	Pool	HEK-293T	0.00500104
GGTA1	Pool	HEK-293T	0.0480353
GGTA1	Single	HT1080	0.0244599
GGTA1	Single	HT1080	0.00854791
GIMAP1	Single	HEK-293T	0.0281459
GIMAP1	Single	HT1080	0.0199062
GIMAP1	Single	HEK-293T	9.43829e-05
GJA8	Single	HEK-293T	0.0435956
GJA8	Pool	HEK-293T	0.0310283
GJA9	Pool	HEK-293T	0.0475982
GJA9	Single	HT1080	0.0133861
GJA9	Single	HEK-293T	0.00444319
GJA9	Single	HEK-293T	0.00219788
GK2	Single	HT1080	0.037465
GK2	Single	HT1080	0.0114166
GK2	Single	HEK-293T	0.00284285
GK2	Single	HT1080	4.55995e-09
GKAP1	Pool	HEK-293T	0.0219553
GKAP1	Single	HT1080	0.00980562
GKAP1	Single	HEK-293T	0.00410616
GLI1	Pool	HT1080	0.0261472
GLI1	Single	HT1080	0.0170681
GLI1	Single	HEK-293T	0.0137643
GLI1	Single	HEK-293T	0.000295439
GLI1	Single	HT1080	5.10685e-05
GLI1	Pool	HEK-293T	1.0631e-06
GLI1	Single	HEK-293T	1.00654e-12
GLIS1	Single	HT1080	0.0101352
GLIS1	Single	HEK-293T	0.000106175
GLIS1	Pool	HT1080	5.32732e-05
GLIS1	Single	HEK-293T	1.89834e-05
GLIS1	Pool	HEK-293T	2.45794e-13
GLIS1	Single	HT1080	7.58373e-16
GLIS1	Single	HEK-293T	5.56711e-17
GLIS1	Single	HT1080	1.34146e-21
GLP2R	Single	HEK-293T	0.0452883
GLP2R	Single	HT1080	0.00873408
GLP2R	Single	HT1080	0.00417334
GLP2R	Pool	HEK-293T	1.60652e-06
GLP2R	Single	HEK-293T	5.06887e-13
GLP2R	Single	HEK-293T	1.47978e-31
GLTSCR1	Single	HEK-293T	0.00339819
GLTSCR1	Single	HEK-293T	0.0010609
GLTSCR1	Single	HEK-293T	0.000393661
GLTSCR1	Single	HT1080	0.000106446
GLTSCR1	Pool	HEK-293T	3.08692e-05
GLUD1	Single	HEK-293T	0.0283088
GLUD1	Single	HT1080	0.000693151
GLUD1	Pool	HEK-293T	1.00361e-07
GLUD1	Single	HEK-293T	3.77539e-08
GNAI3	Single	HT1080	0.0208586
GNAI3	Single	HEK-293T	0.00589153
GNAI3	Single	HT1080	0.00429429
GNAI3	Single	HT1080	0.00198688
GNAI3	Pool	HEK-293T	1.35462e-08
GNRHR	Pool	HEK-293T	0.0206559
GNRHR	Single	HEK-293T	0.0140037
GNRHR	Single	HT1080	0.000425987
GOT2	Pool	HEK-293T	0.0466241
GOT2	Single	HEK-293T	7.48349e-07
GPBAR1	Single	HT1080	0.0195888
GPBAR1	Single	HT1080	0.0182736
GPBAR1	Single	HEK-293T	4.19742e-06
GPER	Single	HEK-293T	0.0318457
GPER	Pool	HEK-293T	0.0180087
GPER	Single	HEK-293T	0.00945193
GPHB5	Single	HEK-293T	0.0308581
GPHB5	Single	HEK-293T	0.015057
GPHB5	Single	HT1080	0.00588357
GPHB5	Single	HT1080	0.00171842
GPHB5	Pool	HEK-293T	0.000100336
GPR115	Single	HEK-293T	0.016958
GPR115	Single	HEK-293T	0.00977503
GPR115	Single	HEK-293T	0.00573035
GPR116	Pool	HT1080	0.00461205
GPR116	Pool	HEK-293T	0.000272731
GPR116	Single	HEK-293T	3.91256e-05
GPR116	Single	HT1080	1.44843e-06
GPR116	Single	HEK-293T	1.65125e-07
GPR116	Single	HT1080	6.62981e-30
GPR120	Pool	HT1080	0.00453331
GPR120	Single	HEK-293T	0.00156889
GPR120	Single	HEK-293T	0.000560125
GPR120	Pool	HEK-293T	0.000190819
GPR120	Single	HT1080	1.34028e-06
GPR120	Single	HT1080	1.17831e-13
GPR120	Single	HEK-293T	2.53304e-32
GPR152	Single	HT1080	0.0340087
GPR152	Single	HEK-293T	0.0284579
GPR152	Single	HEK-293T	0.0159935
GPR152	Pool	HEK-293T	0.00423964
GPR152	Single	HT1080	0.00137681
GPR152	Single	HT1080	0.000221584
GPR152	Single	HEK-293T	9.62999e-05
GPR153	Single	HEK-293T	0.0247992
GPR153	Single	HT1080	0.00809314
GPR153	Single	HEK-293T	0.0029945
GPR153	Single	HEK-293T	0.000556812
GPR153	Single	HT1080	1.38263e-09
GPR153	Pool	HEK-293T	3.1834e-14
GPR157	Pool	HEK-293T	0.0464856
GPR157	Single	HT1080	0.0377771
GPR157	Single	HEK-293T	0.0150304
GPR173	Single	HT1080	0.0395732
GPR173	Single	HT1080	0.000715166
GPR173	Single	HT1080	0.000456373
GPR173	Single	HEK-293T	4.1519e-05
GPR173	Pool	HEK-293T	2.48634e-07
GPR173	Pool	HT1080	1.97994e-07
GPR173	Single	HEK-293T	1.50664e-07
GPR55	Single	HEK-293T	0.00359852
GPR55	Pool	HEK-293T	0.00121428
GPR55	Single	HT1080	0.000749676
GPR55	Single	HEK-293T	2.0235e-05
GPR68	Single	HEK-293T	0.0459757
GPR68	Single	HEK-293T	0.0429922
GPR68	Single	HT1080	0.0261961
GPR68	Pool	HEK-293T	0.0145986
GPR68	Single	HT1080	0.00902264
GPR84	Single	HEK-293T	0.0133472
GPR84	Pool	HT1080	0.0108078
GPR84	Single	HT1080	0.00462186
GPR84	Pool	HEK-293T	8.61981e-06
GPR84	Single	HEK-293T	7.70388e-06
GPR84	Single	HT1080	1.87192e-91
GPRC5A	Single	HEK-293T	0.0396392
GPRC5A	Pool	HT1080	0.00324479
GPRC5A	Single	HEK-293T	0.00146871
GPRC5A	Single	HT1080	0.00109383
GPRC5A	Pool	HEK-293T	0.000511406
GPRC5A	Single	HT1080	0.000497762
GPRC5A	Single	HT1080	0.000331566
GPRC5A	Single	HEK-293T	6.23544e-07
GPSM1	Single	HEK-293T	0.0349001
GPSM1	Single	HEK-293T	0.0280509
GPSM1	Single	HT1080	0.00951059
GPSM1	Single	HT1080	0.00884328
GPSM1	Pool	HEK-293T	0.00371658
GPSM1	Single	HEK-293T	6.59182e-09
GPX1	Single	HEK-293T	0.034153
GPX1	Pool	HEK-293T	0.00618044
GPX1	Single	HEK-293T	0.0054251
GPX7	Single	HT1080	0.0236749
GPX7	Single	HEK-293T	0.0218915
GPX7	Single	HT1080	0.0194051
GPX7	Single	HEK-293T	0.00521152
GPX7	Pool	HEK-293T	0.00453541
GRIK1	Single	HT1080	0.0495814
GRIK1	Single	HEK-293T	0.00861523
GRIK1	Single	HT1080	0.00511503
GRIK1	Pool	HEK-293T	0.000281397
GRIK1	Single	HEK-293T	0.000258294
GRIK1	Single	HEK-293T	1.42464e-05
GRIN1	Single	HEK-293T	0.00619869
GRIN1	Single	HT1080	0.00437603
GRIN1	Single	HEK-293T	0.000468617
GRIN1	Pool	HEK-293T	0.000166107
GRIN1	Single	HEK-293T	3.5184e-12
GRINA	Single	HEK-293T	0.0255393
GRINA	Single	HT1080	0.0170006
GRINA	Single	HEK-293T	0.0161426
GRINA	Pool	HEK-293T	0.00260111
GRINA	Single	HEK-293T	0.000138223
GRIP2	Single	HT1080	0.0493566
GRIP2	Single	HEK-293T	0.0258501
GRIP2	Single	HT1080	5.10141e-05
GRIP2	Single	HEK-293T	1.31922e-06
GRIP2	Pool	HEK-293T	1.47882e-20
GRM5	Single	HEK-293T	0.0444388
GRM5	Single	HT1080	0.0245075
GRM5	Single	HEK-293T	0.0212346
GRM5	Single	HT1080	0.00895755
GRM5	Pool	HEK-293T	0.000188141
GSTZ1	Single	HT1080	0.014855
GSTZ1	Single	HT1080	0.00707454
GSTZ1	Single	HEK-293T	0.00364286
GSTZ1	Single	HEK-293T	2.88493e-05
GSTZ1	Single	HEK-293T	1.13045e-06
GTF2E2	Single	HT1080	0.0182793
GTF2E2	Single	HT1080	0.0091337
GTF2E2	Single	HEK-293T	0.000694873
GTF2E2	Single	HT1080	7.06757e-06
GTF2E2	Single	HEK-293T	5.83316e-09
GTF2E2	Pool	HEK-293T	1.39144e-10
GTF2F1	Single	HT1080	0.000869173
GTF2F1	Single	HEK-293T	4.44185e-05
GTF2F1	Single	HEK-293T	5.03578e-06
GTF2F1	Pool	HEK-293T	5.89672e-08
GTSF1	Single	HEK-293T	0.0411347
GTSF1	Single	HT1080	0.0370569
GTSF1	Pool	HEK-293T	0.0312173
GTSF1	Single	HEK-293T	0.0234824
GUK1	Single	HT1080	0.0445617
[truncated: 3,352 more rows]

## Sheet: Major et al
Gene Symbol	siRNA Type	Cell_Line	P-val Norm FF (%Luc)
A1BG	Single	DLD1	0.0260091
A1BG	Single	DLD1	0.0181317
A1BG	Pool	DLD1	0.014472
A2M	Single	HT1080	0.0489826
A2M	Single	HEK-293T	0.0442066
A2M	Single	HT1080	0.0299408
A2M	Single	DLD1	0.0184579
A2M	Single	HT1080	0.0104071
A2M	Single	HEK-293T	0.0095998
A2M	Pool	DLD1	0.00955822
A2M	Single	DLD1	0.00746521
A4GNT	Pool	HT1080	0.0147555
A4GNT	Single	HT1080	0.00118346
A4GNT	Single	HEK-293T	1.20196e-05
A4GNT	Single	HEK-293T	2.51935e-07
A4GNT	Single	HEK-293T	5.43105e-08
A4GNT	Pool	HEK-293T	1.46355e-12
A4GNT	Single	HT1080	6.5869e-29
AAK1	Single	DLD1	0.0253707
AAK1	Single	HEK-293T	0.0225001
AAK1	Single	HEK-293T	0.0177391
AAK1	Pool	HEK-293T	0.0169148
AAK1	Single	HT1080	0.0164904
AAK1	Single	DLD1	0.0159215
AAK1	Single	HT1080	0.00354653
AAK1	Single	DLD1	0.00194594
AAK1	Single	SW480	0.00153665
AAK1	Single	DLD1	0.00102377
AAK1	Pool	DLD1	0.000719334
AAK1	Single	HEK-293T	6.05543e-17
AASS	Single	HT1080	0.0200435
AASS	Pool	HEK-293T	0.0146027
AASS	Single	HT1080	0.00995447
AASS	Single	HEK-293T	0.000255947
AATF	Single	HT1080	0.0404602
AATF	Pool	HT1080	0.0288598
AATF	Single	HT1080	0.0128769
AATF	Single	HEK-293T	0.000628142
AATF	Single	HT1080	0.000133068
AATF	Single	HEK-293T	1.21183e-14
AATF	Pool	HEK-293T	2.56576e-36
AATF	Single	HEK-293T	4.09873e-98
AB051489	Single	HEK-293T	7.37448e-05
AB051489	Single	HT1080	9.87616e-22
AB063858	Single	HT1080	0.0151214
AB063858	Single	HT1080	0.0104363
AB063858	Single	HEK-293T	0.00215948
AB063858	Pool	HEK-293T	0.000944675
AB063858	Single	HEK-293T	0.000399176
AB063858	Single	HEK-293T	2.46183e-26
AB063858	Single	HT1080	4.77965e-35
AB196636	Single	HT1080	0.00780536
AB196636	Single	HT1080	0.00180314
AB196636	Single	HEK-293T	0.000278927
AB196636	Single	HEK-293T	3.03333e-10
AB196636	Pool	HEK-293T	1.41204e-10
AB196636	Single	HT1080	1.48989e-11
AB196636	Single	HEK-293T	2.59917e-29
ABCA6	Single	HT1080	0.0291985
ABCA6	Single	HEK-293T	0.00104633
ABCA6	Single	HEK-293T	0.000223631
ABCA6	Pool	HEK-293T	7.02186e-06
ABCA7	Single	HEK-293T	0.00907089
ABCA7	Single	HT1080	0.00214918
ABCA7	Pool	HEK-293T	0.000555123
ABCA7	Single	HEK-293T	0.000107159
ABCA7	Single	HT1080	1.05303e-05
ABCF2	Single	HEK-293T	0.0421446
ABCF2	Single	HT1080	0.00188675
ABCF2	Single	HT1080	0.00049143
ABCF2	Single	HEK-293T	5.00353e-07
ABCF2	Single	HEK-293T	1.66344e-10
ABCF2	Pool	HT1080	1.78307e-11
ABCF2	Pool	HEK-293T	3.1588e-12
ACAA1	Single	SW480	0.0390877
ACAA1	Single	SW480	0.038984
ACAA1	Pool	DLD1	0.0128701
ACAA1	Single	DLD1	0.0114269
ACAA1	Single	DLD1	0.00175049
ACACB	Single	HT1080	0.0110429
ACACB	Single	HT1080	0.00435934
ACACB	Pool	HEK-293T	0.000557031
ACACB	Single	HEK-293T	9.8939e-05
ACACB	Single	HEK-293T	4.63895e-70
ACAD8	Pool	HEK-293T	0.0316038
ACAD8	Single	HT1080	0.0311684
ACAD8	Single	HEK-293T	0.00410759
ACAD8	Single	HEK-293T	0.0011828
ACAD8	Single	HEK-293T	0.000188832
ACAD8	Single	HT1080	2.65451e-06
ACADL	Single	HT1080	0.00848561
ACADL	Pool	HEK-293T	5.2171e-05
ACADL	Single	HEK-293T	7.65231e-06
ACADL	Single	HEK-293T	3.53758e-06
ACADL	Single	HEK-293T	9.69006e-13
ACADL	Single	HT1080	2.22077e-16
ACADSB	Pool	HEK-293T	0.0489344
ACADSB	Single	HT1080	0.0441861
ACADSB	Single	DLD1	0.0135467
ACADSB	Single	HT1080	0.00207096
ACADSB	Single	HEK-293T	0.00204836
ACADSB	Single	DLD1	0.00184093
ACADSB	Pool	DLD1	0.00166883
ACADSB	Single	DLD1	0.000487563
ACADSB	Single	HEK-293T	1.87305e-06
ACCN3	Single	HT1080	0.0472517
ACCN3	Single	HEK-293T	0.025913
ACCN3	Pool	HEK-293T	0.0130316
ACCN3	Single	HEK-293T	2.9588e-06
ACO2	Pool	HT1080	0.0194544
ACO2	Single	HEK-293T	4.5489e-05
ACO2	Single	HT1080	2.76782e-05
ACO2	Single	HT1080	2.15989e-12
ACP2	Single	DLD1	0.0425174
ACP2	Single	DLD1	0.0281622
ACP2	Single	DLD1	0.025718
ACP2	Single	DLD1	0.0198174
ACP2	Single	SW480	0.017899
ACP2	Pool	DLD1	0.0102557
ACP2	Single	SW480	8.55399e-05
ACP6	Single	HT1080	0.0316168
ACP6	Single	HEK-293T	0.000273928
ACP6	Pool	HEK-293T	2.44861e-06
ACP6	Single	HT1080	1.31705e-06
ACP6	Single	HEK-293T	3.57941e-12
ACSM5	Pool	HEK-293T	0.00513664
ACSM5	Single	HT1080	0.00311472
ACSM5	Single	HEK-293T	0.000840018
ACSM5	Single	HEK-293T	0.000122372
ACVR2A	Pool	HEK-293T	0.0328825
ACVR2A	Single	HEK-293T	0.0131365
ACVR2A	Single	HT1080	0.0111656
ACVR2A	Single	HT1080	0.00357266
ACVR2A	Single	HEK-293T	0.0026353
ACVR2B	Single	HEK-293T	0.0248031
ACVR2B	Single	HT1080	0.0218163
ACVR2B	Single	HT1080	0.0025715
ACVR2B	Pool	HEK-293T	0.00225963
ACVR2B	Single	HEK-293T	0.000283184
ACVR2B	Single	HT1080	2.97338e-05
ACVR2B	Single	HEK-293T	1.35603e-05
ACVR2B	Single	HEK-293T	3.75382e-08
ACYP2	Single	HT1080	0.0402216
ACYP2	Single	HT1080	0.000664603
ACYP2	Single	HEK-293T	0.000277933
ACYP2	Single	HEK-293T	4.06494e-06
ACYP2	Single	HT1080	2.96148e-06
ACYP2	Pool	HEK-293T	2.82486e-07
ACYP2	Single	HEK-293T	1.44692e-08
ADAM15	Pool	SW480	0.043228
ADAM15	Single	SW480	0.0179037
ADAM15	Single	SW480	0.0102439
ADAM15	Single	DLD1	0.00388899
ADAM15	Pool	DLD1	0.00163939
ADAM15	Single	DLD1	0.00157052
ADAM21	Single	DLD1	0.00956576
ADAM21	Pool	DLD1	0.00705061
ADAM21	Single	DLD1	0.00566276
ADAM32	Single	DLD1	0.0221374
ADAM32	Pool	DLD1	0.00804054
ADAM32	Single	SW480	0.0063967
ADAM32	Single	DLD1	0.00283868
ADAMTSL5	Pool	SW480	0.0338275
ADAMTSL5	Single	DLD1	0.0328557
ADAMTSL5	Single	DLD1	0.0220747
ADAMTSL5	Pool	DLD1	0.0015939
ADAMTSL5	Single	DLD1	0.000855215
ADAT3	Single	SW480	0.0333662
ADAT3	Single	SW480	0.0232333
ADAT3	Single	DLD1	0.0103355
ADAT3	Pool	DLD1	0.000577317
ADAT3	Single	DLD1	7.69252e-08
ADCY6	Single	HT1080	0.03204
ADCY6	Pool	HEK-293T	0.00157878
ADCY6	Single	HT1080	0.00101057
ADCY6	Single	HEK-293T	2.05631e-05
ADCY6	Single	HEK-293T	4.143e-08
ADCY6	Pool	HT1080	1.16884e-16
ADCYAP1R1	Single	HT1080	0.0461308
ADCYAP1R1	Pool	HT1080	0.0148676
ADCYAP1R1	Single	HT1080	0.0142856
ADCYAP1R1	Single	HEK-293T	0.00937122
ADCYAP1R1	Single	HT1080	0.00321972
ADCYAP1R1	Single	HEK-293T	0.000957055
ADCYAP1R1	Pool	HEK-293T	0.000187802
ADCYAP1R1	Single	HEK-293T	0.000148185
ADIPOR1	Single	HEK-293T	0.0207553
ADIPOR1	Pool	HEK-293T	0.00434907
ADIPOR1	Single	HEK-293T	0.00110164
ADIPOR1	Single	HT1080	2.50446e-08
ADIPOR1	Single	HEK-293T	6.04393e-09
ADK	Single	DLD1	0.0394976
ADK	Single	DLD1	0.0111622
ADK	Pool	DLD1	0.00398522
ADK	Single	DLD1	0.00285279
AF020589	Single	HT1080	0.0162883
AF020589	Single	HT1080	0.00813207
AF020589	Pool	HT1080	0.000391608
AF020589	Single	HT1080	2.1221e-13
AF020589	Single	HEK-293T	8.49858e-14
AF020589	Pool	HEK-293T	1.33413e-19
AF020642	Single	HEK-293T	0.021107
AF020642	Single	HEK-293T	0.00441186
AF020642	Pool	HEK-293T	4.65898e-07
AF020642	Single	HT1080	5.07869e-12
AF020642	Single	HEK-293T	2.99864e-92
AF161366	Single	SW480	0.0486308
AF161366	Single	HT1080	0.0341519
AF161366	Single	HT1080	0.0220072
AF161366	Single	DLD1	0.00662997
AF161366	Pool	HT1080	0.00533855
AF161366	Single	DLD1	0.00365818
AF161366	Single	HT1080	0.00164791
AF161366	Single	DLD1	0.00136067
AF161366	Pool	DLD1	0.000125588
AF161366	Single	HEK-293T	1.30542e-05
AF161366	Single	HEK-293T	1.21472e-05
AF161366	Single	HEK-293T	2.43758e-06
AF161366	Pool	HEK-293T	2.78114e-08
AF210649	Pool	SW480	0.0411309
AF210649	Single	HT1080	0.0399013
AF210649	Single	DLD1	0.0093175
AF210649	Single	HT1080	0.00701364
AF210649	Single	HT1080	0.00354321
AF210649	Single	DLD1	0.00234152
AF210649	Pool	HEK-293T	0.000706414
AF210649	Single	HEK-293T	0.000703927
AF210649	Single	SW480	0.000622653
AF210649	Single	HEK-293T	0.000502658
AF547222	Single	HT1080	0.00481664
AF547222	Single	HEK-293T	0.000349177
AF547222	Single	HEK-293T	3.12824e-06
AF547222	Single	HEK-293T	3.72447e-15
AFP	Single	SW480	0.0300202
AFP	Single	DLD1	0.0160713
AFP	Pool	DLD1	0.00409192
AFP	Single	DLD1	0.00146913
AGBL3	Single	SW480	0.0273248
AGBL3	Single	DLD1	0.0211595
AGBL3	Single	DLD1	0.00164525
AGBL3	Pool	DLD1	0.00137146
AGBL3	Single	DLD1	0.00119119
AGGF1	Single	DLD1	0.0388765
AGGF1	Single	SW480	0.0385304
AGGF1	Pool	SW480	0.013772
AGGF1	Pool	DLD1	0.00991304
AGGF1	Single	DLD1	0.00850559
AGGF1	Single	DLD1	0.00547453
AGGF1	Single	DLD1	0.00455433
AGGF1	Single	DLD1	0.00293849
AGGF1	Pool	DLD1	0.00100722
AGMAT	Single	DLD1	0.0448199
AGMAT	Single	SW480	0.0254809
AGMAT	Single	DLD1	0.0204784
AGMAT	Pool	DLD1	0.00256424
AGMAT	Single	DLD1	0.00190394
AGRN	Single	HT1080	0.027355
AGRN	Single	HEK-293T	0.0147114
AGRN	Pool	HEK-293T	0.00157041
AGRN	Pool	HT1080	0.000713099
AGRN	Single	HT1080	0.000269927
AGRN	Single	HEK-293T	4.02289e-05
AGRP	Pool	HT1080	0.0229033
AGRP	Single	HT1080	0.011611
AGRP	Single	HT1080	0.000250463
AGRP	Single	HT1080	2.60281e-08
AGRP	Single	HEK-293T	2.57709e-08
AGRP	Single	HEK-293T	7.08528e-09
AGRP	Single	HEK-293T	1.53633e-32
AGRP	Pool	HEK-293T	7.57721e-122
AHNAK	Pool	HEK-293T	0.047652
AHNAK	Single	HT1080	0.0195732
AHNAK	Single	HEK-293T	0.00172735
AHNAK	Single	HT1080	4.62064e-17
AI278633	Pool	HEK-293T	0.0368655
AI278633	Single	HEK-293T	0.0241237
AI278633	Single	HT1080	0.0176221
AI278633	Single	HT1080	0.00993983
AI278633	Single	HEK-293T	0.00897062
AI278633	Single	HT1080	0.00248026
AJ007771	Pool	HT1080	0.00180769
AJ007771	Single	HEK-293T	0.000309958
AJ007771	Single	HT1080	3.3139e-05
AJ007771	Single	HEK-293T	7.04055e-06
AJ007771	Pool	HEK-293T	2.2708e-07
AK000832	Single	HT1080	0.00328326
AK000832	Single	HT1080	8.10745e-09
AK000832	Pool	HEK-293T	6.67549e-13
AK000832	Single	HEK-293T	1.02941e-14
AK000832	Single	HEK-293T	2.39752e-104
AK000832	Single	HT1080	3.88346e-108
AK021432	Single	HEK-293T	0.0328537
AK021432	Single	HT1080	0.0254107
AK021432	Single	HEK-293T	3.25734e-07
AK022609	Pool	HT1080	0.00420477
AK022609	Single	HEK-293T	0.0021261
AK022609	Single	HT1080	2.19234e-07
AK022609	Single	HEK-293T	1.27332e-08
AK022609	Pool	HEK-293T	1.88007e-12
AK022609	Single	HEK-293T	1.53477e-15
AK022678	Single	HT1080	0.0377446
AK022678	Single	HT1080	0.020334
AK022678	Single	HEK-293T	0.016652
AK022678	Pool	HEK-293T	7.84827e-05
AK022678	Pool	HT1080	2.48778e-14
AK025430	Single	HT1080	0.0273781
AK025430	Single	HT1080	0.0242615
AK025430	Single	HT1080	0.00670946
AK025430	Single	HEK-293T	0.00235357
AK025430	Single	HEK-293T	3.02014e-16
AK026312	Single	HT1080	0.0260747
AK026312	Single	HEK-293T	0.0210018
AK026312	Single	HEK-293T	0.0203136
AK026312	Pool	HEK-293T	0.00171171
AK026312	Single	HEK-293T	0.000436993
AK026675	Single	SW480	0.0253643
AK026675	Pool	SW480	0.0186433
AK026675	Single	DLD1	0.00674706
AK026675	Pool	DLD1	0.0055934
AK026675	Single	DLD1	0.0034681
AK026675	Single	DLD1	0.001571
AK055252	Single	DLD1	0.00829488
AK055252	Pool	DLD1	0.00532345
AK055252	Single	DLD1	0.0020709
AK091177	Single	HT1080	0.0151556
AK091177	Single	HT1080	0.0128509
AK091177	Pool	HEK-293T	0.00207632
AK091177	Single	HEK-293T	8.66053e-05
AK091177	Pool	HT1080	2.05293e-19
AK094364	Pool	HT1080	0.0468245
AK094364	Single	HT1080	0.0281839
AK094364	Single	HT1080	0.0135128
AK094364	Single	HEK-293T	0.00982103
AK094364	Single	HT1080	0.00579096
AK094364	Pool	HEK-293T	0.00317153
AK094364	Single	HEK-293T	7.23998e-05
AK098637	Single	HT1080	0.0279751
AK098637	Single	HEK-293T	0.0261319
AK098637	Single	HEK-293T	0.000218279
AK098637	Single	HT1080	0.00014171
AK123383	Single	HT1080	0.0296018
AK123383	Pool	HEK-293T	0.000322738
AK123383	Single	HEK-293T	1.73061e-05
AK123383	Single	HT1080	9.35378e-12
AK123383	Single	HEK-293T	1.90708e-15
AK124784	Single	DLD1	0.0372597
AK124784	Pool	HT1080	0.0129032
AK124784	Pool	DLD1	0.00289311
AK124784	Single	HT1080	0.00075225
AK124784	Single	DLD1	0.000303739
AK124784	Single	HT1080	1.38377e-05
AK124784	Single	HEK-293T	5.85953e-06
AK124784	Single	HEK-293T	3.20836e-08
AK124784	Pool	HEK-293T	1.1424e-12
AK125430	Single	DLD1	0.00414836
AK125430	Single	DLD1	0.000949516
AK125430	Pool	DLD1	1.78462e-05
AK125637	Pool	HEK-293T	0.0231829
AK125637	Single	HT1080	0.0224406
AK125637	Single	HT1080	0.012657
AK125637	Single	HEK-293T	0.000664695
AK126695	Single	HEK-293T	0.0364239
AK126695	Single	HT1080	0.0298685
AK126695	Pool	HEK-293T	0.00043687
AK126695	Single	HEK-293T	0.000242892
AK126800	Single	HT1080	0.0406753
AK126800	Single	HEK-293T	0.010898
AK126800	Pool	HEK-293T	0.0107534
AK126800	Single	HEK-293T	0.000588592
AK126800	Single	HT1080	4.85278e-05
AK127029	Single	SW480	0.0432978
AK127029	Single	SW480	0.0183989
AK127029	Single	DLD1	0.0172514
AK127029	Pool	DLD1	0.00648595
AK127029	Single	DLD1	0.00240428
AK127085	Pool	SW480	0.0454186
AK127085	Single	SW480	0.0408056
AK127085	Single	DLD1	0.00215847
AK127085	Pool	DLD1	0.00209872
AK127085	Single	DLD1	0.000304896
AK127100	Single	DLD1	0.0237159
AK127100	Pool	SW480	0.0204747
AK127100	Single	DLD1	0.00769628
AK127100	Pool	DLD1	0.00138559
AK127420	Pool	HT1080	0.000595365
AK127420	Single	HT1080	0.000386729
AK127420	Single	HEK-293T	4.82151e-08
AK127420	Single	HT1080	4.04198e-08
AK127420	Pool	HEK-293T	4.05832e-62
AK127420	Single	HEK-293T	6.36461e-67
AK127669	Single	HT1080	0.0464106
AK127669	Single	HEK-293T	0.000863416
AK127669	Single	HEK-293T	4.28505e-05
AK127669	Single	HEK-293T	6.81708e-09
AK128213	Pool	HEK-293T	0.0465601
AK128213	Single	HEK-293T	0.00804566
AK128213	Single	HT1080	0.000909536
AK128213	Single	HEK-293T	0.000588722
AK128235	Single	HT1080	0.0344702
AK128235	Single	HEK-293T	0.00347413
AK128235	Single	HEK-293T	0.000567838
AK128235	Pool	HEK-293T	0.000154448
AK128235	Single	HEK-293T	4.38387e-05
AK128670	Single	HEK-293T	0.020431
AK128670	Single	HEK-293T	0.0100124
AK128670	Single	HEK-293T	0.00784907
AK128670	Single	HT1080	0.00508654
AK128670	Pool	HEK-293T	0.00148011
AK128670	Single	HT1080	0.000317586
AK128670	Single	HT1080	5.5821e-06
AK128824	Single	SW480	0.0463921
AK128824	Single	DLD1	0.00880538
AK128824	Single	DLD1	0.00642807
AK128824	Single	SW480	0.00226249
AK130705	Pool	HEK-293T	0.0238905
AK130705	Single	HT1080	0.0207481
AK130705	Single	HEK-293T	0.00594142
AK130705	Single	HEK-293T	0.00323726
AK2	Single	HT1080	0.0298804
AK2	Single	HEK-293T	0.00556487
AK2	Single	HEK-293T	0.000596988
AK2	Single	HEK-293T	0.00013503
AK2	Pool	HEK-293T	6.03144e-07
AK2	Single	HT1080	8.96185e-27
AKAP5	Single	HEK-293T	0.0129898
AKAP5	Single	HEK-293T	0.0128626
AKAP5	Single	HT1080	0.0106082
AKAP5	Single	DLD1	0.0039838
AKAP5	Single	HEK-293T	0.0031259
AKAP5	Pool	HEK-293T	0.00151077
AKAP5	Pool	DLD1	0.00125763
AKAP8L	Single	HEK-293T	0.0323462
AKAP8L	Single	HEK-293T	0.0209401
AKAP8L	Pool	HEK-293T	0.0188553
AKAP8L	Single	HT1080	0.0158037
AKAP8L	Single	SW480	0.0122022
AKAP8L	Pool	SW480	0.0113762
AKAP8L	Single	HEK-293T	0.0109286
AKAP8L	Single	DLD1	0.0101623
AKAP8L	Pool	DLD1	0.00256256
AKAP8L	Single	DLD1	0.00235806
AKNA	Single	HEK-293T	0.00934657
AKNA	Pool	HEK-293T	0.00110656
AKNA	Single	HEK-293T	0.000680313
AKNA	Single	HT1080	4.69832e-07
AKNA	Pool	HT1080	2.68284e-26
AKT1	Single	DLD1	0.0334997
AKT1	Single	DLD1	0.0184818
AKT1	Single	DLD1	0.0162698
AKT1	Single	DLD1	0.00892586
AKT1	Single	SW480	0.00105128
AKT1	Single	DLD1	0.000366145
AKT2	Pool	HT1080	0.0464478
AKT2	Single	HT1080	0.00579855
AKT2	Pool	HEK-293T	1.42691e-05
AKT2	Single	HEK-293T	1.0727e-06
AKT2	Single	HEK-293T	1.03832e-06
AKT2	Single	HT1080	9.27072e-07
AKT2	Single	HEK-293T	6.07487e-08
AL136830	Single	HEK-293T	0.0495024
AL136830	Single	HT1080	0.00548558
AL136830	Single	HT1080	0.000641151
AL136830	Pool	HEK-293T	3.8551e-05
AL136830	Single	HEK-293T	1.77082e-113
AL389953	Single	HT1080	0.00226727
AL389953	Single	HT1080	0.00224058
AL389953	Pool	HEK-293T	0.000982169
AL389953	Single	HEK-293T	0.000523617
AL389953	Single	HEK-293T	4.06555e-12
ALAS2	Single	HEK-293T	0.0337003
ALAS2	Single	HEK-293T	0.0102179
ALAS2	Single	HEK-293T	0.00461129
ALAS2	Single	HT1080	0.000505214
ALAS2	Pool	HEK-293T	5.98775e-07
ALDH8A1	Single	HT1080	0.0208663
ALDH8A1	Pool	HEK-293T	0.0147147
ALDH8A1	Single	HEK-293T	0.000497167
ALG6	Single	HEK-293T	0.0225296
ALG6	Pool	HEK-293T	0.0129361
ALG6	Single	HT1080	0.0115436
ALG6	Single	HEK-293T	0.00051418
ALG6	Single	HT1080	4.80558e-13
ALKBH5	Single	HT1080	0.0156028
ALKBH5	Pool	HEK-293T	0.0129165
ALKBH5	Pool	HT1080	1.41725e-05
ALKBH5	Single	HEK-293T	2.71273e-18
ALKBH5	Single	HT1080	2.70859e-18
ALMS1	Single	DLD1	0.0324834
ALMS1	Pool	DLD1	0.00593924
ALMS1	Single	DLD1	0.00324252
ALS2CR16	Single	DLD1	0.00766367
ALS2CR16	Pool	DLD1	0.00236923
ALS2CR16	Single	DLD1	0.000306045
AMFR	Pool	SW480	0.0184345
AMFR	Pool	HEK-293T	0.0173292
AMFR	Single	SW480	0.0161224
AMFR	Single	HEK-293T	0.00856197
AMFR	Single	HT1080	0.00777723
AMFR	Single	DLD1	0.00690126
AMFR	Single	DLD1	0.00133042
AMFR	Pool	DLD1	0.000827953
AMN1	Pool	HT1080	0.0346584
AMN1	Single	HT1080	0.0045552
AMN1	Single	HEK-293T	0.0023364
AMN1	Single	HEK-293T	0.00100231
AMN1	Pool	HEK-293T	4.60537e-05
AMN1	Single	HEK-293T	1.02415e-07
ANAPC2	Single	DLD1	0.0445175
ANAPC2	Single	SW480	0.0341482
ANAPC2	Single	SW480	0.0318468
ANAPC2	Single	SW480	0.0308272
ANAPC2	Single	DLD1	0.0122425
ANAPC2	Pool	DLD1	0.00942946
ANAPC2	Single	DLD1	0.00556385
ANAPC2	Single	DLD1	0.00166871
ANAPC4	Single	DLD1	0.0495768
ANAPC4	Pool	DLD1	0.0109953
ANAPC4	Single	DLD1	0.00245205
ANAPC4	Single	SW480	0.00123559
ANGEL1	Single	DLD1	0.0160153
ANGEL1	Single	DLD1	0.00375028
ANGEL1	Pool	DLD1	0.00173058
ANKRD13B	Single	DLD1	0.0362687
ANKRD13B	Pool	SW480	0.0213531
ANKRD13B	Single	HEK-293T	0.0112236
ANKRD13B	Single	SW480	0.009801
ANKRD13B	Single	HEK-293T	0.00838959
ANKRD13B	Single	SW480	0.00694173
ANKRD13B	Single	DLD1	0.00154161
ANKRD13B	Single	HT1080	0.00104108
ANKRD13B	Pool	HEK-293T	3.22883e-06
ANKRD2	Pool	HT1080	0.0373304
ANKRD2	Single	HT1080	0.0072149
ANKRD2	Single	HT1080	8.85839e-05
ANKRD2	Single	HEK-293T	1.13678e-08
ANKRD2	Single	HEK-293T	6.24746e-11
ANKRD24	Single	DLD1	0.0450289
ANKRD24	Single	SW480	0.0419172
ANKRD24	Single	DLD1	0.0228848
ANKRD24	Single	SW480	0.00221378
ANKRD52	Pool	HEK-293T	0.00855659
ANKRD52	Single	HEK-293T	0.00321937
ANKRD52	Single	HEK-293T	1.09892e-05
ANKRD52	Single	HT1080	9.14316e-15
ANKRD6	Pool	SW480	0.0309443
ANKRD6	Pool	DLD1	0.00243683
ANKRD6	Single	DLD1	0.00225762
ANKRD6	Single	DLD1	4.39343e-05
ANXA3	Pool	HEK-293T	0.0232349
ANXA3	Single	HEK-293T	0.0198359
ANXA3	Single	HEK-293T	0.0143675
AP3B1	Pool	DLD1	0.00813794
AP3B1	Single	DLD1	0.0024295
AP3B1	Single	DLD1	0.00148494
APBA1	Single	SW480	0.0259931
APBA1	Single	SW480	0.0171552
APBA1	Single	DLD1	0.00234874
APBA1	Pool	DLD1	0.00220209
APC	Single	HT1080	0.0405763
APC	Single	HT1080	0.0317115
APC	Pool	HEK-293T	0.0283373
APC	Single	DLD1	0.0235559
APC	Single	HT1080	0.00963354
APC	Pool	DLD1	0.00928448
APC	Single	DLD1	0.00663781
APC	Single	HEK-293T	3.30741e-06
APC2	Single	SW480	0.0382711
APC2	Single	DLD1	0.0097344
APC2	Single	DLD1	0.00750427
APC2	Single	DLD1	3.73934e-05
APEX2	Pool	HEK-293T	0.0365446
APEX2	Single	HT1080	0.0214952
APEX2	Single	HT1080	0.0160823
APEX2	Single	HEK-293T	0.00146384
APEX2	Single	HEK-293T	0.000675499
APOL1	Single	HT1080	0.0459961
APOL1	Single	HT1080	0.0401945
APOL1	Single	HEK-293T	0.00946502
APOL1	Pool	HEK-293T	0.00760404
APOL1	Single	HEK-293T	0.00275126
APOL1	Single	HEK-293T	0.00168823
APPL1	Single	HT1080	0.0229557
AQP4	Single	HEK-293T	0.00672162
AQP4	Single	HT1080	0.00331755
AQP4	Single	HEK-293T	1.7733e-07
ARF5	Pool	HT1080	0.0260698
ARF5	Single	HT1080	0.0255738
ARF5	Single	HEK-293T	3.23521e-07
ARF5	Single	HT1080	1.45541e-07
ARF5	Single	HEK-293T	2.38932e-09
ARF5	Pool	HEK-293T	3.55915e-17
ARF5	Single	HEK-293T	1.09343e-22
ARF5	Single	HT1080	8.85363e-107
ARHGEF7	Pool	HEK-293T	0.0223927
ARHGEF7	Single	HEK-293T	0.000413901
ARHGEF7	Single	HT1080	8.69847e-07
ARID1A	Pool	HEK-293T	0.0335436
ARID1A	Single	HEK-293T	0.010497
ARID1A	Single	DLD1	0.0083092
ARID1B	Single	DLD1	0.0233822
ARID1B	Single	DLD1	0.006676
ARID1B	Pool	HEK-293T	0.00099617
ARID1B	Single	HEK-293T	0.000932348
ARID1B	Single	HT1080	2.40308e-05
ARID2	Pool	SW480	0.0384126
ARID2	Single	HEK-293T	0.0305872
ARID2	Single	HT1080	0.0259612
ARID2	Single	DLD1	0.00384814
ARID2	Pool	HEK-293T	0.00119153
ARID3A	Single	HT1080	0.0497263
ARID3A	Single	HT1080	0.0223768
ARID3A	Pool	SW480	0.00820017
ARID3A	Single	DLD1	0.00402237
ARID3A	Single	HEK-293T	0.00243319
ARID3A	Single	DLD1	0.00085435
ARID3A	Pool	DLD1	1.55404e-09
ARID3A	Pool	HEK-293T	2.13768e-11
ARID3A	Single	HEK-293T	2.79205e-16
ARID3A	Single	HEK-293T	4.30053e-17
ARID3A	Single	HT1080	7.58407e-19
ARID3B	Single	HT1080	0.0181166
ARID3B	Single	HT1080	3.53928e-06
ARID4A	Single	HT1080	0.0471008
ARID4A	Single	HT1080	0.0467938
ARID4A	Pool	HEK-293T	0.00691545
ARID4A	Single	HT1080	0.00507
ARID4A	Single	HEK-293T	0.00253798
ARID4A	Single	HEK-293T	5.3171e-14
ARID4B	Single	HEK-293T	0.00231916
ARID4B	Single	HEK-293T	0.000449913
ARID5A	Pool	HEK-293T	0.0384277
ARID5A	Single	HEK-293T	0.0285004
ARID5A	Single	HEK-293T	0.000373955
ARMC6	Single	HEK-293T	0.0208289
ARMC6	Single	HEK-293T	0.0030279
ARMET	Single	DLD1	0.0154408
ARMET	Single	DLD1	0.00513175
ARMET	Pool	DLD1	0.00275028
ARRB1	Single	HT1080	0.0309218
ARRB1	Single	HEK-293T	0.0110437
ARRB1	Single	HT1080	0.00485655
ARRB1	Single	HT1080	4.68515e-06
ARRB1	Single	HEK-293T	4.57038e-06
ARRB1	Single	HEK-293T	7.1791e-07
ARRB1	Pool	HEK-293T	8.64206e-76
ARVCF	Single	HEK-293T	0.03358
ARVCF	Single	HEK-293T	0.000496132
ARVCF	Single	HEK-293T	0.00011765
ARVCF	Pool	HEK-293T	7.05747e-05
ASAH3L	Single	HEK-293T	0.0250674
ASAH3L	Single	HT1080	0.0118335
ASAH3L	Pool	HEK-293T	0.00223066
ASAH3L	Single	HT1080	0.000897747
ASAH3L	Single	HEK-293T	0.000130213
ASB13	Single	HT1080	0.0421455
ASB13	Pool	HT1080	0.023164
ASB13	Single	HEK-293T	0.00165557
ASB13	Single	HT1080	4.99433e-10
ASB13	Pool	HEK-293T	4.65537e-11
ASB13	Single	HEK-293T	4.5485e-13
ASCL2	Single	DLD1	0.0477877
ASCL2	Single	DLD1	0.0263793
ATAD3A	Single	DLD1	0.0429311
ATAD3A	Single	SW480	0.0335648
ATAD3A	Single	SW480	0.0175133
ATAD3A	Single	DLD1	0.0166286
ATAD3A	Pool	DLD1	0.0131346
ATAD3A	Single	HEK-293T	0.00293761
ATAD3A	Single	HEK-293T	0.00286758
ATAD3A	Single	DLD1	0.000992518
ATAD3A	Single	HT1080	0.000522398
ATAD3A	Single	HEK-293T	0.000159726
ATF4	Single	HT1080	0.0430485
ATF4	Single	HEK-293T	0.0419787
ATF4	Pool	HEK-293T	0.0102075
ATF7IP	Single	SW480	0.0172882
ATF7IP	Single	DLD1	0.0102979
ATF7IP	Pool	DLD1	0.00251303
ATF7IP	Single	DLD1	0.00213484
ATF7IP	Single	DLD1	4.84592e-05
ATM	Single	HEK-293T	0.00105848
ATM	Single	HEK-293T	0.000498136
ATM	Pool	HEK-293T	0.000435416
ATM	Pool	HT1080	8.38517e-05
ATM	Single	HT1080	1.38521e-09
ATM	Single	HT1080	4.03072e-14
ATP13A4	Pool	HEK-293T	0.0158312
ATP13A4	Single	HT1080	0.0082545
ATP13A4	Single	HT1080	0.00359142
ATP1A2	Single	DLD1	0.0213787
ATP1A2	Single	SW480	0.0111776
ATP1A2	Pool	DLD1	0.00047283
ATP1A2	Single	DLD1	0.000312019
ATP8B2	Single	HT1080	0.0382025
ATP8B2	Single	HEK-293T	0.0356798
ATP8B2	Pool	HEK-293T	0.00719042
ATRIP	Pool	HEK-293T	0.0322981
ATRIP	Single	HEK-293T	0.015395
ATRIP	Single	HEK-293T	0.00924079
ATRIP	Single	HT1080	0.000848094
ATRIP	Single	HEK-293T	5.7985e-05
ATXN7	Single	HT1080	0.0191656
ATXN7	Single	HEK-293T	0.013831
ATXN7	Pool	HEK-293T	0.00146776
ATXN7	Single	HEK-293T	3.68281e-07
AURKB	Single	DLD1	0.042762
AURKB	Single	DLD1	0.0182169
AURKB	Single	DLD1	0.0170353
AXIN1	Single	DLD1	0.00922056
AXIN1	Single	SW480	0.000921934
AXIN2	Single	DLD1	0.0344531
AXIN2	Single	DLD1	0.0324299
AXIN2	Pool	DLD1	0.0313948
AXIN2	Single	SW480	0.0201734
AXIN2	Single	DLD1	0.018556
AXIN2	Single	SW480	1.16479e-08
AXL	Single	DLD1	0.0265774
AXL	Single	SW480	0.0223197
AXL	Pool	DLD1	0.0194935
AXL	Single	DLD1	0.00170451
AY124781	Single	HEK-293T	0.0145789
AY124781	Pool	HEK-293T	0.00287206
AY124781	Single	HEK-293T	0.000151787
AY129027	Pool	HT1080	0.0236305
AY129027	Pool	HEK-293T	0.000589496
AY129027	Single	HT1080	0.000569388
AY129027	Single	HEK-293T	0.000417813
AY129027	Single	HT1080	6.95713e-05
AY129027	Single	HEK-293T	4.98905e-07
AY129027	Single	HEK-293T	1.87746e-18
AY129027	Single	HT1080	4.1186e-30
AY138548	Single	HEK-293T	0.026757
AY138548	Single	HEK-293T	5.14441e-06
AY138548	Single	HEK-293T	1.82241e-06
AY138548	Pool	HT1080	7.10028e-09
AY138548	Single	HT1080	6.65803e-25
AY138548	Pool	HEK-293T	2.17948e-39
AY189285	Single	HT1080	0.034329
AY189285	Single	HEK-293T	8.7532e-05
AY189285	Single	HT1080	2.57219e-05
AY189285	Pool	HEK-293T	1.93963e-07
AY189285	Single	HEK-293T	1.89823e-07
AY189285	Single	HEK-293T	4.27683e-38
AY358255	Single	HEK-293T	0.00348557
AY358255	Single	HEK-293T	3.05321e-05
AY358255	Pool	HEK-293T	4.18523e-06
AY358255	Single	HEK-293T	8.94244e-10
AY533200	Single	HT1080	0.00273604
AY533200	Single	HEK-293T	0.000256727
AY533200	Single	HEK-293T	6.26744e-05
AY533200	Pool	HEK-293T	4.64992e-09
AY533200	Pool	HT1080	9.52391e-10
AY533200	Single	HT1080	4.72912e-63
B3GALT5	Single	HEK-293T	0.0220131
B3GALT5	Pool	HT1080	0.00857425
B3GALT5	Pool	HEK-293T	0.000451572
B3GALT5	Single	HEK-293T	0.000289013
B3GALT5	Single	HT1080	4.57747e-07
B4GALNT2	Single	HEK-293T	0.00957522
B4GALNT2	Pool	HEK-293T	0.00240962
B4GALNT2	Single	HT1080	0.000229457
B4GALNT2	Pool	HT1080	3.46655e-06
B4GALT4	Pool	HEK-293T	0.0179286
B4GALT4	Single	HEK-293T	0.00822927
B4GALT4	Single	HEK-293T	0.0070075
B4GALT4	Single	HT1080	0.00274468
BAG4	Pool	DLD1	0.00956186
BAG4	Single	DLD1	0.00849674
BAG4	Single	DLD1	0.00203851
BAIAP2	Pool	HT1080	0.0375924
BAIAP2	Single	SW480	0.0368727
BAIAP2	Pool	SW480	0.0230437
BAIAP2	Single	DLD1	0.0164396
BAIAP2	Single	HEK-293T	0.012167
BAIAP2	Single	DLD1	0.00834338
BAIAP2	Single	DLD1	0.00721622
BAIAP2	Single	SW480	0.00609869
BAIAP2	Single	DLD1	0.00514536
BAIAP2	Pool	DLD1	0.00334478
BAIAP2	Single	SW480	0.00292684
BAIAP2	Single	HT1080	0.00203279
BAIAP2	Single	DLD1	0.00173556
BAIAP2	Single	HEK-293T	0.00108167
BAIAP2	Single	HEK-293T	0.000456631
BAIAP2	Single	HT1080	5.74175e-06
BAIAP2	Pool	HEK-293T	6.81083e-09
BAIAP2L1	Single	HEK-293T	0.000408532
BAIAP2L1	Single	HEK-293T	7.23743e-05
BAIAP2L1	Pool	HEK-293T	3.31874e-06
BANF1	Single	DLD1	0.0197164
BANF1	Single	DLD1	0.0187703
BANF1	Pool	SW480	0.00122852
BANK1	Pool	HEK-293T	0.0201702
BANK1	Single	HT1080	0.0169325
BANK1	Single	HEK-293T	0.000782636
BANK1	Single	HEK-293T	6.08136e-07
BAZ1A	Single	HT1080	0.0215712
BAZ1A	Single	HEK-293T	0.0207246
BAZ1A	Pool	HEK-293T	0.000585932
BAZ1A	Single	HEK-293T	7.22973e-07
BC005070	Single	HT1080	0.0480027
BC005070	Single	HEK-293T	0.0348027
BC005070	Single	HT1080	0.0320361
BC005070	Single	HT1080	0.0262687
BC005070	Single	HEK-293T	0.0100209
BC005070	Single	HEK-293T	0.00366091
BC005070	Pool	HEK-293T	0.00365628
BC007866	Single	HT1080	0.0438198
BC007866	Single	HEK-293T	0.00109798
BC007866	Single	HT1080	0.000798947
BC007866	Pool	HEK-293T	0.000366735
BC007866	Single	HEK-293T	3.05315e-05
BC008289	Pool	HEK-293T	0.0463396
BC008289	Single	HT1080	0.0254616
BC008289	Single	HEK-293T	0.0134131
BC008289	Single	HT1080	0.00750169
BC008624	Single	HEK-293T	0.00445721
BC008624	Single	HEK-293T	0.000165387
BC008624	Single	HEK-293T	2.98633e-05
BC008624	Pool	HEK-293T	1.95253e-05
BC008624	Single	HT1080	7.01845e-09
BC010176	Single	HEK-293T	9.87201e-05
BC010176	Single	HEK-293T	7.06644e-05
BC010176	Pool	HEK-293T	1.15408e-08
BC010176	Single	HEK-293T	5.63913e-09
BC010176	Single	HT1080	5.53479e-110
BC011002	Single	HT1080	0.0295073
BC011002	Single	HT1080	0.0127228
BC011002	Single	HT1080	0.00843498
BC011002	Single	HEK-293T	0.00411441
BC014322	Single	HT1080	0.0460651
BC014322	Pool	HT1080	0.0223484
BC014322	Single	HT1080	0.00580281
BC014322	Pool	HEK-293T	0.00307191
BC014322	Single	HEK-293T	9.77549e-05
BC014322	Single	HT1080	4.56068e-07
BC014322	Single	HEK-293T	2.24275e-15
BC028232	Single	SW480	0.0173341
BC028232	Pool	DLD1	0.00514372
BC028232	Single	DLD1	0.0021072
BC028232	Single	DLD1	0.000410134
BC042450	Single	HT1080	0.0144095
BC042450	Single	HT1080	0.010054
BC042450	Pool	HEK-293T	0.00565564
BC042450	Single	HEK-293T	0.00430425
BC062632	Single	HT1080	0.00812506
BC062632	Pool	HEK-293T	0.00251261
BC062632	Single	HEK-293T	0.00059258
BC062632	Single	HEK-293T	0.000297823
BC062632	Single	HT1080	1.75638e-05
BC062776	Pool	HEK-293T	0.0112042
BC062776	Single	HT1080	0.0100437
BC062776	Single	HEK-293T	2.1653e-05
BCAN	Pool	HEK-293T	0.00130362
BCAN	Single	HEK-293T	0.00104413
BCAN	Single	HEK-293T	0.000384374
BCAN	Single	HEK-293T	1.38765e-05
BCAP31	Pool	HEK-293T	0.0435727
BCAP31	Single	HT1080	0.0261302
BCAP31	Single	HT1080	0.011908
BCAP31	Single	HEK-293T	0.00184654
BCL2L14	Single	HT1080	0.0407102
BCL2L14	Pool	HEK-293T	0.0143679
BCL2L14	Single	HEK-293T	0.0112513
BCL6	Single	SW480	0.0178577
BCL6	Single	DLD1	0.0119048
BCL6	Pool	DLD1	0.00908497
BCL6	Single	DLD1	0.00526388
BCL6B	Single	DLD1	0.0266872
BCL6B	Single	DLD1	0.0218793
BCL6B	Pool	DLD1	0.00213624
BCL6B	Single	DLD1	0.00134039
BCL9	Single	HT1080	0.0370427
BCL9	Single	DLD1	0.0229193
BCL9	Pool	HEK-293T	1.00357e-16
BCL9	Single	HEK-293T	6.77834e-17
BCL9	Single	HEK-293T	5.8438e-26
BCL9	Single	HEK-293T	2.43727e-46
BCL9L	Single	DLD1	0.0311287
BCL9L	Pool	SW480	0.0219783
BCL9L	Pool	DLD1	0.0118618
BCL9L	Single	DLD1	0.0116151
BCL9L	Single	SW480	0.0012484
BCL9L	Single	DLD1	2.3884e-05
BCR	Single	DLD1	0.0281021
BCR	Pool	DLD1	0.000230569
BCR	Single	DLD1	0.000193361
BDNF	Single	HEK-293T	0.0322483
BDNF	Single	HEK-293T	0.0129579
BDNF	Single	HT1080	0.00952461
BDNF	Single	HT1080	0.00924438
BDNF	Pool	HEK-293T	0.00738241
BDP1	Single	HT1080	0.0191173
BDP1	Pool	HT1080	0.00462538
BDP1	Single	HEK-293T	9.9457e-05
BDP1	Single	HEK-293T	1.6261e-05
BDP1	Pool	HEK-293T	6.75085e-07
BDP1	Single	HT1080	2.26738e-16
BDP1	Single	HEK-293T	4.22928e-20
BDP1	Single	HT1080	1.90644e-21
BFSP2	Single	HEK-293T	0.0380441
BFSP2	Single	HEK-293T	0.0342744
BFSP2	Pool	HEK-293T	0.00824396
BIRC8	Pool	HEK-293T	0.0410894
BIRC8	Single	HEK-293T	0.0369233
BIRC8	Single	HT1080	0.0229124
BIRC8	Single	HT1080	0.0130957
BIRC8	Single	HEK-293T	0.000881087
BIRC8	Single	HEK-293T	0.000535556
BLID	Pool	DLD1	0.00430359
BLID	Single	DLD1	0.00302741
BLID	Single	SW480	0.00282119
BLNK	Single	HT1080	0.0287559
BLNK	Single	HEK-293T	0.000363848
BLNK	Single	HEK-293T	0.00021344
BLNK	Single	HEK-293T	3.84873e-05
BLNK	Pool	HEK-293T	8.95835e-06
BLOC1S3	Single	HEK-293T	0.0397323
BLOC1S3	Single	HT1080	0.0232593
BLOC1S3	Pool	HEK-293T	0.0162238
BLOC1S3	Pool	HT1080	0.0130402
BLOC1S3	Single	HT1080	0.000831472
BLOC1S3	Single	HT1080	5.03701e-06
BLOC1S3	Single	HEK-293T	1.16758e-07
BMX	Single	HT1080	0.0459165
BMX	Single	HT1080	0.023043
BMX	Single	HT1080	0.00848877
BMX	Single	HEK-293T	0.0065564
BMX	Single	HEK-293T	0.00633343
BOLA3	Single	HT1080	0.0321539
BOLA3	Single	HEK-293T	0.000506912
BOLA3	Single	HT1080	0.00023327
BOP1	Pool	SW480	0.0127036
BOP1	Single	SW480	0.0121883
BOP1	Single	DLD1	0.0104414
BOP1	Pool	DLD1	0.00301006
BOP1	Single	DLD1	0.00278039
BOP1	Single	SW480	0.0025171
BPIL2	Pool	SW480	0.0428895
BPIL2	Single	DLD1	0.037751
BPIL2	Single	DLD1	0.0039673
BPIL2	Single	DLD1	0.000845772
BRCA1	Single	DLD1	0.0368975
BRCA1	Single	DLD1	0.00252927
BRCA2	Single	HEK-293T	0.048989
BRCA2	Single	HT1080	0.0222173
BRCA2	Pool	HEK-293T	0.0141297
BRCA2	Single	HEK-293T	5.29707e-05
BRD7	Single	HEK-293T	0.0224812
BRD7	Single	SW480	0.0148776
BRD7	Pool	DLD1	0.0103005
BRD7	Single	DLD1	0.00528129
BRD7	Single	HT1080	0.000208798
BRD7	Single	HEK-293T	2.56587e-05
BRD7	Single	HT1080	6.41588e-06
BRD7	Pool	HEK-293T	3.6498e-08
BRD7	Single	HEK-293T	1.27575e-31
BSCL2	Single	HT1080	0.0329838
BSCL2	Single	HEK-293T	0.00502159
BSCL2	Single	HEK-293T	0.000718063
BSN	Single	HEK-293T	0.0499159
BSN	Single	HEK-293T	0.0410453
BSN	Pool	HEK-293T	0.00766428
BSN	Single	HEK-293T	0.00288413
BTF3	Single	HEK-293T	0.0354319
BTF3	Single	HEK-293T	0.00935203
BTF3	Pool	HEK-293T	0.00120464
BTRC	Single	DLD1	0.0468728
BTRC	Single	DLD1	0.0230056
BTRC	Pool	DLD1	2.49377e-06
BXDC5	Single	DLD1	0.0423419
BXDC5	Single	DLD1	0.0254682
BXDC5	Single	SW480	0.0239869
BXDC5	Pool	SW480	0.0232701
BXDC5	Single	DLD1	0.00885105
BXDC5	Pool	DLD1	0.00288856
C10orf119	Single	HT1080	0.0464798
C10orf119	Pool	HEK-293T	0.0270071
C10orf119	Single	HEK-293T	0.0252307
C10orf119	Single	HT1080	0.0214826
C10orf119	Single	HEK-293T	0.0052177
C10orf119	Single	HEK-293T	0.00342916
C10orf72	Single	DLD1	0.0394478
C10orf72	Single	DLD1	0.00447398
C10orf72	Pool	DLD1	0.00397457
C10orf91	Single	HT1080	0.0326906
C10orf91	Single	HEK-293T	0.0281397
C10orf91	Pool	HEK-293T	0.00023944
C10orf91	Single	HEK-293T	0.000224806
C10orf91	Single	HT1080	6.7523e-05
C11orf31	Single	HT1080	0.0133501
C11orf31	Single	HT1080	0.00727975
C11orf31	Pool	HEK-293T	0.000219607
C11orf31	Single	HEK-293T	2.34158e-05
C11orf31	Single	HEK-293T	9.48387e-24
C11orf31	Single	HT1080	2.69777e-115
C11orf41	Single	HT1080	0.0491042
C11orf41	Pool	HEK-293T	0.0449276
C11orf41	Single	HT1080	0.0145543
C11orf41	Single	HEK-293T	0.0109907
C11orf41	Single	HEK-293T	0.000173844
C11orf48	Single	HT1080	0.00902278
C11orf48	Single	HEK-293T	0.00179201
C11orf48	Single	HT1080	0.000319656
C11orf57	Single	HEK-293T	0.0366735
C11orf57	Single	HEK-293T	0.0361524
C11orf57	Single	HT1080	0.0301133
C11orf57	Pool	HEK-293T	0.0288857
C11orf57	Single	HT1080	0.0267025
C11orf68	Pool	HT1080	0.0118592
C11orf68	Single	HEK-293T	0.00924908
C11orf68	Single	HEK-293T	0.00578069
C11orf68	Single	HT1080	0.00173516
C11orf68	Single	HT1080	0.000605553
C11orf68	Single	HEK-293T	1.94164e-05
C11orf68	Pool	HEK-293T	1.91649e-20
C11orf79	Pool	HEK-293T	0.0350853
C11orf79	Single	HT1080	0.00255463
C11orf79	Single	HEK-293T	0.00239407
C12orf12	Single	DLD1	0.0422347
C12orf12	Pool	DLD1	0.00503263
C12orf12	Single	DLD1	0.00305891
C12orf25	Single	HEK-293T	0.0193048
C12orf25	Single	HEK-293T	0.0088649
C12orf25	Single	HT1080	0.00337789
C12orf25	Single	HT1080	0.000268343
C12orf25	Single	HEK-293T	6.20331e-05
C12orf25	Single	HT1080	1.01537e-05
C12orf25	Pool	HEK-293T	9.06755e-09
C12orf25	Pool	HT1080	4.08714e-24
C12orf39	Pool	DLD1	0.00836048
C12orf39	Single	DLD1	0.00768907
C12orf39	Single	DLD1	0.00574807
C12orf39	Pool	SW480	0.0032136
C12orf39	Single	DLD1	0.000479911
C12orf39	Single	SW480	2.9589e-05
C13orf23	Single	HEK-293T	0.000610797
C13orf31	Single	DLD1	0.0166591
C13orf31	Pool	DLD1	0.00440209
C13orf31	Single	DLD1	0.000749688
C14orf166	Single	HT1080	0.0133844
C14orf166	Single	HEK-293T	0.00163873
C14orf166	Single	HT1080	6.18529e-05
C14orf65	Single	DLD1	0.021796
C14orf65	Pool	DLD1	0.00650166
C14orf65	Single	DLD1	0.0014282
C15orf38	Single	HEK-293T	0.012159
C15orf38	Pool	HT1080	0.00822336
C15orf38	Pool	HEK-293T	8.08311e-07
C15orf38	Single	HT1080	6.06598e-63
C15orf38	Single	HT1080	1.36932e-79
C15orf38	Single	HEK-293T	4.52402e-109
C15orf51	Single	HEK-293T	0.0305869
C15orf51	Single	HT1080	0.0267761
C15orf51	Single	HEK-293T	0.0173843
C15orf51	Pool	HEK-293T	0.00904268
C15orf51	Single	HT1080	0.0014259
C16orf67	Pool	HT1080	0.0143872
C16orf67	Single	HEK-293T	0.00132188
C16orf67	Single	HT1080	0.000760859
C16orf67	Single	HT1080	0.000229907
C16orf67	Single	HT1080	9.4969e-06
C16orf67	Pool	HEK-293T	4.39754e-10
C16orf67	Single	HEK-293T	4.55332e-30
C16orf67	Single	HEK-293T	1.10721e-32
C17orf76	Single	SW480	0.0288178
C17orf76	Single	DLD1	0.00527902
C17orf76	Pool	DLD1	0.00460374
C17orf76	Single	DLD1	0.00256904
C17orf79	Single	HEK-293T	0.0440192
C17orf79	Single	HT1080	0.0191336
C17orf79	Single	HT1080	0.00039642
C17orf79	Pool	HEK-293T	1.51359e-05
C17orf79	Single	HEK-293T	2.10086e-23
C17orf79	Single	HEK-293T	2.15436e-91
C18orf54	Pool	HEK-293T	0.0374922
C18orf54	Single	HT1080	0.0339192
C18orf54	Single	HEK-293T	0.022914
C18orf54	Single	HT1080	0.0195662
C18orf54	Single	HEK-293T	0.00393068
C18orf54	Single	HEK-293T	0.00296766
C19orf10	Single	HT1080	0.0496424
C19orf10	Single	HEK-293T	0.0466483
C19orf10	Single	HT1080	0.0148551
C19orf10	Single	HEK-293T	0.000570406
C19orf30	Single	HT1080	0.0415031
C19orf30	Single	HEK-293T	0.0260434
C19orf30	Pool	HEK-293T	0.0245523
C19orf30	Single	HT1080	0.0156046
C19orf30	Single	HT1080	0.00099689
C19orf30	Single	HEK-293T	3.52613e-08
C19orf35	Single	HT1080	0.0295315
C19orf35	Single	HT1080	0.00074794
C19orf35	Single	HEK-293T	0.000704229
C19orf35	Single	HEK-293T	0.000337413
C19orf35	Pool	HT1080	0.000117361
C19orf35	Pool	HEK-293T	3.89501e-05
C19orf35	Single	HEK-293T	3.27232e-05
C19orf41	Single	SW480	0.0216218
C19orf41	Pool	DLD1	0.00292372
C19orf41	Single	DLD1	0.000588285
C19orf50	Single	DLD1	0.0432423
C19orf50	Pool	SW480	0.0362543
C19orf50	Single	DLD1	0.0337066
C19orf50	Pool	DLD1	0.0138543
C19orf50	Single	DLD1	0.00930431
C19orf53	Single	HT1080	0.0237758
C19orf53	Single	HEK-293T	0.0140561
C19orf53	Single	HT1080	0.000329312
C19orf53	Pool	HT1080	0.000177117
C19orf53	Single	HEK-293T	2.46093e-08
C19orf53	Pool	HEK-293T	1.08907e-09
C19orf56	Single	HEK-293T	0.0206137
C19orf56	Single	HT1080	0.0200092
C19orf56	Single	HEK-293T	0.0115849
C19orf56	Pool	HEK-293T	0.00616428
C19orf56	Single	HEK-293T	0.000685537
C19orf56	Single	HT1080	7.20317e-05
C19orf56	Single	HT1080	2.74182e-05
C1D	Single	DLD1	0.0159862
C1D	Pool	DLD1	0.0127737
C1D	Single	DLD1	0.000803067
C1orf104	Single	DLD1	0.0112466
C1orf104	Pool	SW480	0.0112166
C1orf104	Single	DLD1	0.00828208
C1orf104	Pool	DLD1	0.00276742
C1orf150	Single	HT1080	0.0394193
C1orf150	Single	HT1080	0.0384929
C1orf150	Pool	HEK-293T	0.0073652
C1orf150	Single	HEK-293T	0.00116235
C1orf150	Single	HEK-293T	0.000351975
C1orf165	Single	HT1080	0.0460942
C1orf165	Single	HT1080	0.0317952
C1orf165	Pool	HEK-293T	0.0199387
C1orf165	Single	HT1080	0.000438789
C1orf175	Pool	HT1080	0.00903966
C1orf175	Pool	HEK-293T	5.74636e-06
C1orf175	Single	HT1080	1.3254e-10
C1orf175	Single	HEK-293T	1.55934e-13
C1orf175	Single	HEK-293T	3.84009e-41
C1orf175	Single	HT1080	8.45402e-64
C1orf57	Single	HT1080	0.0471847
C1orf57	Single	HEK-293T	0.0307473
C1orf57	Single	HEK-293T	1.83998e-05
C1orf89	Pool	HEK-293T	0.000958512
C1orf89	Single	HEK-293T	0.000201368
C1orf89	Single	HEK-293T	2.41583e-10
C1QTNF9	Single	HEK-293T	0.0158834
C1QTNF9	Single	HT1080	0.00321299
C1QTNF9	Pool	HEK-293T	9.25089e-05
C1QTNF9	Single	HEK-293T	1.6375e-14
C20orf12	Single	HT1080	0.00019034
C20orf12	Single	HEK-293T	0.000117503
C20orf12	Single	HT1080	3.21651e-07
C20orf12	Single	HEK-293T	1.17649e-10
C20orf12	Pool	HEK-293T	1.04633e-10
C20orf12	Pool	HT1080	1.93618e-41
C20orf141	Single	HT1080	0.024754
C20orf141	Single	HEK-293T	0.0151842
C20orf141	Pool	HT1080	0.012072
C20orf141	Single	HEK-293T	0.00707719
C20orf141	Single	HT1080	0.00208179
C20orf141	Pool	HEK-293T	6.92106e-06
C20orf179	Pool	DLD1	0.0182927
C20orf179	Single	DLD1	0.0146085
C20orf179	Single	DLD1	7.96032e-05
C20orf194	Pool	HEK-293T	0.000416975
C20orf194	Single	HT1080	8.06319e-05
C20orf194	Single	HEK-293T	7.10588e-05
C20orf194	Single	HT1080	7.26796e-24
C20orf195	Single	DLD1	0.0163524
C20orf195	Pool	DLD1	0.00893796
C20orf195	Single	DLD1	0.00622979
C20orf195	Single	SW480	0.00553607
C20orf195	Single	DLD1	0.000495733
C20orf29	Single	DLD1	0.0471215
C20orf29	Pool	DLD1	0.00310759
C20orf29	Single	SW480	0.000854547
C20orf29	Single	DLD1	0.000175696
C20orf4	Single	DLD1	0.0445519
C20orf4	Pool	DLD1	0.0266266
C20orf4	Single	DLD1	0.0110208
C20orf43	Single	DLD1	0.028482
C20orf43	Pool	DLD1	0.00398781
C20orf43	Single	DLD1	0.00258648
C21orf109	Single	DLD1	0.0337052
C21orf109	Single	SW480	0.0141704
C21orf109	Pool	DLD1	0.00619616
C21orf109	Single	DLD1	0.0009512
C21orf67	Single	HEK-293T	0.0325864
C21orf67	Single	HT1080	0.0173078
C21orf67	Single	HEK-293T	0.000762269
C2orf27	Pool	HT1080	0.0377713
C2orf27	Pool	HEK-293T	0.0117911
C2orf27	Single	HEK-293T	0.00825915
C2orf27	Single	HT1080	0.000344614
C2orf27	Single	HT1080	5.49055e-05
C2orf34	Pool	HEK-293T	0.012063
C2orf34	Single	HEK-293T	0.00663258
C2orf34	Single	HEK-293T	0.00547803
C2orf34	Single	HEK-293T	0.00043127
C2orf50	Single	HT1080	0.0474175
C2orf50	Single	HT1080	0.00389354
C3AR1	Single	HT1080	0.041341
C3AR1	Single	HEK-293T	0.00719224
C3AR1	Pool	HT1080	0.0044737
C3AR1	Single	HT1080	0.000527272
C3AR1	Pool	HEK-293T	0.000154783
C3AR1	Single	HEK-293T	3.73442e-05
C3AR1	Single	HT1080	1.05801e-05
C3orf67	Pool	SW480	0.0250671
C3orf67	Single	DLD1	0.0139734
C3orf67	Pool	DLD1	0.00587532
C3orf67	Single	DLD1	0.000547862
C4orf17	Single	HEK-293T	0.011253
C4orf17	Single	HEK-293T	0.00846386
C4orf17	Single	HT1080	0.00153606
C4orf17	Single	HT1080	0.00129726
C4orf17	Pool	HEK-293T	9.8741e-06
C4orf17	Single	HEK-293T	1.30519e-12
C4orf17	Pool	HT1080	3.18007e-105
C6orf106	Single	HT1080	0.0256045
C6orf106	Pool	HEK-293T	0.0137046
C6orf106	Single	HEK-293T	0.00988004
C6orf106	Single	HEK-293T	0.000161222
C6orf106	Single	HT1080	0.000114283
C6orf106	Single	HT1080	4.27672e-13
C6orf106	Single	HEK-293T	7.10995e-24
C7orf27	Single	SW480	0.0442859
C7orf27	Single	SW480	0.040765
C7orf27	Pool	DLD1	0.000485604
C7orf27	Single	DLD1	0.000377842
C8orf47	Single	HT1080	0.0369387
C8orf47	Single	HEK-293T	0.0281968
C8orf47	Pool	HEK-293T	0.00376123
C8orf47	Single	HEK-293T	0.00108758
C8orf57	Pool	DLD1	0.024249
C8orf57	Single	DLD1	0.00167448
C8orf57	Single	DLD1	0.000100061
C9orf127	Single	HEK-293T	0.0237874
C9orf127	Single	HT1080	0.0202815
C9orf127	Single	HEK-293T	0.000683064
C9orf127	Single	HT1080	2.97468e-27
C9orf27	Single	DLD1	0.0182864
C9orf27	Single	SW480	0.0178949
C9orf27	Single	DLD1	0.00454163
C9orf27	Single	DLD1	0.00420016
C9orf27	Pool	DLD1	0.00390138
C9orf4	Single	DLD1	0.0177629
C9orf4	Pool	SW480	0.00700198
C9orf4	Pool	DLD1	0.00115696
C9orf4	Single	DLD1	0.000503729
C9orf62	Pool	HT1080	0.0441887
C9orf62	Single	HT1080	0.00913142
C9orf62	Single	HT1080	0.00642714
C9orf62	Pool	HEK-293T	0.00511687
C9orf62	Single	HEK-293T	0.00326176
C9orf62	Single	HT1080	0.00246057
C9orf93	Single	DLD1	0.00252799
C9orf93	Single	DLD1	0.00104141
C9orf93	Pool	DLD1	0.000637528
CA2	Single	HT1080	0.0204221
CA2	Single	HT1080	0.0191466
CA2	Single	HT1080	0.000164509
CA2	Single	HEK-293T	0.000160378
CA2	Single	HEK-293T	9.00936e-07
CA2	Pool	HEK-293T	6.74806e-26
CACNA1A	Single	SW480	0.0324113
CACNA1A	Single	DLD1	0.0241858
CACNA1A	Single	DLD1	0.0240842
CACNA1A	Single	DLD1	0.0226163
CACNA1A	Single	DLD1	0.00867549
CACNA1A	Pool	DLD1	0.00853246
CACNA1A	Single	DLD1	0.00549289
CACNA2D4	Single	HT1080	0.0403691
CACNA2D4	Single	HEK-293T	0.000748969
CACNA2D4	Single	HT1080	0.000654009
CACNA2D4	Pool	HEK-293T	4.20833e-05
CACNA2D4	Single	HEK-293T	2.5979e-05
CACNG1	Single	HT1080	0.0278478
CACNG1	Single	HEK-293T	0.00974247
CACNG1	Single	HEK-293T	0.00139065
CACNG1	Single	HT1080	3.88306e-08
CALCB	Single	HT1080	0.0431218
CALCB	Pool	HEK-293T	0.0377753
CALCB	Single	HEK-293T	0.00851926
CAMK2B	Single	HT1080	0.0444634
CAMK2B	Single	DLD1	0.0132905
CAMK2B	Single	HT1080	0.0120449
CAMK2B	Single	SW480	0.00619898
CAMK2B	Single	DLD1	0.0059345
CAMK2B	Pool	DLD1	0.00240316
CAMK2B	Single	HEK-293T	0.000181737
CAMK2B	Single	HT1080	2.18672e-05
CAMK2B	Pool	HT1080	6.08756e-07
CAMK2B	Pool	HEK-293T	5.32104e-07
CAMK2B	Single	HEK-293T	4.40243e-10
CAMK2B	Single	HEK-293T	2.66367e-14
CAPZA3	Single	HT1080	0.0246861
CAPZA3	Single	HT1080	0.0173932
CAPZA3	Pool	HEK-293T	0.0146999
CAPZA3	Single	HEK-293T	0.00583176
CARM1	Single	HEK-293T	0.0328166
CARM1	Single	HEK-293T	0.0148175
CARM1	Single	HT1080	0.00950933
CARM1	Single	HEK-293T	6.58539e-05
CARM1	Single	HT1080	1.09897e-25
CARM1	Single	HT1080	2.3673e-111
CASP8AP2	Single	HEK-293T	0.0498378
CASP8AP2	Pool	HEK-293T	0.037894
CASP8AP2	Single	HT1080	0.0132255
CASP8AP2	Single	HEK-293T	0.00614277
CBY1	Single	DLD1	0.0211608
CBY1	Pool	SW480	0.0141338
CBY1	Single	DLD1	0.00099668
CBY1	Single	DLD1	0.000741734
CCDC32	Single	DLD1	0.0265303
CCDC32	Single	SW480	0.00577572
CCDC32	Pool	SW480	0.00483531
CCDC32	Single	DLD1	0.000264295
CCDC32	Pool	DLD1	0.000250703
CCDC69	Single	HEK-293T	0.0494323
CCDC69	Pool	HEK-293T	0.036669
CCDC69	Single	HT1080	0.0236103
CCDC69	Single	HEK-293T	0.010471
CCDC69	Single	HT1080	0.00424458
CCDC80	Pool	HEK-293T	0.0253494
CCDC80	Single	HT1080	0.0137332
CCDC80	Single	HEK-293T	0.00737704
CCDC80	Single	HT1080	0.000269227
CCDC88	Pool	DLD1	0.0238107
CCDC88	Single	SW480	0.0180173
CCDC88	Single	DLD1	0.0138445
CCL11	Pool	HEK-293T	0.0482238
CCL11	Single	HT1080	0.0205769
CCL11	Single	HEK-293T	0.000139655
CCL11	Single	HEK-293T	0.000120523
CCL11	Single	HT1080	2.36376e-07
CCL11	Single	HEK-293T	3.06998e-13
CCL11	Single	HT1080	2.42043e-38
CCL16	Single	DLD1	0.0227756
CCL16	Single	DLD1	0.0166493
CCL16	Single	DLD1	0.0114425
CCL16	Pool	DLD1	0.00409345
CCL23	Single	HEK-293T	0.0254868
CCL23	Single	HT1080	0.0121958
CCL23	Pool	HEK-293T	0.000228841
CCL23	Single	HT1080	8.66388e-06
CCL23	Single	HEK-293T	1.96162e-09
CCNB1	Single	SW480	0.0325142
CCNB1	Single	DLD1	0.0195407
CCNB1	Single	HEK-293T	0.00495915
CCNB1	Pool	DLD1	0.00136324
CCNB1	Single	DLD1	0.000338492
CCNB1	Single	HEK-293T	1.99356e-06
CCNB1	Single	HT1080	5.44243e-08
CCNB1	Pool	HEK-293T	1.08712e-74
CCNB1	Single	HEK-293T	1.5359e-91
CCNH	Single	HT1080	0.0492368
CCNH	Single	HT1080	0.0431445
CCNH	Single	HEK-293T	0.0394866
CCNH	Pool	HEK-293T	0.00921048
CCR10	Single	HT1080	0.0314601
CCR10	Single	HT1080	0.0217002
CCR10	Single	HT1080	0.00145821
CCR10	Single	HEK-293T	2.38329e-06
CCR10	Single	HEK-293T	2.73145e-20
CCR10	Pool	HEK-293T	3.68529e-88
CD151	Single	HT1080	0.0172892
CD151	Single	HEK-293T	0.0139444
CD151	Single	HEK-293T	0.00102821
CD151	Pool	HEK-293T	0.000619931
CD207	Single	HT1080	0.0111371
CD207	Single	HEK-293T	0.00242441
CD207	Single	HEK-293T	0.00203666
CD207	Pool	HT1080	0.00109151
CD207	Single	HT1080	0.000420924
CD207	Single	HEK-293T	1.92829e-08
CD207	Pool	HEK-293T	3.87817e-10
CD247	Pool	SW480	0.0355467
CD247	Single	DLD1	0.0106466
CD247	Pool	DLD1	0.00837238
CD247	Single	DLD1	0.00480508
CD247	Single	DLD1	0.000163905
CD276	Single	SW480	0.0184627
CD276	Single	DLD1	0.0106152
CD276	Single	DLD1	0.00779627
CD276	Single	SW480	0.00300606
CD276	Single	DLD1	0.000990204
CD276	Pool	DLD1	0.000439843
CD2BP2	Single	HT1080	0.0456027
CD2BP2	Pool	HEK-293T	0.0131692
CD2BP2	Single	HEK-293T	0.000968115
CD81	Single	SW480	0.0070857
CD81	Pool	DLD1	0.00517813
CD81	Single	DLD1	0.000607574
CD81	Single	DLD1	3.99308e-05
CDC14A	Single	HT1080	0.0375743
CDC14A	Single	HEK-293T	0.0236976
CDC14A	Pool	HEK-293T	0.0199253
CDC14A	Single	HT1080	0.00681163
CDC14A	Single	HEK-293T	0.00150013
CDC2	Single	HT1080	0.0489961
CDC2	Single	HEK-293T	0.000530662
CDC26	Single	HT1080	0.0319843
CDC26	Pool	HEK-293T	0.00900638
CDC26	Single	HEK-293T	7.16582e-05
CDC26	Single	HEK-293T	2.29784e-05
CDC26	Single	HT1080	1.43439e-124
CDC2L1	Pool	DLD1	0.0452027
CDC2L1	Single	HT1080	0.0358713
CDC2L1	Single	DLD1	0.0148057
CDC2L1	Pool	SW480	0.00402633
CDC2L1	Single	DLD1	0.00101227
CDC2L1	Single	DLD1	0.000151847
CDC2L1	Single	HT1080	1.38157e-06
CDC2L1	Single	HT1080	2.21553e-11
CDC37	Single	SW480	0.0476766
CDC37	Single	DLD1	0.00584606
CDC37	Pool	DLD1	0.00411543
CDC37	Pool	DLD1	0.000813458
CDC40	Pool	HEK-293T	0.0346745
CDC40	Single	HT1080	0.0336028
CDC40	Single	HT1080	0.00640796
CDC40	Single	HEK-293T	0.00151574
CDC42	Single	SW480	0.0329043
CDC42	Single	DLD1	0.00184727
CDC42	Pool	DLD1	0.000574506
CDC42EP2	Single	DLD1	0.0469503
CDC42EP2	Single	SW480	0.0398521
CDC42EP2	Single	SW480	0.0221856
CDC42EP2	Single	HEK-293T	0.0173713
CDC42EP2	Pool	HT1080	0.00838842
CDC42EP2	Single	HT1080	0.00819138
CDC42EP2	Single	DLD1	0.00226727
CDC42EP2	Pool	DLD1	0.0019263
CDC42EP2	Single	HT1080	0.00173336
CDC42EP2	Pool	SW480	0.00131726
CDC42EP2	Single	HEK-293T	2.69661e-15
CDC42EP2	Single	HEK-293T	7.70162e-17
CDC42EP2	Pool	HEK-293T	1.86396e-22
CDC42EP2	Single	HT1080	2.07508e-26
CDC73	Single	DLD1	0.046304
CDC73	Single	HT1080	0.0125567
CDC73	Pool	DLD1	0.00996669
CDC73	Single	DLD1	0.00371178
CDC73	Single	HT1080	0.00244826
CDC73	Single	HT1080	0.00198755
CDC73	Single	HEK-293T	0.00175783
CDC73	Pool	HEK-293T	0.000866955
CDC73	Single	HEK-293T	0.000495045
CDCA2	Single	DLD1	0.00480269
CDCA2	Pool	DLD1	0.00315172
CDCA2	Single	DLD1	0.00164689
CDCA7L	Pool	DLD1	0.0089182
CDCA7L	Single	DLD1	0.00716238
CDCA7L	Single	DLD1	0.00296907
CDCA7L	Single	DLD1	0.000854578
CDH16	Pool	HEK-293T	0.000194876
CDH16	Single	HT1080	7.25094e-05
CDH16	Single	HEK-293T	4.47779e-08
CDH23	Single	HT1080	0.0493315
CDH23	Pool	HEK-293T	0.000211007
CDH23	Single	HT1080	4.35212e-05
CDH23	Single	HEK-293T	5.04371e-06
CDH23	Single	HEK-293T	5.44888e-11
CDH5	Pool	HEK-293T	0.0213371
CDH5	Single	HEK-293T	0.00505575
CDH5	Single	HT1080	0.000264938
CDK5	Single	DLD1	0.0293349
CDK5	Single	DLD1	0.0281596
CDK5	Single	DLD1	0.022486
CDK5	Pool	DLD1	0.0223524
CDK5	Single	DLD1	0.00638262
CDK5	Single	DLD1	0.00242946
CDKN2A	Pool	SW480	0.0485392
CDKN2A	Single	DLD1	0.043472
CDKN2A	Single	SW480	0.00744924
CDKN3	Single	DLD1	0.0131259
CDR1	Single	HEK-293T	0.0305852
CDR1	Single	HT1080	0.00223433
CDR1	Single	HEK-293T	0.000804538
CDR1	Single	HT1080	6.36889e-05
CDR1	Single	HEK-293T	7.12009e-12
CDR1	Pool	HEK-293T	3.49695e-21
CEACAM21	Single	DLD1	0.0496642
CEACAM21	Single	DLD1	0.0174808
CEACAM21	Single	DLD1	0.00273773
CEACAM21	Pool	DLD1	0.000429687
CEACAM5	Pool	DLD1	0.0497989
CEACAM5	Single	DLD1	0.0354293
CEACAM5	Single	DLD1	0.0101709
CENPQ	Single	DLD1	0.00239912
CENPQ	Pool	DLD1	0.0019746
CENPQ	Single	DLD1	0.000210689
CEP290	Single	HT1080	0.0489716
CEP290	Single	HT1080	0.0156119
CEP290	Pool	HEK-293T	0.00351045
CEP290	Single	HEK-293T	9.58675e-13
CES1	Single	HT1080	0.0377747
CES1	Single	HEK-293T	0.0282349
CES1	Pool	HEK-293T	0.0275641
CES1	Single	HT1080	0.00556769
CES1	Single	HEK-293T	0.000129753
CES3	Single	HT1080	0.0330156
CES3	Single	DLD1	0.0275462
CES3	Single	DLD1	0.0227114
CES3	Pool	HEK-293T	2.95461e-05
CES3	Single	HEK-293T	5.31571e-07
CFTR	Single	HEK-293T	0.0128545
CFTR	Single	HEK-293T	0.00113628
CFTR	Pool	HEK-293T	0.000344649
CFTR	Single	HEK-293T	0.000268724
CGA	Single	DLD1	0.0108172
CGA	Single	DLD1	8.01953e-05
CGA	Pool	DLD1	6.45329e-06
CGB	Pool	SW480	0.0420676
CGB	Pool	DLD1	0.00387919
CGB	Single	DLD1	0.00376773
CGB	Single	SW480	0.00324025
CGB	Single	DLD1	0.00248538
CGGBP1	Single	HT1080	0.0139301
CGGBP1	Single	HEK-293T	0.00078969
CGGBP1	Pool	HEK-293T	0.000547357
CGGBP1	Single	HEK-293T	5.89063e-11
CHAF1B	Single	DLD1	0.0164523
CHAF1B	Single	DLD1	0.00901626
CHAF1B	Pool	DLD1	1.91115e-08
CHD1	Single	DLD1	0.0254032
CHD1	Single	DLD1	0.0176425
CHD1	Single	SW480	0.0126085
CHD1	Pool	DLD1	0.00817405
CHD1	Single	DLD1	0.00801714
CHD1	Pool	DLD1	0.00588862
CHD1	Pool	SW480	0.00234907
CHD4	Single	HEK-293T	0.0350683
CHD4	Single	HEK-293T	0.0320562
CHD4	Pool	HEK-293T	0.0262626
CHD4	Single	DLD1	0.0250866
CHD4	Single	HT1080	0.0214593
CHD4	Single	HEK-293T	0.014738
CHD4	Pool	DLD1	0.0122245
CHD4	Single	DLD1	0.00133219
CHD4	Single	SW480	1.78836e-08
CHD6	Single	HEK-293T	0.020962
CHD6	Single	HT1080	0.00323191
CHD6	Pool	HEK-293T	0.00113231
CHD6	Single	HEK-293T	0.000744156
CHD6	Single	HT1080	2.59583e-05
CHD8	Single	DLD1	0.025926
CHD8	Pool	SW480	0.000365201
CHMP2A	Single	HT1080	0.0251186
CHMP2A	Single	HT1080	0.00545454
CHMP2A	Pool	HEK-293T	0.00279092
CHMP2A	Single	HEK-293T	0.000423505
CHPT1	Single	HEK-293T	0.0275626
CHPT1	Pool	HEK-293T	0.0102812
CHPT1	Single	HT1080	0.00720845
CHPT1	Single	HT1080	0.000949694
CHPT1	Single	HEK-293T	6.06004e-05
CHPT1	Single	HEK-293T	3.07602e-10
CHRM2	Pool	HT1080	0.0278209
CHRM2	Single	HT1080	0.00671103
CHRM2	Pool	HEK-293T	0.00128738
CHRM2	Single	HEK-293T	3.0147e-132
CHRNA5	Single	HT1080	6.73969e-05
CHRNA5	Single	HT1080	1.20872e-05
CHRNA5	Single	HEK-293T	9.38005e-06
CHRNA5	Pool	HEK-293T	6.86584e-07
CHRNA5	Single	HEK-293T	3.89248e-13
CHRNA5	Single	HEK-293T	1.11189e-36
CHRNB1	Pool	HT1080	0.0386455
CHRNB1	Pool	HEK-293T	0.000714939
CHRNB1	Single	HEK-293T	2.71643e-05
CHRNB1	Single	HT1080	1.41654e-10
CHRNB1	Single	HEK-293T	1.71842e-15
CHRNB1	Single	HT1080	1.36736e-73
CIDEA	Pool	DLD1	0.046342
CIDEA	Single	DLD1	0.0252432
CIDEA	Single	DLD1	0.023429
CIDEA	Single	SW480	0.00536998
CIDEA	Pool	DLD1	0.000706817
CIDEA	Single	DLD1	0.000273824
CIDEB	Single	HEK-293T	0.047436
CIDEB	Single	HT1080	0.0339485
CIDEB	Single	HEK-293T	0.0246771
CIDEB	Pool	HEK-293T	0.00372046
CIDEB	Single	HT1080	0.00176987
CISD1	Single	DLD1	0.0277098
CISD1	Pool	DLD1	0.012894
CISD1	Single	DLD1	0.0012995
CISD1	Single	DLD1	0.00120555
CISD1	Single	SW480	0.000699263
CKMT1A	Single	HT1080	0.029954
CKMT1A	Pool	HEK-293T	0.00844076
CKMT1A	Single	HEK-293T	0.00164462
CLCNKA	Single	HEK-293T	0.039713
CLCNKA	Single	HT1080	0.0387841
CLCNKA	Single	HEK-293T	0.0145959
CLCNKA	Single	HT1080	0.0125617
CLCNKA	Pool	DLD1	0.00889132
CLCNKA	Single	DLD1	0.0084288
CLCNKA	Single	DLD1	0.00491552
CLCNKA	Single	DLD1	0.00389168
CLCNKA	Single	DLD1	0.0031068
CLCNKA	Pool	HEK-293T	0.00112331
CLCNKA	Single	DLD1	0.00107379
CLDN14	Single	HT1080	0.0343123
CLDN14	Single	HEK-293T	0.0240915
CLDN14	Single	HT1080	0.0190967
CLDN14	Pool	HEK-293T	0.018263
CLDN14	Pool	HEK-293T	0.012089
CLDN14	Single	HT1080	9.92852e-05
CLDN14	Single	HEK-293T	6.42049e-05
CLDN2	Single	HEK-293T	0.0490658
CLDN2	Pool	HEK-293T	0.0332582
CLDN2	Single	HEK-293T	0.0328192
CLDN2	Single	HT1080	0.0028626
CLDN9	Single	HEK-293T	0.00163062
CLDN9	Single	HEK-293T	2.85354e-05
CLDN9	Pool	HEK-293T	4.75939e-07
CLDN9	Single	HEK-293T	4.1446e-43
CLDND2	Pool	SW480	0.032485
CLDND2	Single	SW480	0.0232927
CLDND2	Single	DLD1	0.021537
CLDND2	Single	DLD1	0.0139156
CLDND2	Single	DLD1	0.00359133
CLDND2	Pool	DLD1	0.00324697
CLEC4G	Single	HT1080	0.0444875
CLEC4G	Pool	HEK-293T	0.0407789
CLEC4G	Single	HEK-293T	0.0379053
CLEC4G	Single	HT1080	0.0370765
CLK1	Pool	HEK-293T	0.00370304
CLK1	Single	HEK-293T	0.00236991
CLK1	Single	HEK-293T	0.00015976
CLK1	Single	HT1080	8.04821e-05
CLK1	Pool	HT1080	1.9571e-20
CLN5	Single	DLD1	0.035234
CLN5	Pool	DLD1	0.00411089
CLN5	Single	DLD1	0.00345569
CLSTN3	Single	HEK-293T	0.0202039
CLSTN3	Single	HT1080	0.0176125
CNGA3	Pool	DLD1	0.0181167
CNGA3	Single	DLD1	0.00779238
CNGA3	Single	DLD1	0.00601511
CNOT1	Single	SW480	0.0463543
CNOT1	Pool	SW480	0.039152
CNOT1	Single	DLD1	0.0103959
CNOT1	Pool	DLD1	0.00826502
CNOT1	Single	DLD1	0.00453436
CNOT1	Single	DLD1	0.000838933
CNOT3	Single	HT1080	0.0011191
CNOT3	Pool	HEK-293T	0.000302558
CNOT3	Single	HT1080	4.23185e-07
CNOT3	Single	HEK-293T	3.29383e-11
CNOT7	Single	DLD1	0.0207971
CNOT7	Pool	SW480	0.0197233
CNOT7	Pool	DLD1	0.0139777
CNOT7	Single	DLD1	0.00221164
CNOT7	Single	DLD1	9.47195e-05
CNOT7	Single	HEK-293T	5.45146e-05
CNOT7	Pool	HEK-293T	1.70544e-05
CNOT7	Single	HEK-293T	1.23814e-07
CNOT7	Single	HT1080	8.32751e-22
CNOT7	Single	HEK-293T	7.26761e-31
CNTN2	Single	HT1080	0.0448437
CNTN2	Single	HT1080	0.0329487
CNTN2	Single	HT1080	0.0301053
CNTN2	Single	HEK-293T	0.0183924
CNTN2	Single	HEK-293T	0.00174633
CNTN2	Pool	HEK-293T	8.2145e-09
CNTN2	Single	HEK-293T	3.08041e-23
COL11A2	Single	SW480	0.0483058
COL11A2	Single	DLD1	0.00806689
COL11A2	Single	DLD1	0.00254331
COL11A2	Pool	DLD1	0.00160088
COL11A2	Pool	SW480	2.55369e-09
COL20A1	Pool	SW480	0.0226431
COL20A1	Single	DLD1	0.00352497
COL20A1	Pool	DLD1	0.00239173
COL20A1	Single	DLD1	0.00164794
COLEC12	Pool	HEK-293T	0.0354928
COLEC12	Single	HT1080	0.0170499
COLEC12	Single	HEK-293T	0.0143793
COMMD6	Single	HEK-293T	0.0424991
COMMD6	Single	HT1080	0.0101043
COMMD6	Pool	HEK-293T	0.006562
COMMD6	Single	HEK-293T	1.00694e-05
COMMD6	Single	HEK-293T	1.31924e-10
COPG	Single	HT1080	0.024982
COPG	Single	HT1080	0.00974049
COPG	Single	HEK-293T	0.00137854
CORO2A	Single	DLD1	0.0244255
CORO2A	Pool	SW480	0.0242456
CORO2A	Single	DLD1	0.00626322
CORO2A	Pool	DLD1	0.00298627
COX5B	Single	HEK-293T	0.00299459
COX5B	Single	HEK-293T	0.000100422
COX5B	Single	HEK-293T	6.79411e-07
COX5B	Pool	HEK-293T	1.35908e-24
CRBN	Single	HEK-293T	0.00914954
CRBN	Single	HEK-293T	0.00208075
CRBN	Single	HEK-293T	0.000208949
CRBN	Pool	HEK-293T	1.37773e-05
CREBBP	Single	DLD1	0.0407657
CREBBP	Pool	DLD1	0.00535214
CREBBP	Single	DLD1	0.00219607
CRISP1	Single	DLD1	0.0217891
CRISP1	Single	SW480	0.0118755
CRISP1	Single	DLD1	0.0103976
CRISP1	Pool	DLD1	0.000833553
CRKL	Pool	HT1080	0.0236881
CRKL	Single	HEK-293T	2.56284e-05
CRKL	Single	HEK-293T	2.13516e-05
CRKL	Single	HT1080	7.31601e-10
CRKL	Pool	HEK-293T	3.0093e-12
CRKRS	Pool	DLD1	0.0472341
CRKRS	Single	DLD1	0.0427395
CRKRS	Single	DLD1	0.0214099
CRKRS	Pool	DLD1	0.0193741
CRKRS	Single	DLD1	0.0059113
CRMP1	Single	HEK-293T	0.0425147
CRMP1	Single	HT1080	0.0257917
CRMP1	Pool	HEK-293T	0.0254909
CRMP1	Single	HEK-293T	0.0184609
CRMP1	Single	HEK-293T	0.000286184
CRYBB2	Single	HEK-293T	0.0420484
CRYBB2	Single	HEK-293T	0.000235926
CRYGN	Single	DLD1	0.0333599
CRYGN	Single	DLD1	0.0302807
CRYGN	Pool	DLD1	0.00228357
CRYGN	Single	DLD1	0.000533472
CSAG1	Single	DLD1	0.0253833
CSAG1	Single	DLD1	0.0192968
CSAG1	Single	SW480	0.0121486
CSAG1	Pool	DLD1	0.00775589
CSAG1	Single	DLD1	0.000396192
CSAG2	Pool	HEK-293T	0.00164993
CSAG2	Single	HT1080	0.000271799
CSAG2	Single	HEK-293T	0.000221278
CSAG2	Single	HEK-293T	0.000126752
CSAG2	Single	HEK-293T	0.000106596
CSAG2	Single	HT1080	2.3617e-05
CSF1	Single	HEK-293T	0.0384408
CSF1	Pool	HEK-293T	0.00198674
CSF1	Single	HEK-293T	1.22155e-05
CSF1	Single	HT1080	3.03491e-07
CSF3	Single	HEK-293T	0.0452797
CSF3	Pool	HEK-293T	0.031785
CSF3	Single	HEK-293T	0.00303415
CSF3	Single	HT1080	4.01575e-06
CSK	Single	SW480	0.0379278
CSK	Pool	DLD1	0.0267449
CSK	Single	DLD1	0.00947107
CSK	Single	DLD1	0.00927987
CSNK1E	Pool	DLD1	0.0318659
CSNK1E	Single	DLD1	0.0181466
CSNK1E	Single	DLD1	0.0161108
CSNK1E	Pool	DLD1	0.00920575
CSNK2A2	Pool	SW480	0.0422165
CSNK2A2	Pool	DLD1	0.0124038
CSNK2A2	Single	DLD1	0.00343673
CSNK2A2	Pool	SW480	0.00121214
CSNK2A2	Single	SW480	8.73647e-12
CSTF1	Pool	DLD1	0.0073558
CSTF1	Single	DLD1	0.00229288
CSTF1	Single	DLD1	0.000148459
CSTP1	Pool	SW480	0.0239037
CSTP1	Single	SW480	0.0147486
CSTP1	Pool	DLD1	0.00269746
CSTP1	Single	DLD1	0.00130293
CTBP1	Single	HT1080	0.0409447
CTBP1	Pool	HT1080	0.0282115
CTBP1	Single	DLD1	0.0254855
CTBP1	Single	DLD1	0.0237428
CTBP1	Single	HT1080	0.000222895
CTBP1	Pool	HEK-293T	2.29663e-05
CTBP1	Single	HEK-293T	4.44845e-13
CTBP1	Single	HEK-293T	3.39747e-14
CTBP1	Single	HT1080	3.04617e-25
CTBP2	Single	DLD1	0.0187869
CTBP2	Pool	SW480	0.016216
CTBP2	Pool	DLD1	0.00579853
CTNNB1	Single	SW480	0.0245425
CTNNB1	Single	DLD1	0.0022657
CTNNB1	Pool	DLD1	0.000933337
CTNNB1	Single	DLD1	0.000528971
CTNNB1	Single	DLD1	0.000426664
CTNNBIP1	Single	DLD1	0.0366902
CTNNBIP1	Pool	DLD1	0.00587553
CTNNBIP1	Single	DLD1	0.00201483
CTNNBIP1	Single	DLD1	0.00156507
CTPS	Single	DLD1	0.0392569
CTPS	Single	SW480	0.0193224
CTPS	Single	DLD1	0.00616948
CTPS	Pool	DLD1	0.00272164
CTR9	Single	HT1080	0.0413921
CTR9	Single	DLD1	0.0122607
CTR9	Pool	DLD1	0.00552776
CTR9	Single	DLD1	0.00312945
CTR9	Single	HT1080	0.00151307
CTR9	Single	DLD1	0.00130329
CTR9	Pool	DLD1	0.000541014
CTR9	Single	DLD1	0.000445815
CTR9	Single	DLD1	0.000229566
CTR9	Single	DLD1	3.16876e-07
CTR9	Single	HT1080	3.51852e-08
CTRC	Single	DLD1	0.0102054
CTRC	Pool	DLD1	0.00904886
CTRC	Single	DLD1	0.00779446
CTRC	Single	DLD1	0.00316031
CTSE	Single	HT1080	0.040643
CTSE	Pool	DLD1	0.0273023
CTSE	Single	HT1080	0.00983542
CTSE	Single	HEK-293T	0.00761538
CTSE	Single	DLD1	0.00557031
CTSE	Single	SW480	0.00177863
CTSE	Single	DLD1	0.00170794
CTSE	Pool	HEK-293T	1.49297e-07
CTSE	Single	HEK-293T	1.60583e-14
CTSE	Single	HEK-293T	7.62314e-22
CTSE	Single	HT1080	1.36091e-35
CUEDC2	Pool	HEK-293T	0.0051786
CUEDC2	Single	DLD1	0.00504749
CUEDC2	Single	HEK-293T	0.00271275
CUEDC2	Pool	DLD1	0.000227747
CUEDC2	Single	HEK-293T	0.000115552
CUEDC2	Single	HT1080	1.21858e-19
CUL3	Single	HEK-293T	0.0270955
CUL3	Single	HEK-293T	0.0208215
CUTA	Single	DLD1	0.0272191
CUTA	Single	DLD1	0.0206419
CUTA	Single	SW480	0.0102985
CUTA	Single	DLD1	0.0081349
CUTA	Pool	DLD1	0.00162153
CUTA	Pool	SW480	4.98621e-08
CXCL10	Single	HT1080	0.0160257
CXCL10	Pool	HEK-293T	0.0120166
CXCL10	Single	HEK-293T	1.77823e-05
CXCL10	Single	HEK-293T	3.46106e-09
CXCL12	Pool	HEK-293T	0.00303175
CXCL12	Single	HT1080	0.000571746
CXCL12	Single	HT1080	0.000282879
CXCL12	Single	HEK-293T	0.000239316
CXCL2	Single	HT1080	0.0435961
CXCL2	Pool	HEK-293T	0.0291361
CXCL2	Single	HEK-293T	0.00253534
CXCL2	Single	HT1080	0.00193774
CXCL2	Single	HEK-293T	0.000158429
CXCL2	Single	HT1080	1.45392e-117
CXCL3	Single	HEK-293T	0.0332897
CXCL3	Single	HEK-293T	0.0300668
CXCL3	Single	HEK-293T	8.17267e-05
CXCR5	Single	HEK-293T	0.00403782
CXCR5	Single	HT1080	0.000291042
CXCR5	Pool	HEK-293T	0.000164609
CXCR5	Single	HT1080	2.3987e-30
CXorf27	Single	HT1080	0.0393819
CXorf27	Single	HT1080	0.0205498
CXorf27	Pool	HEK-293T	0.011102
CXorf27	Single	HEK-293T	0.0061753
CXorf27	Single	HEK-293T	0.00174276
CXorf27	Single	HEK-293T	0.000389742
CXXC4	Pool	DLD1	0.0314838
CXXC4	Single	DLD1	0.0260227
CXXC4	Single	DLD1	0.00615233
CXXC4	Pool	SW480	0.00344893
CXXC4	Single	DLD1	0.00180115
CXXC5	Single	DLD1	0.0244407
CXXC5	Single	SW480	0.0145881
CXXC5	Single	DLD1	0.0136689
CXXC5	Single	DLD1	0.0132325
CXXC5	Pool	DLD1	0.0120519
CXXC5	Single	DLD1	0.00260207
CYHR1	Single	HEK-293T	0.0142968
CYHR1	Pool	HEK-293T	0.00430958
CYHR1	Single	HEK-293T	0.000373783
CYLD	Single	HEK-293T	0.0276072
CYLD	Single	HT1080	0.00277734
CYLD	Pool	HEK-293T	0.000360012
CYLD	Single	HEK-293T	1.79523e-05
CYLD	Single	HT1080	1.3671e-33
CYP26A1	Single	HT1080	0.0071383
CYP26A1	Single	HT1080	0.00530296
CYP26A1	Single	HT1080	0.00213228
CYP26A1	Pool	HEK-293T	6.67813e-05
CYP26A1	Single	HEK-293T	3.16053e-06
CYP26A1	Single	HEK-293T	6.00371e-11
CYP26B1	Single	DLD1	0.0106359
CYP26B1	Single	DLD1	0.00357001
CYP26B1	Pool	DLD1	0.000533522
CYP26C1	Single	HT1080	0.00169551
CYP26C1	Single	HEK-293T	0.000142767
CYP26C1	Single	HEK-293T	1.59772e-10
CYP26C1	Pool	HEK-293T	1.91851e-19
CYP2F1	Single	DLD1	0.0166162
CYP2F1	Pool	DLD1	0.0160872
CYP2F1	Single	DLD1	0.0142551
CYP4A11	Single	HEK-293T	0.0400005
CYP4A11	Single	HT1080	0.0381923
CYP4A11	Pool	HEK-293T	0.0261342
CYP4A11	Single	HT1080	0.0256381
CYP4A11	Single	HT1080	0.0253361
CYP4A11	Single	HEK-293T	0.0107692
CYP4A11	Single	HEK-293T	0.00339054
CYP4A11	Single	HT1080	0.00277664
D13086	Pool	HEK-293T	0.00776896
D13086	Single	HT1080	0.00761442
D13086	Single	HT1080	0.0057265
D13086	Single	HEK-293T	0.00197432
D13086	Single	HEK-293T	0.00185561
D13086	Single	HEK-293T	3.55115e-29
DAAM1	Pool	DLD1	0.0226722
DAAM1	Single	DLD1	0.00842343
DAAM1	Single	DLD1	0.0025452
DAAM1	Single	DLD1	0.000630091
DACT1	Single	DLD1	0.0308122
DACT1	Single	DLD1	0.0137972
DACT1	Single	SW480	0.00154051
DACT2	Single	DLD1	0.0203136
DACT3	Single	DLD1	0.0285339
DACT3	Pool	DLD1	0.0150508
DACT3	Single	DLD1	0.0134464
DAK	Single	HEK-293T	0.0208426
DAK	Single	HT1080	0.0136341
DAK	Single	HEK-293T	0.0122686
DAK	Single	HT1080	0.00500698
DAK	Pool	HEK-293T	0.00253577
DBH	Single	HT1080	0.0312297
DBH	Single	HEK-293T	0.0114405
DBH	Single	HEK-293T	0.00955969
DBH	Pool	HEK-293T	8.73441e-06
DBH	Single	HEK-293T	2.07989e-08
DCLK1	Pool	DLD1	0.0343489
DCLK1	Single	DLD1	0.0151839
DCLK1	Pool	DLD1	0.0134908
DCLK1	Single	DLD1	0.0116522
DCLK1	Single	DLD1	0.0107482
DCLK1	Single	DLD1	0.00585308
DCLK1	Single	DLD1	0.0032358
DDAH1	Pool	HT1080	0.0208224
DDAH1	Single	HT1080	0.000610228
DDAH1	Single	HT1080	1.27848e-86
DDX11	Single	HEK-293T	0.0435137
DDX11	Single	HT1080	0.0380972
DDX11	Pool	HEK-293T	0.000118464
DDX11	Single	HEK-293T	4.83819e-05
DDX19B	Single	DLD1	0.0038937
DDX19B	Pool	DLD1	0.00292559
DDX19B	Single	DLD1	0.00187971
DDX19B	Single	SW480	0.000252023
DDX27	Single	HEK-293T	0.0383221
DDX27	Single	SW480	0.0217541
DDX27	Pool	HEK-293T	0.0198374
DDX27	Single	HT1080	0.0128091
DDX27	Pool	DLD1	0.00741351
DDX27	Single	DLD1	0.00242197
DDX27	Single	DLD1	0.00209772
DDX27	Single	HT1080	0.00104478
DDX27	Single	HEK-293T	0.000181009
DDX27	Single	HEK-293T	1.6522e-17
DDX54	Single	DLD1	0.0404508
DDX54	Pool	DLD1	0.0397896
DDX54	Single	DLD1	0.014487
DDX54	Single	SW480	0.00825628
DDX54	Single	DLD1	0.00303497
DENND4B	Single	HT1080	0.00851844
DENND4B	Single	HT1080	0.0058538
DENND4B	Single	HEK-293T	0.00325512
DENND4B	Single	HEK-293T	0.00248443
DENND4B	Single	HEK-293T	0.000789457
DENND4B	Pool	HEK-293T	3.68168e-22
DERL3	Single	HT1080	0.0164964
DERL3	Pool	HEK-293T	0.0134942
DERL3	Single	HEK-293T	0.00182865
DFFB	Single	DLD1	0.0195049
DFFB	Single	SW480	0.00558386
DFFB	Pool	DLD1	0.00479382
DFFB	Single	DLD1	0.00134198
DFFB	Single	DLD1	0.000380115
DGAT1	Single	HT1080	0.0341758
DGAT1	Pool	HEK-293T	0.0264849
DGAT1	Single	HEK-293T	0.00522397
DGAT1	Single	HT1080	0.00016702
DGAT2L4	Single	DLD1	0.0221109
DGAT2L4	Single	DLD1	0.014364
DGAT2L4	Single	DLD1	0.00338659
DGAT2L4	Pool	DLD1	0.00169055
DHH	Single	SW480	0.0214388
DHH	Pool	DLD1	0.010318
DHH	Single	DLD1	0.00982661
DHH	Pool	SW480	0.00445253
DHTKD1	Single	HEK-293T	0.0387022
DHTKD1	Single	HEK-293T	0.0329417
DHTKD1	Single	HEK-293T	0.000632703
DHX33	Single	HT1080	0.00615739
DHX33	Single	HT1080	6.45116e-05
DHX33	Single	HEK-293T	7.24911e-06
DHX33	Pool	HEK-293T	2.57382e-07
[truncated: 5,976 more rows]
