# Supplementary material for: Protein proximity networks and functional evaluation of the casein kinase 1 gamma family reveal unique roles for CK1γ3 in WNT signaling
Source: J Biol Chem. 2022 Apr 27;298(6):101986. doi: 10.1016/j.jbc.2022.101986 (PMC9157009; doi:10.1016/j.jbc.2022.101986)
Supplement: Table S3 siRNA sequences and Primers [file mmc3.xlsx]

## Sheet: Sheet1
	Supplementary Table 3: siRNA sequences and Primers
	siRNA sequences
	Target	Forward	Reverse	cat #
	CK1g1 - A	CCUUCGAUAUGUCAGGCGAtt	UCGCCUGACAUAUCGAAGGta	s28822
	CK1g1 - B	GGACUUCUUUGAAAAACCUtt	AGGUUUUUCAAAGAAGUCCag	s28823
	CK1g2 - A	GAAUCUCUAUACAAAUGAAtt	UUCAUUUGUAUAGAGAUUCtt	s3631
	CK1g2 - B	GCUUCGUGUUCGACUAUGAtt	UCAUAGUCGAACACGAAGCca	s3632
	CK1g3 - A	GAGACGAUUUAGAAGCUUUtt	AAAGCUUCUAAAUCGUCUCtt	s3634
	CK1g3 - B	CUGACUUGUUUGAUCGAAAtt	UUUCGAUCAAACAAGUCAGta	s3635
	RT qPCR primers
	Target	Forward	Reverse
	CK1g1	CCTCATTTGCGCCTTGCAG	CTCCGGGAGATGAAAAACCA
	CK1g2	GGCGGAGCCAAGCTGTGA	GCGCTGCTCTTCTCAGTGG
	CK1g3	TTGCAGCAGACAGACATGGT	GGCTGTGATGGGTGCATTTG
	RPL13a	CATAGGAAGCTGGGAGCAAG	GCCCTCCAATCAGTCTTCTG
